# Supplementary material for: Associating transcription factors and conserved RNA structures with gene regulation in the human brain
Source: Sci Rep. 2017 Jul 18;7:5776. doi: 10.1038/s41598-017-06200-4 (PMC5516038; doi:10.1038/s41598-017-06200-4)
Supplement: Supplementary file 2 — Supplementary Dataset Number: S2 [file 41598_2017_6200_MOESM2_ESM.csv]

run	depth	tf_entrezid	depth	max_rank	min_rank	entropy_abs_sum	entropy_pct
1	2	3169	2	71	71	0	0.062015503875969
1	2	3659	2	84	84	0	0.062015503875969
1	2	5460	2	116	116	0	0.062015503875969
1	2	7004	2	65	65	0	0.062015503875969
1	2	7020	2	101	101	0	0.062015503875969
1	2	10013	2	111	111	0	0.062015503875969
1	2	55290	2	106	106	0	0.062015503875969
1	2	55869	2	119	119	0	0.062015503875969
1	2	10891	2	118	98	0.454735250158718	0.0697674418604651
1	2	2113	2	90	72	0.468941265677061	0.0775193798449612
1	2	1997	2	83	33	0.562529859348642	0.0852713178294574
1	2	26009	2	119	97	0.631048407889958	0.0930232558139535
1	2	4208	2	109	69	0.680716495619517	0.10077519379845
1	2	8061	2	120	113	0.718155347834422	0.108527131782946
1	2	79923	2	117	86	0.749608257197455	0.116279069767442
1	2	2625	2	91	69	0.829192313536454	0.124031007751938
1	2	7022	2	91	78	0.837373608881308	0.131782945736434
1	2	2002	2	105	101	0.911039567679422	0.13953488372093
1	2	93986	2	104	51	0.923038575899227	0.147286821705426
1	2	3297	2	118	92	0.956161160389619	0.155038759689922
1	2	10782	2	110	103	0.999576724644873	0.162790697674419
1	2	2972	2	122	109	1.05927719448623	0.170542635658915
1	2	6776	2	115	64	1.07159082736422	0.178294573643411
1	2	3661	2	113	74	1.15094541548088	0.186046511627907
1	2	2146	2	92	16	1.18202417792209	0.193798449612403
1	2	6671	2	106	80	1.19186787641066	0.201550387596899
1	2	7764	2	114	66	1.31008676502726	0.209302325581395
1	2	1386	2	95	37	1.32058721081627	0.217054263565891
1	2	53335	2	121	82	1.34082484132425	0.224806201550388
1	2	2959	2	98	47	1.35291103977389	0.232558139534884
1	2	6773	2	117	95	1.36276931224428	0.24031007751938
1	2	6597	2	112	84	1.42796217766882	0.248062015503876
1	2	6598	2	112	100	1.45108354683364	0.255813953488372
1	2	4772	2	108	84	1.45352102887519	0.263565891472868
1	2	571	2	110	81	1.46129789438526	0.271317829457364
1	2	7391	2	85	28	1.46806091841426	0.27906976744186
1	2	1876	2	31	6	1.48554214957777	0.286821705426357
1	2	6935	2	109	76	1.49944828483486	0.294573643410853
1	2	6601	2	107	96	1.53973795816053	0.302325581395349
1	2	3726	2	105	86	1.55118758178288	0.310077519379845
1	2	5090	2	93	39	1.55590136638505	0.317829457364341
1	2	639	2	115	99	1.55636625229947	0.325581395348837
1	2	1874	2	63	20	1.55729626832723	0.333333333333333
1	2	5970	2	75	32	1.56424258971229	0.341085271317829
1	2	1105	2	82	34	1.57389979744559	0.348837209302326
1	2	9869	2	94	25	1.58690190433392	0.356589147286822
1	2	23512	2	103	23	1.59158474370597	0.364341085271318
1	2	7702	2	25	7	1.59536214944609	0.372093023255814
1	2	56897	2	111	54	1.60688141848121	0.37984496124031
1	2	2976	2	110	79	1.61576953919652	0.387596899224806
1	2	1385	2	55	22	1.61845749132415	0.395348837209302
1	2	6774	2	69	30	1.62488473124562	0.403100775193798
1	2	1879	2	71	29	1.66145746796982	0.410852713178295
1	2	55145	2	114	81	1.66181933408819	0.418604651162791
1	2	6879	2	60	20	1.67920936763818	0.426356589147287
1	2	5927	2	105	76	1.68418709683409	0.434108527131783
1	2	5929	2	77	36	1.69342101769267	0.441860465116279
1	2	4609	2	78	23	1.7006110988469	0.449612403100775
1	2	5993	2	71	31	1.70319828348149	0.457364341085271
1	2	51341	2	52	6	1.70804320613054	0.465116279069767
1	2	2099	2	88	64	1.71480081179157	0.472868217054264
1	2	6772	2	83	18	1.71732363551914	0.48062015503876
1	2	2033	2	27	4	1.72266530543104	0.488372093023256
1	2	7343	2	73	27	1.7260213527831	0.496124031007752
1	2	5452	2	97	48	1.7356271763095	0.503875968992248
1	2	2908	2	37	8	1.73622178078779	0.511627906976744
1	2	10127	2	49	26	1.7495942710578	0.51937984496124
1	2	2962	2	89	56	1.75394280687734	0.527131782945736
1	2	1051	2	12	1	1.75406422291585	0.534883720930233
1	2	23186	2	91	21	1.75423471758708	0.542635658914729
1	2	1820	2	92	40	1.75873079780687	0.550387596899225
1	2	4150	2	45	18	1.78309049823956	0.558139534883721
1	2	3066	2	61	26	1.80000340707021	0.565891472868217
1	2	466	2	80	55	1.80670637108616	0.573643410852713
1	2	9324	2	93	34	1.8187453011295	0.581395348837209
1	2	3170	2	53	11	1.82089423513086	0.589147286821705
1	2	25942	2	58	29	1.82459536831467	0.596899224806202
1	2	8930	2	104	58	1.82512601661587	0.604651162790698
1	2	10765	2	83	30	1.82580489207824	0.612403100775194
1	2	4782	2	79	19	1.8294781053165	0.62015503875969
1	2	1488	2	111	71	1.84593215971989	0.627906976744186
1	2	467	2	100	57	1.84813241617516	0.635658914728682
1	2	7026	2	94	40	1.84934780099187	0.643410852713178
1	2	8819	2	70	20	1.85426378095464	0.651162790697674
1	2	2101	2	112	55	1.85467238754072	0.65891472868217
1	2	5430	2	11	1	1.86652576055233	0.666666666666667
1	2	1958	2	45	13	1.86792579033948	0.674418604651163
1	2	6668	2	90	77	1.87027562785775	0.682170542635659
1	2	672	2	100	43	1.87549773579467	0.689922480620155
1	2	2353	2	52	18	1.87907210269936	0.697674418604651
1	2	2551	2	47	5	1.88100393497257	0.705426356589147
1	2	2005	2	94	76	1.88643432709655	0.713178294573643
1	2	4149	2	2	1	1.88689762007341	0.720930232558139
1	2	5978	2	12	3	1.88735782053784	0.728682170542636
1	2	11335	2	43	22	1.88819021108362	0.736434108527132
1	2	602	2	72	44	1.89262289531196	0.744186046511628
1	2	9774	2	62	35	1.89507766685437	0.751937984496124
1	2	4601	2	24	9	1.89528036098442	0.75968992248062
1	2	4205	2	85	36	1.92719210138419	0.767441860465116
1	2	4605	2	86	39	1.93309694138081	0.775193798449612
1	2	7528	2	10	2	1.94773220732736	0.782945736434108
1	2	5079	2	68	27	1.95346805750865	0.790697674418605
1	2	57504	2	93	67	1.95486021025764	0.798449612403101
1	2	6872	2	5	3	1.95887065239068	0.806201550387597
1	2	10009	2	63	32	1.96197705364401	0.813953488372093
1	2	6908	2	21	17	1.97394537286876	0.821705426356589
1	2	1106	2	20	7	1.97943808669766	0.829457364341085
1	2	6934	2	41	11	1.98708047787272	0.837209302325581
1	2	10155	2	86	56	1.99364929611298	0.844961240310077
1	2	6938	2	25	7	2.00689894746136	0.852713178294574
1	2	4801	2	17	9	2.02036568307426	0.86046511627907
1	2	3727	2	18	3	2.02382170468432	0.868217054263566
1	2	7392	2	38	16	2.02922726379568	0.875968992248062
1	2	79718	2	70	46	2.03016542135712	0.883720930232558
1	2	6599	2	81	37	2.03187084611769	0.891472868217054
1	2	905	2	82	50	2.04091179585179	0.89922480620155
1	2	3725	2	56	27	2.04451802167689	0.906976744186046
1	2	5371	2	58	19	2.04656938345945	0.914728682170543
1	2	6667	2	19	6	2.04843400858681	0.922480620155039
1	2	23764	2	89	42	2.05321290325891	0.930232558139535
1	2	3065	2	79	31	2.06414029311663	0.937984496124031
1	2	4800	2	70	38	2.08288307144004	0.945736434108527
1	2	8553	2	33	14	2.08785184459721	0.953488372093023
1	2	6929	2	67	38	2.1042246710351	0.961240310077519
1	2	7182	2	73	17	2.12593606517248	0.968992248062015
1	2	6722	2	102	28	2.13102103838247	0.976744186046512
1	2	6256	2	75	29	2.21153824831951	0.984496124031008
1	2	7586	2	85	35	2.21310012017539	0.992248062015504
1	2	1052	2	79	2	2.22634822377675	1
1	3	3169	3	65	65	0	0.0615384615384615
1	3	3659	3	64	64	0	0.0615384615384615
1	3	7004	3	70	70	0	0.0615384615384615
1	3	7020	3	88	88	0	0.0615384615384615
1	3	10013	3	99	99	0	0.0615384615384615
1	3	10538	3	71	71	0	0.0615384615384615
1	3	51548	3	114	114	0	0.0615384615384615
1	3	55290	3	104	104	0	0.0615384615384615
1	3	2113	3	85	79	0.576070742761114	0.0692307692307692
1	3	5460	3	118	108	0.576999830446906	0.0769230769230769
1	3	8061	3	116	110	0.642684687643103	0.0846153846153846
1	3	1997	3	78	37	0.683984764092108	0.0923076923076923
1	3	79923	3	108	100	0.725145886252484	0.1
1	3	10782	3	110	77	0.736464186725888	0.107692307692308
1	3	639	3	119	101	0.814989504015116	0.115384615384615
1	3	2002	3	104	81	0.844662001975805	0.123076923076923
1	3	7022	3	86	72	0.899513421064367	0.130769230769231
1	3	26009	3	99	84	0.996375041348688	0.138461538461538
1	3	6597	3	112	55	1.01243042325921	0.146153846153846
1	3	4208	3	108	60	1.07736129421289	0.153846153846154
1	3	3297	3	115	59	1.15572008302788	0.161538461538462
1	3	23512	3	99	44	1.24039728092695	0.169230769230769
1	3	6773	3	113	76	1.2503658122675	0.176923076923077
1	3	2146	3	99	15	1.28777501793182	0.184615384615385
1	3	6601	3	107	100	1.29211794781096	0.192307692307692
1	3	2101	3	111	82	1.29353523888103	0.2
1	3	10891	3	117	109	1.33702900337345	0.207692307692308
1	3	7764	3	113	77	1.38488407438716	0.215384615384615
1	3	2625	3	103	34	1.44753013506352	0.223076923076923
1	3	93986	3	97	62	1.5193373332876	0.230769230769231
1	3	9869	3	98	45	1.55521375493505	0.238461538461538
1	3	2972	3	115	88	1.58900468332162	0.246153846153846
1	3	1488	3	112	63	1.7204422404346	0.253846153846154
1	3	2099	3	95	53	1.86637232643412	0.261538461538462
1	3	6776	3	111	64	1.87804178034	0.269230769230769
1	3	1820	3	87	40	1.90677460139136	0.276923076923077
1	3	53335	3	111	82	1.94730956612078	0.284615384615385
1	3	5970	3	90	32	1.94808789629852	0.292307692307692
1	3	2908	3	72	6	1.96083010399064	0.3
1	3	6772	3	79	19	1.96148890020839	0.307692307692308
1	3	3661	3	107	44	1.99299253711232	0.315384615384615
1	3	6598	3	112	83	2.01830107118071	0.323076923076923
1	3	7343	3	94	50	2.02397514173101	0.330769230769231
1	3	6934	3	60	17	2.0389307108892	0.338461538461538
1	3	7391	3	67	31	2.05512190309792	0.346153846153846
1	3	466	3	76	27	2.06115355265745	0.353846153846154
1	3	4605	3	96	71	2.06182192695209	0.361538461538462
1	3	6774	3	67	25	2.08326293992173	0.369230769230769
1	3	7702	3	26	5	2.12174533155385	0.376923076923077
1	3	3726	3	112	84	2.12354319476156	0.384615384615385
1	3	5929	3	91	37	2.12492752793133	0.392307692307692
1	3	4609	3	67	17	2.14677063418153	0.4
1	3	5993	3	77	16	2.16177773331112	0.407692307692308
1	3	4150	3	55	22	2.1694934978576	0.415384615384615
1	3	1874	3	45	18	2.18256899279537	0.423076923076923
1	3	1876	3	64	6	2.19221845729685	0.430769230769231
1	3	2976	3	116	80	2.19241668732192	0.438461538461538
1	3	4772	3	100	78	2.1951742613186	0.446153846153846
1	3	1385	3	54	15	2.20023674406317	0.453846153846154
1	3	79718	3	94	46	2.20064946411436	0.461538461538462
1	3	10127	3	63	22	2.20631742824494	0.469230769230769
1	3	5452	3	90	56	2.20936426322549	0.476923076923077
1	3	2959	3	106	59	2.214272328479	0.484615384615385
1	3	55145	3	111	73	2.21620640625811	0.492307692307692
1	3	5079	3	89	43	2.22180102780112	0.5
1	3	9774	3	73	25	2.23527887197454	0.507692307692308
1	3	6668	3	89	69	2.2380768291426	0.515384615384615
1	3	25942	3	68	15	2.24935835931934	0.523076923076923
1	3	1879	3	83	25	2.25183189482132	0.530769230769231
1	3	3170	3	78	9	2.25989978032309	0.538461538461538
1	3	5090	3	91	48	2.26092166655741	0.546153846153846
1	3	2551	3	25	2	2.2632095182156	0.553846153846154
1	3	1958	3	63	10	2.26765283816653	0.561538461538462
1	3	1386	3	81	46	2.28867800544718	0.569230769230769
1	3	10009	3	80	23	2.30652470327409	0.576923076923077
1	3	3727	3	36	4	2.31328019532782	0.584615384615385
1	3	467	3	96	40	2.31475768794036	0.592307692307692
1	3	571	3	110	68	2.31872951683309	0.6
1	3	23764	3	109	38	2.32031064599331	0.607692307692308
1	3	56897	3	84	49	2.32347051357689	0.615384615384615
1	3	8930	3	105	66	2.33163866231489	0.623076923076923
1	3	7528	3	10	3	2.33336533492393	0.630769230769231
1	3	4205	3	62	28	2.33688304302179	0.638461538461538
1	3	1106	3	26	6	2.33755310870587	0.646153846153846
1	3	6908	3	30	16	2.34202195266645	0.653846153846154
1	3	5430	3	23	1	2.34746548180114	0.661538461538462
1	3	10155	3	97	43	2.35035877157303	0.669230769230769
1	3	4782	3	72	33	2.35110452272094	0.676923076923077
1	3	672	3	101	52	2.35766373240888	0.684615384615385
1	3	2033	3	18	8	2.36057053693375	0.692307692307692
1	3	51341	3	35	17	2.36078242636497	0.7
1	3	602	3	86	41	2.36505894749064	0.707692307692308
1	3	1105	3	69	46	2.37193383702814	0.715384615384615
1	3	11335	3	58	24	2.3913649251519	0.723076923076923
1	3	5927	3	108	56	2.40569704540495	0.730769230769231
1	3	2005	3	95	54	2.41353962940343	0.738461538461539
1	3	7392	3	41	19	2.41425854243062	0.746153846153846
1	3	9324	3	93	26	2.43252435093287	0.753846153846154
1	3	3725	3	90	16	2.43713279669439	0.761538461538461
1	3	6935	3	114	86	2.44633544503659	0.769230769230769
1	3	4149	3	2	1	2.45059901026262	0.776923076923077
1	3	6671	3	84	66	2.45537500605206	0.784615384615385
1	3	10765	3	64	38	2.4672933013175	0.792307692307692
1	3	8819	3	54	33	2.47148862339423	0.8
1	3	6872	3	12	3	2.47319157286797	0.807692307692308
1	3	5371	3	71	31	2.49314000488199	0.815384615384615
1	3	5978	3	18	6	2.49352799482868	0.823076923076923
1	3	1051	3	16	2	2.49748251633941	0.830769230769231
1	3	4601	3	35	7	2.50578343837984	0.838461538461538
1	3	7182	3	61	22	2.5117688532199	0.846153846153846
1	3	3066	3	57	13	2.52435984236925	0.853846153846154
1	3	4800	3	87	38	2.52795525838197	0.861538461538462
1	3	2353	3	51	18	2.54710758159532	0.869230769230769
1	3	6667	3	20	12	2.54946665874047	0.876923076923077
1	3	57504	3	100	42	2.55844329671062	0.884615384615385
1	3	4801	3	14	5	2.57663012810776	0.892307692307692
1	3	2962	3	74	29	2.59010678991116	0.9
1	3	6929	3	77	32	2.59036526731615	0.907692307692308
1	3	8553	3	32	10	2.59620903960673	0.915384615384615
1	3	6599	3	84	31	2.61630609256102	0.923076923076923
1	3	6722	3	101	27	2.62042416140172	0.930769230769231
1	3	905	3	79	44	2.62333239730835	0.938461538461538
1	3	1052	3	78	3	2.63071463832613	0.946153846153846
1	3	23186	3	93	39	2.64166978385641	0.953846153846154
1	3	7026	3	96	55	2.64656423907437	0.961538461538462
1	3	6938	3	17	2	2.67005243444626	0.969230769230769
1	3	3065	3	76	33	2.67505159448849	0.976923076923077
1	3	6256	3	97	21	2.68429279835112	0.984615384615385
1	3	7586	3	97	43	2.6851696588767	0.992307692307692
1	3	6879	3	55	20	2.68537270533848	1
1	4	3169	4	95	95	0	0.0229007633587786
1	4	7020	4	94	94	0	0.0229007633587786
1	4	51548	4	119	119	0	0.0229007633587786
1	4	3659	4	104	59	0.37154775136069	0.0305343511450382
1	4	55869	4	121	86	0.577747694017389	0.0381679389312977
1	4	10891	4	114	71	0.594790463036151	0.0458015267175573
1	4	10538	4	91	64	0.650621421656655	0.0534351145038168
1	4	2972	4	112	99	1.01748199116494	0.0610687022900763
1	4	2625	4	98	74	1.19256910802492	0.0687022900763359
1	4	79923	4	118	93	1.55007641195087	0.0763358778625954
1	4	3726	4	113	37	1.69086365356956	0.083969465648855
1	4	6776	4	108	65	1.72207828472915	0.0916030534351145
1	4	4208	4	117	30	1.76035773492479	0.099236641221374
1	4	26009	4	118	70	1.85180717182113	0.106870229007634
1	4	7004	4	95	71	1.87610230075721	0.114503816793893
1	4	55290	4	110	96	1.87748473776155	0.122137404580153
1	4	639	4	120	104	1.88297873197163	0.129770992366412
1	4	5460	4	119	97	1.8918508047239	0.137404580152672
1	4	10013	4	118	67	2.00392833572232	0.145038167938931
1	4	8061	4	120	106	2.02823004658364	0.152671755725191
1	4	1488	4	102	31	2.21040396194273	0.16030534351145
1	4	6773	4	117	68	2.2557353183076	0.16793893129771
1	4	7764	4	110	99	2.27761660450692	0.175572519083969
1	4	5927	4	116	59	2.47121705950956	0.183206106870229
1	4	2113	4	90	62	2.47989434914912	0.190839694656489
1	4	1820	4	101	35	2.50462941024667	0.198473282442748
1	4	10782	4	111	82	2.52520699840898	0.206106870229008
1	4	6722	4	99	11	2.57306937902063	0.213740458015267
1	4	571	4	109	23	2.59857478033433	0.221374045801527
1	4	23512	4	100	28	2.60153056333606	0.229007633587786
1	4	1997	4	91	30	2.60232706525082	0.236641221374046
1	4	6599	4	110	48	2.63725895834427	0.244274809160305
1	4	4772	4	116	46	2.63922833692668	0.251908396946565
1	4	2976	4	117	59	2.64338495312644	0.259541984732824
1	4	3297	4	113	82	2.65374710770531	0.267175572519084
1	4	6601	4	106	44	2.71060007792027	0.274809160305344
1	4	7022	4	106	73	2.71945334342677	0.282442748091603
1	4	2002	4	115	84	2.726138635	0.290076335877863
1	4	53335	4	111	47	2.73772164108346	0.297709923664122
1	4	2146	4	105	34	2.73788885184022	0.305343511450382
1	4	93986	4	106	65	2.81880978360665	0.312977099236641
1	4	9869	4	93	17	2.82987787775118	0.320610687022901
1	4	6774	4	101	10	2.84288376750636	0.32824427480916
1	4	6934	4	91	13	2.85431373881403	0.33587786259542
1	4	2101	4	116	65	2.87942946111557	0.343511450381679
1	4	9324	4	96	31	2.88956372307419	0.351145038167939
1	4	7586	4	98	43	2.94693813168164	0.358778625954198
1	4	4605	4	110	52	2.95681919200227	0.366412213740458
1	4	2959	4	103	28	2.98189870095745	0.374045801526718
1	4	57504	4	108	55	3.00495338797254	0.381679389312977
1	4	2099	4	100	40	3.02449217447481	0.389312977099237
1	4	5978	4	44	3	3.03368894284163	0.396946564885496
1	4	6597	4	105	63	3.03795929513955	0.404580152671756
1	4	2908	4	68	6	3.05442783983331	0.412213740458015
1	4	23186	4	87	12	3.06047631523641	0.419847328244275
1	4	1052	4	68	5	3.06515346446914	0.427480916030534
1	4	5090	4	101	46	3.10162976323072	0.435114503816794
1	4	3725	4	65	15	3.11204518077448	0.442748091603053
1	4	5970	4	75	12	3.11516654413247	0.450381679389313
1	4	6598	4	112	76	3.12531729650154	0.458015267175573
1	4	2005	4	103	60	3.14764906834123	0.465648854961832
1	4	79718	4	96	39	3.14797640162689	0.473282442748092
1	4	6935	4	112	56	3.14911821139089	0.480916030534351
1	4	56897	4	111	31	3.16039674339244	0.488549618320611
1	4	6671	4	103	58	3.16709339100801	0.49618320610687
1	4	7026	4	111	36	3.16959167536145	0.50381679389313
1	4	8930	4	104	54	3.17042423932667	0.511450381679389
1	4	6772	4	94	27	3.1747042664977	0.519083969465649
1	4	1385	4	59	9	3.1765922704874	0.526717557251908
1	4	4782	4	89	34	3.17989374801548	0.534351145038168
1	4	2962	4	96	26	3.18713914899668	0.541984732824427
1	4	466	4	84	24	3.19294281241789	0.549618320610687
1	4	23764	4	113	33	3.19378373735679	0.557251908396947
1	4	7343	4	99	31	3.19600873297025	0.564885496183206
1	4	5079	4	94	44	3.19712056642445	0.572519083969466
1	4	10009	4	69	17	3.20626923800352	0.580152671755725
1	4	55145	4	114	59	3.2166909595158	0.587786259541985
1	4	7182	4	80	9	3.21902126373603	0.595419847328244
1	4	6929	4	106	28	3.22209443322282	0.603053435114504
1	4	1386	4	93	31	3.2269500675251	0.610687022900763
1	4	4800	4	91	40	3.23574193843718	0.618320610687023
1	4	3661	4	108	52	3.23636318527564	0.625954198473282
1	4	10155	4	104	55	3.25538141697218	0.633587786259542
1	4	1105	4	89	45	3.25869112629192	0.641221374045801
1	4	9774	4	73	15	3.25874601662101	0.648854961832061
1	4	1106	4	25	3	3.26149958809199	0.656488549618321
1	4	3065	4	103	16	3.27386583462566	0.66412213740458
1	4	6256	4	102	6	3.27523836753188	0.67175572519084
1	4	4205	4	92	39	3.28047069074879	0.679389312977099
1	4	1879	4	87	25	3.28691838302596	0.687022900763359
1	4	7392	4	66	8	3.30377517512726	0.694656488549618
1	4	3170	4	78	18	3.30615037193413	0.702290076335878
1	4	10765	4	89	18	3.30926211566023	0.709923664122137
1	4	5452	4	82	49	3.31097955235036	0.717557251908397
1	4	2551	4	19	2	3.31319522676585	0.725190839694656
1	4	4609	4	57	10	3.31397917106607	0.732824427480916
1	4	1876	4	55	4	3.3153571741263	0.740458015267176
1	4	25942	4	56	18	3.31926344897152	0.748091603053435
1	4	6668	4	98	41	3.32379407241819	0.755725190839695
1	4	6879	4	79	10	3.32917418230728	0.763358778625954
1	4	3066	4	73	14	3.33591856899246	0.770992366412214
1	4	1958	4	45	10	3.3360377583527	0.778625954198473
1	4	7702	4	39	4	3.33607966543297	0.786259541984733
1	4	672	4	100	70	3.34385569184881	0.793893129770992
1	4	7528	4	14	2	3.34620974973177	0.801526717557252
1	4	602	4	98	39	3.35423018316917	0.809160305343511
1	4	5371	4	67	23	3.36251040065025	0.816793893129771
1	4	10127	4	70	16	3.3650041292336	0.824427480916031
1	4	5430	4	32	1	3.37784698095389	0.83206106870229
1	4	5929	4	73	26	3.38062919499792	0.83969465648855
1	4	1874	4	40	9	3.3851906487121	0.847328244274809
1	4	7391	4	46	28	3.39112857217238	0.854961832061069
1	4	3727	4	13	4	3.39295956487826	0.862595419847328
1	4	5993	4	87	20	3.39330882801473	0.870229007633588
1	4	4150	4	53	14	3.39451937623028	0.877862595419847
1	4	4601	4	23	3	3.40416893942399	0.885496183206107
1	4	6938	4	53	3	3.40519114421693	0.893129770992366
1	4	905	4	84	48	3.41009719375511	0.900763358778626
1	4	2033	4	29	10	3.41191902209602	0.908396946564885
1	4	6872	4	13	2	3.41509641424448	0.916030534351145
1	4	4801	4	24	2	3.41566543721229	0.923664122137405
1	4	11335	4	53	21	3.42054769364626	0.931297709923664
1	4	467	4	102	47	3.42212436138955	0.938931297709924
1	4	1051	4	19	4	3.42695819581748	0.946564885496183
1	4	8819	4	78	17	3.42979996394751	0.954198473282443
1	4	6667	4	26	11	3.45211109181516	0.961832061068702
1	4	6908	4	29	7	3.45382642273476	0.969465648854962
1	4	4149	4	2	1	3.45552778902984	0.977099236641221
1	4	51341	4	49	10	3.46356930103189	0.984732824427481
1	4	8553	4	35	9	3.46808962616321	0.99236641221374
1	4	2353	4	43	15	3.47125150992135	1
2	2	3169	2	76	76	0	0.062015503875969
2	2	3659	2	67	67	0	0.062015503875969
2	2	5460	2	80	80	0	0.062015503875969
2	2	7004	2	50	50	0	0.062015503875969
2	2	7020	2	101	101	0	0.062015503875969
2	2	10013	2	108	108	0	0.062015503875969
2	2	55290	2	115	115	0	0.062015503875969
2	2	55869	2	119	119	0	0.062015503875969
2	2	26009	2	113	90	0.375027011738825	0.0697674418604651
2	2	6597	2	107	86	0.41626635755566	0.0775193798449612
2	2	2113	2	93	83	0.440127367010463	0.0852713178294574
2	2	8061	2	116	114	0.5419422599977	0.0930232558139535
2	2	1997	2	83	33	0.580029772325434	0.10077519379845
2	2	4208	2	107	71	0.818690472930894	0.108527131782946
2	2	7022	2	91	79	0.86475910192061	0.116279069767442
2	2	6601	2	114	87	0.912631800379406	0.124031007751938
2	2	2002	2	104	102	0.933572817564028	0.131782945736434
2	2	93986	2	111	41	0.937906974043947	0.13953488372093
2	2	3297	2	118	100	0.942839459633222	0.147286821705426
2	2	10891	2	99	67	0.948994895307283	0.155038759689922
2	2	6776	2	108	73	0.949298948668305	0.162790697674419
2	2	10782	2	116	102	1.0106256222736	0.170542635658915
2	2	2146	2	84	15	1.12411180985935	0.178294573643411
2	2	55145	2	106	99	1.23419737641932	0.186046511627907
2	2	639	2	119	91	1.23570914551059	0.193798449612403
2	2	2959	2	100	49	1.25816159976711	0.201550387596899
2	2	5970	2	78	25	1.31490263089085	0.209302325581395
2	2	1488	2	110	52	1.36191230319206	0.217054263565891
2	2	6598	2	112	82	1.36343936087945	0.224806201550388
2	2	3661	2	110	92	1.36698650289845	0.232558139534884
2	2	23512	2	100	31	1.36940808582071	0.24031007751938
2	2	1874	2	94	17	1.37006409831645	0.248062015503876
2	2	9869	2	93	20	1.37105655235932	0.255813953488372
2	2	53335	2	115	66	1.41821954442036	0.263565891472868
2	2	2972	2	117	114	1.45019730351139	0.271317829457364
2	2	56897	2	101	85	1.46154924637597	0.27906976744186
2	2	7391	2	85	28	1.470935615294	0.286821705426357
2	2	2976	2	112	78	1.47283744858178	0.294573643410853
2	2	7764	2	115	66	1.50319969734006	0.302325581395349
2	2	6773	2	110	93	1.51378939379133	0.310077519379845
2	2	6772	2	55	13	1.51775678154613	0.317829457364341
2	2	23186	2	87	44	1.52230563519564	0.325581395348837
2	2	1879	2	64	29	1.52489722090749	0.333333333333333
2	2	1876	2	34	7	1.54740116013723	0.341085271317829
2	2	2625	2	71	38	1.56112220692846	0.348837209302326
2	2	2099	2	90	63	1.57576238235556	0.356589147286822
2	2	5090	2	108	51	1.57765419551998	0.364341085271318
2	2	6774	2	80	32	1.59256033912806	0.372093023255814
2	2	6879	2	75	25	1.60328309564303	0.37984496124031
2	2	905	2	85	50	1.61225826739236	0.387596899224806
2	2	4150	2	73	22	1.62231714740578	0.395348837209302
2	2	1820	2	94	48	1.62255606086786	0.403100775193798
2	2	4605	2	98	67	1.62955726205735	0.410852713178295
2	2	7702	2	23	5	1.63663390728018	0.418604651162791
2	2	10127	2	64	24	1.63752173075944	0.426356589147287
2	2	8819	2	89	37	1.6437012667577	0.434108527131783
2	2	6668	2	93	69	1.64544678641247	0.441860465116279
2	2	10155	2	80	49	1.64738229820893	0.449612403100775
2	2	466	2	86	54	1.65162322301137	0.457364341085271
2	2	3726	2	113	67	1.67219982873462	0.465116279069767
2	2	2908	2	41	5	1.67677604476712	0.472868217054264
2	2	1051	2	15	1	1.68477098801673	0.48062015503876
2	2	1105	2	69	26	1.69570261909215	0.488372093023256
2	2	7343	2	75	35	1.71340481597293	0.496124031007752
2	2	57504	2	96	56	1.72379828271946	0.503875968992248
2	2	3170	2	49	11	1.72561447860984	0.511627906976744
2	2	1385	2	65	23	1.7295842248787	0.51937984496124
2	2	5929	2	88	41	1.74130266846996	0.527131782945736
2	2	4609	2	77	16	1.74394248555136	0.534883720930233
2	2	25942	2	69	26	1.74484227937882	0.542635658914729
2	2	5993	2	72	35	1.75499498870262	0.550387596899225
2	2	6671	2	95	60	1.75775631138151	0.558139534883721
2	2	2033	2	20	4	1.78573811641073	0.565891472868217
2	2	5927	2	111	79	1.78751824969577	0.573643410852713
2	2	51341	2	51	10	1.80042749824462	0.581395348837209
2	2	1958	2	45	17	1.80070828649619	0.589147286821705
2	2	571	2	104	52	1.80449308522188	0.596899224806202
2	2	5079	2	85	30	1.82305395045687	0.604651162790698
2	2	5978	2	14	2	1.82559761061151	0.612403100775194
2	2	9774	2	76	26	1.84508851504594	0.62015503875969
2	2	467	2	104	34	1.84865656007356	0.627906976744186
2	2	79923	2	116	103	1.85105895485198	0.635658914728682
2	2	602	2	81	51	1.85332007039489	0.643410852713178
2	2	5430	2	14	1	1.85524918628584	0.651162790697674
2	2	2551	2	42	5	1.8570374727117	0.65891472868217
2	2	6935	2	111	94	1.8604528041848	0.666666666666667
2	2	4149	2	3	1	1.87725256340673	0.674418604651163
2	2	4601	2	27	8	1.90108075977041	0.682170542635659
2	2	2353	2	58	20	1.91204345191539	0.689922480620155
2	2	10765	2	71	30	1.92041539479119	0.697674418604651
2	2	3727	2	21	4	1.92405689540235	0.705426356589147
2	2	6908	2	30	15	1.93119712746066	0.713178294573643
2	2	1106	2	22	6	1.93160653345839	0.720930232558139
2	2	4772	2	106	67	1.93503650888569	0.728682170542636
2	2	2101	2	113	64	1.94820771094766	0.736434108527132
2	2	10009	2	57	39	1.94894399442825	0.744186046511628
2	2	5452	2	77	57	1.96048822901008	0.751937984496124
2	2	2005	2	96	56	1.96208602364266	0.75968992248062
2	2	3065	2	66	58	1.96602444443164	0.767441860465116
2	2	4205	2	77	38	1.96980352125366	0.775193798449612
2	2	4801	2	17	5	1.97456975860151	0.782945736434108
2	2	9324	2	86	33	1.97550682284035	0.790697674418605
2	2	6934	2	43	10	1.9785100022216	0.798449612403101
2	2	7392	2	45	23	1.98142491873714	0.806201550387597
2	2	4782	2	61	21	1.98264241980931	0.813953488372093
2	2	3066	2	40	25	1.99300958835677	0.821705426356589
2	2	8930	2	95	46	1.99365305099114	0.829457364341085
2	2	5371	2	82	18	2.0012852361431	0.837209302325581
2	2	7528	2	10	2	2.00937738890465	0.844961240310077
2	2	6872	2	5	3	2.0197958032875	0.852713178294574
2	2	6667	2	19	8	2.02145269469253	0.86046511627907
2	2	6938	2	24	6	2.03585906314756	0.868217054263566
2	2	6599	2	92	36	2.04133849381426	0.875968992248062
2	2	3725	2	57	21	2.07198259262484	0.883720930232558
2	2	7586	2	76	33	2.07225186655662	0.891472868217054
2	2	23764	2	88	39	2.07313618146566	0.89922480620155
2	2	4800	2	75	42	2.07329899099492	0.906976744186046
2	2	79718	2	89	48	2.07699702379821	0.914728682170543
2	2	11335	2	38	24	2.08980501138655	0.922480620155039
2	2	2962	2	91	39	2.09139101309864	0.930232558139535
2	2	672	2	94	54	2.09245299129015	0.937984496124031
2	2	7026	2	97	53	2.09444023570903	0.945736434108527
2	2	6929	2	53	32	2.10379633292527	0.953488372093023
2	2	7182	2	64	16	2.12658201013901	0.961240310077519
2	2	8553	2	27	11	2.13999726458684	0.968992248062015
2	2	6722	2	95	27	2.14721488834614	0.976744186046512
2	2	1386	2	80	44	2.15816641852169	0.984496124031008
2	2	6256	2	90	28	2.1775076624767	0.992248062015504
2	2	1052	2	75	2	2.22401050578914	1
2	3	3169	3	71	71	0	0.0461538461538462
2	3	3659	3	75	75	0	0.0461538461538462
2	3	7004	3	69	69	0	0.0461538461538462
2	3	7020	3	80	80	0	0.0461538461538462
2	3	10538	3	64	64	0	0.0461538461538462
2	3	51548	3	116	116	0	0.0461538461538462
2	3	79923	3	106	88	0.378414561456233	0.0538461538461538
2	3	2113	3	85	84	0.487870536927042	0.0615384615384615
2	3	1997	3	83	43	0.715804868646124	0.0692307692307692
2	3	2002	3	110	96	0.813040283644601	0.0769230769230769
2	3	3297	3	115	44	0.826304025239096	0.0846153846153846
2	3	7022	3	91	68	0.859748585747411	0.0923076923076923
2	3	10782	3	110	78	0.956231352460401	0.1
2	3	55290	3	111	108	0.974217983440161	0.107692307692308
2	3	8061	3	115	113	0.997657737364329	0.115384615384615
2	3	10891	3	117	110	0.9987356185708	0.123076923076923
2	3	23512	3	111	35	1.13915001469025	0.130769230769231
2	3	2972	3	118	100	1.24049637178203	0.138461538461538
2	3	4208	3	110	48	1.35393461568341	0.146153846153846
2	3	6601	3	106	84	1.40711566366265	0.153846153846154
2	3	2625	3	108	40	1.42899764677348	0.161538461538462
2	3	9869	3	104	48	1.51358819178367	0.169230769230769
2	3	26009	3	94	61	1.53555324983075	0.176923076923077
2	3	6597	3	106	48	1.56755526435666	0.184615384615385
2	3	2146	3	95	21	1.57271366511785	0.192307692307692
2	3	6776	3	111	69	1.58642968983479	0.2
2	3	10013	3	117	94	1.61499519076665	0.207692307692308
2	3	1820	3	96	29	1.6329612935042	0.215384615384615
2	3	93986	3	101	69	1.65409417364465	0.223076923076923
2	3	5460	3	118	88	1.72050718088586	0.230769230769231
2	3	6599	3	106	32	1.73398373982759	0.238461538461538
2	3	6598	3	112	72	1.73738208436642	0.246153846153846
2	3	3661	3	109	38	1.75145002456456	0.253846153846154
2	3	6773	3	114	67	1.76732332956697	0.261538461538462
2	3	639	3	119	72	1.88268668722895	0.269230769230769
2	3	3726	3	108	88	1.91808311975879	0.276923076923077
2	3	1488	3	107	90	1.9309207136705	0.284615384615385
2	3	4772	3	108	59	1.97777298437056	0.292307692307692
2	3	57504	3	114	23	2.00141217499554	0.3
2	3	466	3	75	26	2.02618607806344	0.307692307692308
2	3	2908	3	79	10	2.03630585118236	0.315384615384615
2	3	6934	3	83	11	2.03936775221825	0.323076923076923
2	3	5993	3	54	13	2.04374379506265	0.330769230769231
2	3	25942	3	68	16	2.12351898456731	0.338461538461538
2	3	2101	3	111	80	2.12363636131255	0.346153846153846
2	3	8930	3	102	43	2.12657102675611	0.353846153846154
2	3	7343	3	87	44	2.14301949526928	0.361538461538462
2	3	5090	3	94	28	2.1473052309051	0.369230769230769
2	3	10155	3	86	37	2.17975540278285	0.376923076923077
2	3	11335	3	71	19	2.20680063658646	0.384615384615385
2	3	7702	3	35	6	2.21042705129821	0.392307692307692
2	3	6774	3	57	25	2.21772302476157	0.4
2	3	5929	3	82	37	2.221529428998	0.407692307692308
2	3	2099	3	101	40	2.22363179604649	0.415384615384615
2	3	7391	3	64	30	2.22830018834893	0.423076923076923
2	3	6935	3	109	82	2.23198266533473	0.430769230769231
2	3	7764	3	105	81	2.23480295664288	0.438461538461538
2	3	5927	3	112	70	2.24179857009216	0.446153846153846
2	3	6772	3	82	17	2.24837348493731	0.453846153846154
2	3	1874	3	40	16	2.2499430214034	0.461538461538462
2	3	4605	3	90	71	2.26870178896718	0.469230769230769
2	3	10127	3	57	22	2.26984051145842	0.476923076923077
2	3	3170	3	76	6	2.27017439527068	0.484615384615385
2	3	6671	3	95	60	2.27307154838267	0.492307692307692
2	3	79718	3	102	51	2.29293005546636	0.5
2	3	4150	3	77	23	2.30177500962718	0.507692307692308
2	3	571	3	98	49	2.30202295335407	0.515384615384615
2	3	1876	3	31	4	2.30530228933846	0.523076923076923
2	3	1386	3	100	36	2.31413288866177	0.530769230769231
2	3	55145	3	103	65	2.31794408759464	0.538461538461538
2	3	10009	3	99	26	2.32008431691902	0.546153846153846
2	3	1106	3	27	6	2.3254884086037	0.553846153846154
2	3	56897	3	94	33	2.326431891781	0.561538461538462
2	3	2551	3	38	3	2.33067630628716	0.569230769230769
2	3	6668	3	98	74	2.33613353991062	0.576923076923077
2	3	1385	3	66	28	2.34363605184278	0.584615384615385
2	3	1958	3	55	7	2.35654051795503	0.592307692307692
2	3	2033	3	32	9	2.36387616440014	0.6
2	3	5970	3	85	28	2.36484972192278	0.607692307692308
2	3	4609	3	65	17	2.36735827169352	0.615384615384615
2	3	6256	3	100	19	2.36829906862973	0.623076923076923
2	3	5430	3	25	1	2.37132229170766	0.630769230769231
2	3	4205	3	74	20	2.37264404171965	0.638461538461538
2	3	4782	3	99	38	2.37351587102205	0.646153846153846
2	3	9774	3	82	18	2.38257592996373	0.653846153846154
2	3	2976	3	116	75	2.38872613051601	0.661538461538462
2	3	1879	3	75	30	2.39146011934211	0.669230769230769
2	3	7586	3	80	54	2.3944590901165	0.676923076923077
2	3	2005	3	95	70	2.40006420430249	0.684615384615385
2	3	5452	3	81	51	2.40404285421769	0.692307692307692
2	3	8819	3	82	36	2.43703941326786	0.7
2	3	602	3	85	33	2.43924448977234	0.707692307692308
2	3	3725	3	80	27	2.44032655387092	0.715384615384615
2	3	2959	3	98	59	2.44804638892085	0.723076923076923
2	3	10765	3	58	27	2.45382734051095	0.730769230769231
2	3	3727	3	15	5	2.45396562945858	0.738461538461539
2	3	3065	3	90	46	2.45819872146076	0.746153846153846
2	3	51341	3	47	17	2.46086783312961	0.753846153846154
2	3	7528	3	15	3	2.4808671270607	0.761538461538461
2	3	6908	3	45	17	2.4827349688301	0.769230769230769
2	3	4149	3	2	1	2.48725405725632	0.776923076923077
2	3	5371	3	69	36	2.48827188914824	0.784615384615385
2	3	5079	3	67	37	2.5064656379905	0.792307692307692
2	3	1051	3	16	2	2.51082918783669	0.8
2	3	23764	3	104	44	2.51293825721806	0.807692307692308
2	3	7182	3	62	21	2.5133301929105	0.815384615384615
2	3	5978	3	15	7	2.52660414466065	0.823076923076923
2	3	4800	3	78	42	2.52782389978922	0.830769230769231
2	3	6722	3	98	19	2.52830300886764	0.838461538461538
2	3	467	3	86	43	2.53142795571286	0.846153846153846
2	3	1105	3	63	39	2.53463598502128	0.853846153846154
2	3	7392	3	32	13	2.53486318046496	0.861538461538462
2	3	6872	3	10	2	2.53987048832257	0.869230769230769
2	3	7026	3	99	54	2.54071151583332	0.876923076923077
2	3	4601	3	34	7	2.56037326479688	0.884615384615385
2	3	905	3	78	36	2.57813761842019	0.892307692307692
2	3	3066	3	63	20	2.58022418806998	0.9
2	3	2962	3	92	39	2.58046761359349	0.907692307692308
2	3	672	3	97	49	2.58729615412392	0.915384615384615
2	3	1052	3	87	3	2.59726722355499	0.923076923076923
2	3	9324	3	89	26	2.60266505959958	0.930769230769231
2	3	2353	3	46	24	2.6307598281825	0.938461538461538
2	3	4801	3	15	4	2.63157430763017	0.946153846153846
2	3	6879	3	55	23	2.64228812038393	0.953846153846154
2	3	6929	3	68	27	2.64887520209691	0.961538461538462
2	3	6667	3	19	5	2.66853499099142	0.969230769230769
2	3	8553	3	31	10	2.67120325655465	0.976923076923077
2	3	6938	3	19	2	2.68421435264548	0.984615384615385
2	3	53335	3	106	69	2.6895806164388	0.992307692307692
2	3	23186	3	85	22	2.71614434049416	1
2	4	3169	4	95	95	0	0.0229007633587786
2	4	7020	4	101	101	0	0.0229007633587786
2	4	51548	4	116	116	0	0.0229007633587786
2	4	2972	4	114	108	0.0700944320180758	0.0305343511450382
2	4	55290	4	117	105	0.397239297101516	0.0381679389312977
2	4	3659	4	100	57	0.46044088959886	0.0458015267175573
2	4	10538	4	88	60	0.630669317529586	0.0534351145038168
2	4	55869	4	109	84	0.81564322269448	0.0610687022900763
2	4	10891	4	114	100	0.983606742817679	0.0687022900763359
2	4	2625	4	98	89	1.25348652005551	0.0763358778625954
2	4	2101	4	118	81	1.47435560257212	0.083969465648855
2	4	79923	4	117	108	1.52074405135325	0.0916030534351145
2	4	639	4	111	78	1.63561815228819	0.099236641221374
2	4	6776	4	113	65	1.7242927605527	0.106870229007634
2	4	7004	4	99	76	1.76940390273802	0.114503816793893
2	4	4208	4	113	31	1.79405988270646	0.122137404580153
2	4	1488	4	120	59	1.98167235260817	0.129770992366412
2	4	5460	4	121	107	2.13238318815941	0.137404580152672
2	4	23512	4	93	27	2.15203296280169	0.145038167938931
2	4	3726	4	112	43	2.17009922721138	0.152671755725191
2	4	10013	4	115	59	2.17143570420246	0.16030534351145
2	4	8061	4	106	98	2.34952070029874	0.16793893129771
2	4	7764	4	116	84	2.39584606835669	0.175572519083969
2	4	3297	4	110	75	2.46389939220264	0.183206106870229
2	4	6601	4	97	71	2.47483934005639	0.190839694656489
2	4	10782	4	119	97	2.54473160891626	0.198473282442748
2	4	53335	4	110	57	2.54502039877638	0.206106870229008
2	4	2113	4	96	73	2.5686775850806	0.213740458015267
2	4	26009	4	116	86	2.58515843067071	0.221374045801527
2	4	1997	4	93	31	2.5883654184344	0.229007633587786
2	4	571	4	99	26	2.60499347492476	0.236641221374046
2	4	5927	4	116	56	2.62844413929238	0.244274809160305
2	4	6722	4	100	11	2.65067641812786	0.251908396946565
2	4	7022	4	103	61	2.67937920927848	0.259541984732824
2	4	6599	4	105	44	2.7177708125743	0.267175572519084
2	4	2002	4	114	78	2.7508181496913	0.274809160305344
2	4	1820	4	111	46	2.8116407552848	0.282442748091603
2	4	6773	4	113	55	2.81358001465019	0.290076335877863
2	4	93986	4	103	74	2.82881979287264	0.297709923664122
2	4	6597	4	100	62	2.8362589732063	0.305343511450382
2	4	8930	4	107	58	2.8395000165533	0.312977099236641
2	4	2959	4	108	28	2.86977162842764	0.320610687022901
2	4	6774	4	81	13	2.89454887230632	0.32824427480916
2	4	2976	4	114	65	2.91130705612713	0.33587786259542
2	4	9869	4	104	24	2.93542652815539	0.343511450381679
2	4	2146	4	101	37	2.96798153300454	0.351145038167939
2	4	5993	4	96	12	2.96961677239122	0.358778625954198
2	4	2005	4	103	41	3.04200669154365	0.366412213740458
2	4	57504	4	97	45	3.05715339253066	0.374045801526718
2	4	6671	4	100	41	3.07696014739554	0.381679389312977
2	4	10155	4	95	45	3.08883541380518	0.389312977099237
2	4	1105	4	96	35	3.10318594545353	0.396946564885496
2	4	4772	4	115	74	3.11029200921199	0.404580152671756
2	4	6934	4	85	24	3.11994116555726	0.412213740458015
2	4	2099	4	103	42	3.12097826654371	0.419847328244275
2	4	79718	4	95	39	3.12332874058556	0.427480916030534
2	4	5079	4	102	45	3.12780855213435	0.435114503816794
2	4	2908	4	63	6	3.14693105792813	0.442748091603053
2	4	7343	4	103	47	3.15209109554729	0.450381679389313
2	4	1052	4	92	11	3.16181751842437	0.458015267175573
2	4	25942	4	79	13	3.16539825054207	0.465648854961832
2	4	5970	4	91	19	3.1706606369852	0.473282442748092
2	4	6256	4	97	19	3.18593282915771	0.480916030534351
2	4	6935	4	109	62	3.19279261830922	0.488549618320611
2	4	1879	4	84	19	3.19510194750251	0.49618320610687
2	4	9774	4	81	16	3.19969130847574	0.50381679389313
2	4	2033	4	53	8	3.20003674052717	0.511450381679389
2	4	56897	4	101	39	3.20206002826168	0.519083969465649
2	4	7026	4	113	44	3.20470512899608	0.526717557251908
2	4	7586	4	112	54	3.20685367992818	0.534351145038168
2	4	10009	4	61	15	3.21259348121476	0.541984732824427
2	4	5978	4	42	4	3.21415022559651	0.549618320610687
2	4	3725	4	69	13	3.21488142154837	0.557251908396947
2	4	6879	4	86	7	3.21627516939692	0.564885496183206
2	4	6598	4	110	82	3.2209666348505	0.572519083969466
2	4	55145	4	108	62	3.23315388743909	0.580152671755725
2	4	6772	4	104	26	3.2404906529494	0.587786259541985
2	4	3065	4	96	25	3.24161380070352	0.595419847328244
2	4	9324	4	98	33	3.24407671881265	0.603053435114504
2	4	3170	4	88	15	3.25763742127061	0.610687022900763
2	4	1106	4	24	3	3.26411376839785	0.618320610687023
2	4	5452	4	93	37	3.26964922429564	0.625954198473282
2	4	4605	4	105	30	3.27424888579038	0.633587786259542
2	4	672	4	113	65	3.27533636196924	0.641221374045801
2	4	6929	4	92	23	3.27591862790536	0.648854961832061
2	4	4205	4	84	30	3.28052838148187	0.656488549618321
2	4	10127	4	79	14	3.28134918393402	0.66412213740458
2	4	3661	4	105	59	3.28480103526784	0.67175572519084
2	4	1386	4	77	29	3.28720732668973	0.679389312977099
2	4	466	4	73	31	3.28724723251926	0.687022900763359
2	4	1876	4	38	6	3.29525623804314	0.694656488549618
2	4	10765	4	68	27	3.30875202136887	0.702290076335878
2	4	2962	4	83	31	3.31009711208018	0.709923664122137
2	4	5371	4	75	22	3.3134414305715	0.717557251908397
2	4	7392	4	50	11	3.31561130377638	0.725190839694656
2	4	4782	4	83	44	3.31576250565531	0.732824427480916
2	4	5090	4	99	43	3.32064732399994	0.740458015267176
2	4	6938	4	62	1	3.32509201486881	0.748091603053435
2	4	4609	4	64	23	3.33362948325611	0.755725190839695
2	4	1874	4	66	6	3.33673438469822	0.763358778625954
2	4	5929	4	77	28	3.33801101590367	0.770992366412214
2	4	7182	4	69	13	3.34072689076856	0.778625954198473
2	4	23186	4	88	20	3.35074746379976	0.786259541984733
2	4	6668	4	98	50	3.35262588025894	0.793893129770992
2	4	3066	4	63	18	3.35589713550068	0.801526717557252
2	4	7702	4	47	3	3.35658182405345	0.809160305343511
2	4	11335	4	57	7	3.36979346288424	0.816793893129771
2	4	4150	4	46	8	3.37666685426183	0.824427480916031
2	4	2551	4	18	2	3.38272835808116	0.83206106870229
2	4	1385	4	48	14	3.38845043809784	0.83969465648855
2	4	5430	4	41	1	3.38913828586842	0.847328244274809
2	4	23764	4	103	46	3.39172002331251	0.854961832061069
2	4	602	4	102	36	3.40171181470782	0.862595419847328
2	4	6872	4	17	2	3.40777219441263	0.870229007633588
2	4	4800	4	84	49	3.40836025683653	0.877862595419847
2	4	7391	4	61	23	3.4106431280776	0.885496183206107
2	4	1958	4	46	4	3.41627306334779	0.893129770992366
2	4	4601	4	27	2	3.42242169956396	0.900763358778626
2	4	7528	4	10	2	3.42908593538653	0.908396946564885
2	4	905	4	101	42	3.4328445172027	0.916030534351145
2	4	4801	4	21	3	3.4375073967395	0.923664122137405
2	4	467	4	96	56	3.44577003969755	0.931297709923664
2	4	8553	4	30	11	3.46737805471328	0.938931297709924
2	4	3727	4	13	3	3.46738781993843	0.946564885496183
2	4	4149	4	2	1	3.47209519411132	0.954198473282443
2	4	51341	4	38	10	3.48627018539929	0.961832061068702
2	4	8819	4	77	27	3.48974587041736	0.969465648854962
2	4	6908	4	28	7	3.49010774806589	0.977099236641221
2	4	1051	4	19	3	3.49047698216011	0.984732824427481
2	4	2353	4	52	13	3.49492486029509	0.99236641221374
2	4	6667	4	23	6	3.52608588251528	1
3	2	3169	2	83	83	0	0.062015503875969
3	2	3659	2	73	73	0	0.062015503875969
3	2	7004	2	67	67	0	0.062015503875969
3	2	7020	2	104	104	0	0.062015503875969
3	2	10013	2	108	108	0	0.062015503875969
3	2	10622	2	121	121	0	0.062015503875969
3	2	10891	2	98	98	0	0.062015503875969
3	2	55869	2	120	120	0	0.062015503875969
3	2	1997	2	83	30	0.464300871646474	0.0697674418604651
3	2	4208	2	113	70	0.604615090422594	0.0775193798449612
3	2	7022	2	105	84	0.628910206063689	0.0852713178294574
3	2	2113	2	87	83	0.634687641723765	0.0930232558139535
3	2	6776	2	115	61	0.784208201811003	0.10077519379845
3	2	93986	2	110	42	0.824978254776265	0.108527131782946
3	2	26009	2	119	97	0.82501605627944	0.116279069767442
3	2	2002	2	106	101	0.861343355239507	0.124031007751938
3	2	10782	2	111	111	0.868915870157179	0.131782945736434
3	2	8061	2	116	115	0.889145276169055	0.13953488372093
3	2	79923	2	116	79	0.948552048165881	0.147286821705426
3	2	6597	2	110	90	0.968489716069555	0.155038759689922
3	2	3661	2	110	86	0.971328337080739	0.162790697674419
3	2	2146	2	95	13	1.02385582656187	0.170542635658915
3	2	53335	2	112	68	1.13799547385891	0.178294573643411
3	2	6598	2	113	63	1.15235143855839	0.186046511627907
3	2	7391	2	97	27	1.28981561202179	0.193798449612403
3	2	5927	2	112	85	1.32640782587982	0.201550387596899
3	2	2972	2	120	108	1.34272544374768	0.209302325581395
3	2	639	2	119	101	1.35835280872447	0.217054263565891
3	2	2625	2	77	41	1.38822071145186	0.224806201550388
3	2	9869	2	103	22	1.38980575693523	0.232558139534884
3	2	6773	2	117	102	1.45568851881109	0.24031007751938
3	2	571	2	102	78	1.46651222278767	0.248062015503876
3	2	1876	2	34	5	1.49040225272024	0.255813953488372
3	2	6772	2	65	15	1.49548481957608	0.263565891472868
3	2	6601	2	103	99	1.49963948083457	0.271317829457364
3	2	1874	2	63	18	1.5094502017059	0.27906976744186
3	2	3726	2	108	86	1.53045496339775	0.286821705426357
3	2	6671	2	97	54	1.54051343990721	0.294573643410853
3	2	7764	2	109	84	1.58173871476495	0.302325581395349
3	2	1820	2	94	41	1.60493342000676	0.310077519379845
3	2	10155	2	101	45	1.61088761618323	0.317829457364341
3	2	1051	2	16	1	1.61541783350046	0.325581395348837
3	2	9324	2	99	58	1.61593933156448	0.333333333333333
3	2	1386	2	82	41	1.62230726397978	0.341085271317829
3	2	7702	2	55	7	1.62291907979532	0.348837209302326
3	2	5970	2	75	31	1.642195089782	0.356589147286822
3	2	2908	2	40	7	1.66328813694099	0.364341085271318
3	2	3066	2	82	22	1.66892350594499	0.372093023255814
3	2	2959	2	93	49	1.67701259881986	0.37984496124031
3	2	4605	2	96	64	1.67838646243087	0.387596899224806
3	2	1385	2	60	25	1.67935828102683	0.395348837209302
3	2	5452	2	94	52	1.68285274384025	0.403100775193798
3	2	25942	2	88	28	1.69289784667904	0.410852713178295
3	2	10127	2	58	26	1.69802995739067	0.418604651162791
3	2	1488	2	110	68	1.70982873057814	0.426356589147287
3	2	1105	2	85	27	1.71339864763281	0.434108527131783
3	2	4772	2	109	74	1.7214633988073	0.441860465116279
3	2	55145	2	107	87	1.72262781422742	0.449612403100775
3	2	4609	2	75	22	1.7243010631572	0.457364341085271
3	2	3170	2	47	12	1.73342190292061	0.465116279069767
3	2	6879	2	81	21	1.73477870348294	0.472868217054264
3	2	1879	2	63	34	1.74872725520636	0.48062015503876
3	2	5993	2	71	43	1.74898070156321	0.488372093023256
3	2	4205	2	96	39	1.77028065520411	0.496124031007752
3	2	2099	2	92	59	1.7739241548587	0.503875968992248
3	2	6774	2	79	32	1.78216824468966	0.511627906976744
3	2	10765	2	80	48	1.78576122542328	0.51937984496124
3	2	5929	2	62	33	1.78654158333246	0.527131782945736
3	2	6935	2	99	93	1.7959176837377	0.534883720930233
3	2	905	2	85	66	1.79827183259069	0.542635658914729
3	2	5978	2	16	2	1.79866009986631	0.550387596899225
3	2	2976	2	118	67	1.82879975900238	0.558139534883721
3	2	23512	2	96	34	1.82984336525119	0.565891472868217
3	2	2033	2	29	4	1.83069612617322	0.573643410852713
3	2	4150	2	44	19	1.83252939390557	0.581395348837209
3	2	5430	2	10	1	1.83679279992126	0.589147286821705
3	2	6908	2	32	17	1.84208293114544	0.596899224806202
3	2	5090	2	98	45	1.84723018417251	0.604651162790698
3	2	51341	2	55	8	1.85362077156692	0.612403100775194
3	2	466	2	80	43	1.87020195886413	0.62015503875969
3	2	2353	2	57	18	1.87431723502925	0.627906976744186
3	2	2551	2	46	5	1.88087274945959	0.635658914728682
3	2	2101	2	107	60	1.89135859067459	0.643410852713178
3	2	4782	2	70	32	1.89503195057812	0.651162790697674
3	2	5079	2	84	29	1.90084838479383	0.65891472868217
3	2	8819	2	72	40	1.90122440024585	0.666666666666667
3	2	3297	2	102	76	1.90138855485126	0.674418604651163
3	2	3065	2	80	57	1.90322625538091	0.682170542635659
3	2	6668	2	93	69	1.90649566133361	0.689922480620155
3	2	23186	2	76	28	1.91250330187173	0.697674418604651
3	2	4601	2	24	9	1.91508833012857	0.705426356589147
3	2	56897	2	87	47	1.91652263976539	0.713178294573643
3	2	6934	2	51	12	1.93081130388389	0.720930232558139
3	2	4149	2	3	1	1.93716025378623	0.728682170542636
3	2	8930	2	94	54	1.94588847992418	0.736434108527132
3	2	7026	2	103	49	1.95473149960512	0.744186046511628
3	2	9774	2	78	22	1.95584290217468	0.751937984496124
3	2	1958	2	44	14	1.95715070793924	0.75968992248062
3	2	1106	2	27	8	1.95805280514773	0.767441860465116
3	2	4801	2	23	7	1.96810156376921	0.775193798449612
3	2	6872	2	6	3	1.97067766505834	0.782945736434108
3	2	7392	2	31	18	1.98210339446128	0.790697674418605
3	2	6938	2	24	7	1.98498759337039	0.798449612403101
3	2	11335	2	75	21	1.98860873049921	0.806201550387597
3	2	10009	2	81	37	1.99362822308722	0.813953488372093
3	2	7528	2	10	2	2.00244098321851	0.821705426356589
3	2	7343	2	69	55	2.01395625731632	0.829457364341085
3	2	5460	2	122	89	2.01753266224957	0.837209302325581
3	2	3727	2	21	3	2.02321089610915	0.844961240310077
3	2	6667	2	18	6	2.02512128028151	0.852713178294574
3	2	6256	2	77	24	2.04203271979547	0.86046511627907
3	2	467	2	95	37	2.04619223826336	0.868217054263566
3	2	6722	2	100	24	2.05839238089321	0.875968992248062
3	2	3725	2	56	19	2.06843649931044	0.883720930232558
3	2	23764	2	88	43	2.06940552827385	0.891472868217054
3	2	5371	2	50	17	2.0709035856051	0.89922480620155
3	2	2962	2	71	35	2.07351312963919	0.906976744186046
3	2	8553	2	28	13	2.08805849424247	0.914728682170543
3	2	79718	2	86	25	2.08878300973211	0.922480620155039
3	2	6929	2	59	26	2.10882916735607	0.930232558139535
3	2	7586	2	89	21	2.1211377613217	0.937984496124031
3	2	6599	2	90	30	2.12128299313615	0.945736434108527
3	2	7182	2	60	15	2.18040076778586	0.953488372093023
3	2	4800	2	74	27	2.21279419445353	0.961240310077519
3	2	57504	2	104	66	2.21689647664231	0.968992248062015
3	2	672	2	97	43	2.22533413576033	0.976744186046512
3	2	1052	2	80	2	2.22548888843821	0.984496124031008
3	2	2005	2	92	53	2.24435011550565	0.992248062015504
3	2	602	2	88	22	2.25622957204628	1
3	3	3169	3	67	67	0	0.0390625
3	3	3659	3	67	67	0	0.0390625
3	3	7004	3	76	76	0	0.0390625
3	3	7020	3	91	91	0	0.0390625
3	3	10538	3	72	72	0	0.0390625
3	3	2113	3	82	78	0.396385368826747	0.046875
3	3	10013	3	113	101	0.617319831378192	0.0546875
3	3	1997	3	83	42	0.644022290198372	0.0625
3	3	2002	3	111	80	0.668120987282019	0.0703125
3	3	79923	3	104	93	0.706049049147062	0.078125
3	3	10782	3	107	70	0.809374989513987	0.0859375
3	3	10891	3	116	115	0.811418897191169	0.09375
3	3	4208	3	116	51	0.837537449428193	0.1015625
3	3	8061	3	112	112	0.945371196990534	0.109375
3	3	2101	3	117	79	0.983545797823937	0.1171875
3	3	7022	3	88	88	0.989568297814014	0.125
3	3	7764	3	110	96	1.03372147924132	0.1328125
3	3	6597	3	107	59	1.05428088390423	0.140625
3	3	23512	3	99	28	1.19084136251685	0.1484375
3	3	5460	3	119	106	1.22164803955437	0.15625
3	3	2146	3	68	9	1.2768684006839	0.1640625
3	3	2625	3	103	31	1.30257675925744	0.171875
3	3	26009	3	98	63	1.33376210518065	0.1796875
3	3	2972	3	110	83	1.34591216462626	0.1875
3	3	3726	3	119	92	1.54576860770788	0.1953125
3	3	1488	3	113	66	1.56460948025876	0.203125
3	3	639	3	118	69	1.57456404344298	0.2109375
3	3	93986	3	101	57	1.60237297292602	0.21875
3	3	6598	3	118	84	1.63876634502212	0.2265625
3	3	9869	3	102	37	1.6455333385913	0.234375
3	3	6599	3	104	36	1.73550384331151	0.2421875
3	3	6776	3	109	85	1.78647601739482	0.25
3	3	5993	3	90	14	1.81566059029774	0.2578125
3	3	5927	3	117	48	1.83149364355291	0.265625
3	3	2099	3	102	58	1.84350897325117	0.2734375
3	3	6773	3	110	67	1.92421229261718	0.28125
3	3	3297	3	101	50	1.93260898058763	0.2890625
3	3	57504	3	89	62	1.97514573770655	0.296875
3	3	3661	3	94	85	2.00575951883594	0.3046875
3	3	466	3	79	27	2.00958935260879	0.3125
3	3	2959	3	102	51	2.04817995280962	0.3203125
3	3	5079	3	91	43	2.0580871773575	0.328125
3	3	2908	3	40	9	2.06803768702903	0.3359375
3	3	4772	3	108	65	2.08719965161187	0.34375
3	3	7391	3	57	28	2.09175686670951	0.3515625
3	3	4609	3	72	14	2.10523587209541	0.359375
3	3	6668	3	98	74	2.10914024577463	0.3671875
3	3	6934	3	57	20	2.12483535843393	0.375
3	3	7343	3	96	49	2.12488638631467	0.3828125
3	3	10155	3	95	41	2.13784626774069	0.390625
3	3	5970	3	64	26	2.14132026634596	0.3984375
3	3	25942	3	71	22	2.1749079098323	0.40625
3	3	10009	3	86	20	2.18309612326186	0.4140625
3	3	5929	3	80	35	2.18457195976456	0.421875
3	3	79718	3	106	51	2.18504550904418	0.4296875
3	3	53335	3	109	85	2.19190329052963	0.4375
3	3	602	3	84	50	2.19406069100361	0.4453125
3	3	6601	3	109	54	2.19415823976882	0.453125
3	3	4150	3	64	22	2.19460342496518	0.4609375
3	3	56897	3	90	42	2.20244712810357	0.46875
3	3	10127	3	46	22	2.21082422997645	0.4765625
3	3	7702	3	28	7	2.21097286421749	0.484375
3	3	55145	3	106	68	2.21559124802349	0.4921875
3	3	4782	3	93	39	2.22472683669077	0.5
3	3	1385	3	66	23	2.2267781005009	0.5078125
3	3	4205	3	77	32	2.23306751198554	0.515625
3	3	6671	3	95	60	2.26601706631518	0.5234375
3	3	1105	3	75	46	2.2668349643619	0.53125
3	3	1874	3	42	19	2.27654296900909	0.5390625
3	3	5090	3	97	28	2.28183152763315	0.546875
3	3	1879	3	74	30	2.28240118773689	0.5546875
3	3	3170	3	75	8	2.29711287382462	0.5625
3	3	7528	3	17	2	2.30368617007062	0.5703125
3	3	2551	3	47	2	2.30418820374835	0.578125
3	3	11335	3	72	21	2.31249142230551	0.5859375
3	3	1876	3	18	4	2.31724685393796	0.59375
3	3	2033	3	25	8	2.31734941460042	0.6015625
3	3	5430	3	33	1	2.32125254075696	0.609375
3	3	3727	3	20	4	2.32609682606686	0.6171875
3	3	6774	3	62	17	2.32707278976969	0.625
3	3	1820	3	74	38	2.32957121949044	0.6328125
3	3	1386	3	85	49	2.33184955834438	0.640625
3	3	1106	3	27	6	2.33233801238659	0.6484375
3	3	8930	3	108	79	2.34249822233327	0.65625
3	3	2962	3	83	53	2.34552318176475	0.6640625
3	3	1958	3	52	5	2.3464420972592	0.671875
3	3	6935	3	105	78	2.36754060529587	0.6796875
3	3	6908	3	41	17	2.37210951196885	0.6875
3	3	4605	3	101	55	2.37488109967484	0.6953125
3	3	5978	3	31	7	2.38068889288105	0.703125
3	3	672	3	104	56	2.38292155277256	0.7109375
3	3	9774	3	71	22	2.39871861788966	0.71875
3	3	10765	3	75	24	2.40103746645484	0.7265625
3	3	51341	3	37	16	2.4241610699108	0.734375
3	3	7392	3	34	18	2.43965967973124	0.7421875
3	3	7182	3	70	21	2.44247440181502	0.75
3	3	2005	3	98	53	2.4483591664568	0.7578125
3	3	3725	3	73	22	2.4699677612749	0.765625
3	3	4149	3	2	1	2.47643328887526	0.7734375
3	3	6872	3	11	2	2.49630259149075	0.78125
3	3	23764	3	107	44	2.49730474940841	0.7890625
3	3	9324	3	108	26	2.4981896777977	0.796875
3	3	3066	3	63	21	2.49867420164471	0.8046875
3	3	7586	3	99	48	2.50619463907187	0.8125
3	3	5452	3	82	65	2.51226808218555	0.8203125
3	3	571	3	96	56	2.51987503887137	0.828125
3	3	4601	3	35	7	2.52012887917727	0.8359375
3	3	6879	3	55	21	2.52488411010367	0.84375
3	3	467	3	84	37	2.52757285824202	0.8515625
3	3	905	3	100	27	2.5275815849527	0.859375
3	3	2976	3	106	69	2.53085462196991	0.8671875
3	3	5371	3	63	33	2.53710170586596	0.875
3	3	8553	3	38	16	2.5391751136214	0.8828125
3	3	4801	3	14	6	2.56639046180648	0.890625
3	3	8819	3	66	18	2.56672944815645	0.8984375
3	3	1052	3	89	3	2.57432561218151	0.90625
3	3	7026	3	111	43	2.57557962022667	0.9140625
3	3	2353	3	46	16	2.58576264039501	0.921875
3	3	6667	3	20	8	2.59286013540136	0.9296875
3	3	6772	3	56	27	2.59427952774077	0.9375
3	3	6722	3	97	34	2.59910959084513	0.9453125
3	3	1051	3	13	1	2.59951133830307	0.953125
3	3	3065	3	77	44	2.62321886435856	0.9609375
3	3	6929	3	92	25	2.69266059908723	0.96875
3	3	6938	3	15	3	2.70282692227719	0.9765625
3	3	6256	3	86	11	2.70968985873455	0.984375
3	3	4800	3	78	32	2.71361389567554	0.9921875
3	3	23186	3	94	24	2.7248873022691	1
3	4	3169	4	100	100	0	0.0153846153846154
3	4	7020	4	95	95	0	0.0153846153846154
3	4	3659	4	97	54	0.483734602716709	0.0230769230769231
3	4	10538	4	96	66	0.495500188528915	0.0307692307692308
3	4	55869	4	100	87	0.76016716143558	0.0384615384615385
3	4	51548	4	116	115	0.7921950254324	0.0461538461538462
3	4	10891	4	118	114	0.804338511953067	0.0538461538461538
3	4	2972	4	116	94	0.872864891874501	0.0615384615384615
3	4	26009	4	108	102	0.995705736068723	0.0692307692307692
3	4	2625	4	96	92	1.13694976079463	0.0769230769230769
3	4	4208	4	108	31	1.40236151740668	0.0846153846153846
3	4	55290	4	109	94	1.50066596488336	0.0923076923076923
3	4	2101	4	107	99	1.58758144845033	0.1
3	4	6776	4	114	65	1.69507235485624	0.107692307692308
3	4	5460	4	113	109	1.78148201127103	0.115384615384615
3	4	639	4	119	75	1.81159938747651	0.123076923076923
3	4	3726	4	110	44	1.88788300441913	0.130769230769231
3	4	10782	4	117	48	1.92012849371216	0.138461538461538
3	4	8061	4	115	96	1.99437758053072	0.146153846153846
3	4	7004	4	86	79	2.09746743026436	0.153846153846154
3	4	2976	4	120	72	2.34559094564562	0.161538461538462
3	4	53335	4	111	80	2.38643653416677	0.169230769230769
3	4	6601	4	108	46	2.40864699590166	0.176923076923077
3	4	10013	4	115	55	2.41403263465571	0.184615384615385
3	4	4772	4	117	45	2.45114100306691	0.192307692307692
3	4	8930	4	103	44	2.47680317225086	0.2
3	4	1997	4	92	28	2.57351065291489	0.207692307692308
3	4	2002	4	114	85	2.59136492074341	0.215384615384615
3	4	571	4	93	21	2.59309566197135	0.223076923076923
3	4	1820	4	105	40	2.61793036280431	0.230769230769231
3	4	2113	4	94	65	2.64536341778951	0.238461538461538
3	4	6773	4	110	62	2.65610383824947	0.246153846153846
3	4	9324	4	101	20	2.65665184477129	0.253846153846154
3	4	3297	4	110	81	2.66600902201375	0.261538461538462
3	4	6722	4	106	15	2.66834688438166	0.269230769230769
3	4	7022	4	105	74	2.67031913332278	0.276923076923077
3	4	7764	4	112	87	2.68042257546801	0.284615384615385
3	4	1488	4	99	60	2.68441223795328	0.292307692307692
3	4	6599	4	104	29	2.68518936605716	0.3
3	4	93986	4	103	69	2.73246486421177	0.307692307692308
3	4	5927	4	116	78	2.84816311646582	0.315384615384615
3	4	23512	4	95	52	2.89068537727109	0.323076923076923
3	4	2146	4	101	45	2.91534369276826	0.330769230769231
3	4	2959	4	110	22	2.92492756929987	0.338461538461538
3	4	79718	4	98	30	2.94862072698274	0.346153846153846
3	4	7586	4	113	49	2.95422008138652	0.353846153846154
3	4	10155	4	98	48	2.96219841782588	0.361538461538462
3	4	9869	4	105	22	2.96726354174205	0.369230769230769
3	4	6935	4	110	64	2.98107753757913	0.376923076923077
3	4	6774	4	75	13	2.99634727046482	0.384615384615385
3	4	2005	4	103	42	3.02869352981342	0.392307692307692
3	4	4605	4	109	27	3.0362933066922	0.4
3	4	57504	4	98	52	3.08212148128122	0.407692307692308
3	4	1052	4	81	4	3.08835414738075	0.415384615384615
3	4	10009	4	76	13	3.10470244580496	0.423076923076923
3	4	3725	4	91	14	3.10845685842771	0.430769230769231
3	4	6934	4	92	25	3.12719664164254	0.438461538461538
3	4	5978	4	43	3	3.1289756374012	0.446153846153846
3	4	7026	4	112	39	3.13207181970366	0.453846153846154
3	4	56897	4	104	27	3.14004827550234	0.461538461538462
3	4	4205	4	97	24	3.14266856641816	0.469230769230769
3	4	55145	4	107	73	3.1494519986886	0.476923076923077
3	4	466	4	63	26	3.1585241006684	0.484615384615385
3	4	7343	4	100	43	3.16130317643756	0.492307692307692
3	4	5970	4	94	22	3.16148166030824	0.5
3	4	5079	4	90	42	3.1634327334766	0.507692307692308
3	4	6256	4	100	12	3.16545543922379	0.515384615384615
3	4	1385	4	52	9	3.17331050461353	0.523076923076923
3	4	6598	4	109	78	3.17771660806356	0.530769230769231
3	4	6597	4	103	57	3.18040584789951	0.538461538461538
3	4	3170	4	79	12	3.1869266432547	0.546153846153846
3	4	4782	4	97	41	3.1992964756379	0.553846153846154
3	4	11335	4	71	10	3.20081911183674	0.561538461538462
3	4	2908	4	43	7	3.20333563894172	0.569230769230769
3	4	672	4	103	68	3.22013675758259	0.576923076923077
3	4	3065	4	94	24	3.22147086072739	0.584615384615385
3	4	1386	4	101	33	3.22959459379965	0.592307692307692
3	4	1105	4	91	36	3.23452566528971	0.6
3	4	4800	4	93	34	3.23656878620604	0.607692307692308
3	4	9774	4	88	16	3.25287049852128	0.615384615384615
3	4	6668	4	97	36	3.25882303161108	0.623076923076923
3	4	3661	4	106	58	3.28088537372068	0.630769230769231
3	4	4150	4	86	11	3.28515863416046	0.638461538461538
3	4	6671	4	92	46	3.28678527738512	0.646153846153846
3	4	1876	4	60	4	3.29114541988347	0.653846153846154
3	4	5452	4	86	51	3.29269224921322	0.661538461538462
3	4	2099	4	104	59	3.29609712314465	0.669230769230769
3	4	2033	4	35	9	3.29982803549699	0.676923076923077
3	4	1879	4	74	29	3.30483050955097	0.684615384615385
3	4	10127	4	71	14	3.31532961767522	0.692307692307692
3	4	1106	4	25	3	3.31570979029842	0.7
3	4	3066	4	59	22	3.32028369474804	0.707692307692308
3	4	25942	4	66	16	3.32138778333365	0.715384615384615
3	4	2551	4	11	2	3.32254546374732	0.723076923076923
3	4	10765	4	82	34	3.32409426742929	0.730769230769231
3	4	4609	4	59	17	3.33136100822727	0.738461538461539
3	4	467	4	81	60	3.33794475282554	0.746153846153846
3	4	4601	4	25	3	3.33932689130664	0.753846153846154
3	4	905	4	98	45	3.34192709865328	0.761538461538461
3	4	7392	4	79	12	3.34434246650334	0.769230769230769
3	4	1874	4	47	7	3.34840592722224	0.776923076923077
3	4	6938	4	69	3	3.34970871272499	0.784615384615385
3	4	6772	4	83	33	3.3503200567112	0.792307692307692
3	4	23764	4	105	41	3.35111934689835	0.8
3	4	2962	4	74	23	3.35452116949859	0.807692307692308
3	4	23186	4	95	21	3.35560883869781	0.815384615384615
3	4	7702	4	38	4	3.36128791213052	0.823076923076923
3	4	5430	4	30	1	3.37578893723153	0.830769230769231
3	4	5090	4	89	49	3.37803266034123	0.838461538461538
3	4	5929	4	75	27	3.38081094018085	0.846153846153846
3	4	1051	4	20	5	3.38237933391176	0.853846153846154
3	4	7182	4	75	15	3.38360054672864	0.861538461538462
3	4	6879	4	77	17	3.3933019047364	0.869230769230769
3	4	7528	4	11	2	3.39397437717992	0.876923076923077
3	4	5993	4	87	18	3.39491599255871	0.884615384615385
3	4	6929	4	94	35	3.4013791085881	0.892307692307692
3	4	3727	4	17	4	3.41727372711531	0.9
3	4	602	4	86	32	3.42856814650425	0.907692307692308
3	4	4801	4	16	2	3.42883932885326	0.915384615384615
3	4	5371	4	72	32	3.4350356723339	0.923076923076923
3	4	8819	4	99	28	3.44143212672728	0.930769230769231
3	4	6667	4	32	4	3.44513704839038	0.938461538461538
3	4	4149	4	2	1	3.45160198304341	0.946153846153846
3	4	1958	4	41	7	3.45335031198358	0.953846153846154
3	4	6872	4	11	2	3.45409718145965	0.961538461538462
3	4	7391	4	49	25	3.46569068883946	0.969230769230769
3	4	2353	4	42	15	3.47290799503365	0.976923076923077
3	4	6908	4	27	6	3.48095861592572	0.984615384615385
3	4	8553	4	31	9	3.49650363027292	0.992307692307692
3	4	51341	4	38	12	3.49842502866692	1
4	2	3169	2	59	59	0	0.0390625
4	2	3659	2	82	82	0	0.0390625
4	2	7004	2	68	68	0	0.0390625
4	2	7020	2	100	100	0	0.0390625
4	2	55290	2	110	110	0	0.0390625
4	2	26009	2	113	91	0.320163265744084	0.046875
4	2	53335	2	117	100	0.373945956345966	0.0546875
4	2	1997	2	73	35	0.611030684204681	0.0625
4	2	7022	2	101	75	0.620968921640551	0.0703125
4	2	2113	2	86	84	0.655036854964059	0.078125
4	2	8061	2	119	114	0.65793285261188	0.0859375
4	2	4208	2	110	71	0.732540626665909	0.09375
4	2	2002	2	106	99	0.754156675850231	0.1015625
4	2	10013	2	98	90	0.775236294239349	0.109375
4	2	5460	2	113	80	0.781247044013262	0.1171875
4	2	10891	2	95	72	0.958211269633237	0.125
4	2	93986	2	106	46	1.05753017536286	0.1328125
4	2	639	2	121	100	1.07002964743593	0.140625
4	2	2146	2	89	12	1.07733564713973	0.1484375
4	2	3661	2	111	88	1.10749773919053	0.15625
4	2	79923	2	112	86	1.11462292113091	0.1640625
4	2	6773	2	118	94	1.14538520702118	0.171875
4	2	6668	2	108	81	1.25332943577138	0.1796875
4	2	5927	2	104	81	1.32236725231276	0.1875
4	2	10782	2	104	101	1.36606544309851	0.1953125
4	2	23512	2	105	27	1.36999981184513	0.203125
4	2	6776	2	114	81	1.37476667899643	0.2109375
4	2	2976	2	116	85	1.3761837909342	0.21875
4	2	7764	2	113	75	1.38952089327214	0.2265625
4	2	1876	2	51	5	1.41173224256765	0.234375
4	2	5970	2	73	23	1.42755397054839	0.2421875
4	2	6597	2	109	89	1.47853052181599	0.25
4	2	1820	2	105	49	1.49187910889409	0.2578125
4	2	3726	2	104	91	1.51659992491814	0.265625
4	2	2972	2	120	96	1.51686994545791	0.2734375
4	2	2625	2	69	39	1.5224145736983	0.28125
4	2	1874	2	70	18	1.52492032221189	0.2890625
4	2	7391	2	83	28	1.53290663421118	0.296875
4	2	2099	2	96	59	1.53477259173507	0.3046875
4	2	55145	2	107	96	1.53540483974627	0.3125
4	2	9869	2	95	22	1.53908576941095	0.3203125
4	2	6601	2	102	92	1.55181433382051	0.328125
4	2	1385	2	86	27	1.5526317480345	0.3359375
4	2	1386	2	87	42	1.55785860376151	0.34375
4	2	571	2	102	80	1.60833204562734	0.3515625
4	2	1879	2	80	28	1.6202857997963	0.359375
4	2	6598	2	112	84	1.6209372563942	0.3671875
4	2	4609	2	86	28	1.63443020125295	0.375
4	2	5090	2	101	48	1.64761686942356	0.3828125
4	2	5993	2	73	32	1.66834538779019	0.390625
4	2	8930	2	106	62	1.66841456623581	0.3984375
4	2	3297	2	115	42	1.67139498757388	0.40625
4	2	7702	2	30	7	1.67887573322321	0.4140625
4	2	2101	2	115	84	1.70297406929082	0.421875
4	2	2908	2	42	6	1.72731695987352	0.4296875
4	2	56897	2	93	74	1.72752765528074	0.4375
4	2	10127	2	42	24	1.73485321618633	0.4453125
4	2	1105	2	71	29	1.73715131715616	0.453125
4	2	1051	2	13	1	1.74229921123539	0.4609375
4	2	905	2	81	57	1.75767218879946	0.46875
4	2	6774	2	74	31	1.75905761496988	0.4765625
4	2	4150	2	69	16	1.76409671429182	0.484375
4	2	25942	2	59	40	1.76434900102942	0.4921875
4	2	2959	2	103	50	1.76950575098899	0.5
4	2	9774	2	70	32	1.77387410219101	0.5078125
4	2	3170	2	49	11	1.78901066079791	0.515625
4	2	7343	2	75	25	1.78988450275688	0.5234375
4	2	5978	2	15	2	1.79131117359241	0.53125
4	2	2551	2	63	6	1.80422906161936	0.5390625
4	2	5929	2	78	39	1.81804810746819	0.546875
4	2	2033	2	20	4	1.81859369425408	0.5546875
4	2	6671	2	107	82	1.82580197612629	0.5625
4	2	10765	2	78	43	1.84173048405657	0.5703125
4	2	51341	2	47	12	1.84768511362219	0.578125
4	2	466	2	83	55	1.8585227302362	0.5859375
4	2	5371	2	94	21	1.86089970150806	0.59375
4	2	9324	2	106	33	1.86097861489859	0.6015625
4	2	6879	2	57	23	1.86916388589446	0.609375
4	2	5430	2	10	1	1.86952196961328	0.6171875
4	2	7026	2	112	68	1.87101444136638	0.625
4	2	3066	2	93	26	1.88146146642769	0.6328125
4	2	4782	2	67	21	1.88157597821837	0.640625
4	2	6908	2	34	19	1.88582484890463	0.6484375
4	2	4772	2	110	79	1.88679936151668	0.65625
4	2	5079	2	75	25	1.90146658835633	0.6640625
4	2	602	2	66	46	1.90219924455067	0.671875
4	2	2353	2	54	17	1.9062208403676	0.6796875
4	2	23186	2	79	24	1.91470649040245	0.6875
4	2	4149	2	3	1	1.93565766734467	0.6953125
4	2	57504	2	97	76	1.93702327226695	0.703125
4	2	4601	2	17	8	1.9450024048099	0.7109375
4	2	6722	2	93	28	1.94510546573762	0.71875
4	2	4605	2	72	64	1.9531733351106	0.7265625
4	2	1958	2	33	15	1.95351766996595	0.734375
4	2	1106	2	20	7	1.95902341234342	0.7421875
4	2	467	2	97	49	1.96607762011553	0.75
4	2	10009	2	72	36	1.96947273691559	0.7578125
4	2	8819	2	55	36	1.97803525836255	0.765625
4	2	5452	2	85	54	1.97997941262418	0.7734375
4	2	1488	2	105	67	1.98472466896437	0.78125
4	2	6934	2	44	12	1.98837474080656	0.7890625
4	2	7528	2	8	2	1.99187539238551	0.796875
4	2	6872	2	5	3	1.99218200463992	0.8046875
4	2	3065	2	77	46	1.99421917037215	0.8125
4	2	79718	2	89	38	1.99457708661417	0.8203125
4	2	23764	2	92	43	2.01010863732055	0.828125
4	2	2005	2	96	65	2.01151893629698	0.8359375
4	2	6599	2	85	37	2.01301703179629	0.84375
4	2	6938	2	27	8	2.01458802785472	0.8515625
4	2	10155	2	87	51	2.01610215457869	0.859375
4	2	672	2	95	60	2.01655090922835	0.8671875
4	2	3725	2	56	21	2.02340484578554	0.875
4	2	6929	2	61	37	2.02817665778482	0.8828125
4	2	11335	2	43	18	2.03059047069635	0.890625
4	2	4801	2	20	7	2.03147783042765	0.8984375
4	2	6772	2	61	24	2.04529578947012	0.90625
4	2	3727	2	19	3	2.04699042433485	0.9140625
4	2	6667	2	19	4	2.04790057069018	0.921875
4	2	4205	2	76	32	2.05232995158936	0.9296875
4	2	6935	2	107	45	2.05589079661975	0.9375
4	2	8553	2	26	13	2.07144056808925	0.9453125
4	2	4800	2	83	29	2.08258274084479	0.953125
4	2	7392	2	26	15	2.11534224691972	0.9609375
4	2	7182	2	56	18	2.12271310268629	0.96875
4	2	6256	2	79	26	2.15809101449909	0.9765625
4	2	1052	2	90	2	2.15887675932642	0.984375
4	2	2962	2	76	41	2.20111255873517	0.9921875
4	2	7586	2	86	28	2.2368500366544	1
4	3	3169	3	66	66	0	0.0465116279069767
4	3	3659	3	61	61	0	0.0465116279069767
4	3	7004	3	71	71	0	0.0465116279069767
4	3	7020	3	91	91	0	0.0465116279069767
4	3	10538	3	64	64	0	0.0465116279069767
4	3	10891	3	116	116	0	0.0465116279069767
4	3	2113	3	90	89	0.514535515867773	0.0542635658914729
4	3	55290	3	108	108	0.525712238989616	0.062015503875969
4	3	8061	3	114	112	0.647324845014833	0.0697674418604651
4	3	1997	3	79	39	0.718885103369593	0.0775193798449612
4	3	2002	3	109	87	0.73906649251023	0.0852713178294574
4	3	10782	3	110	70	0.825074355508591	0.0930232558139535
4	3	7022	3	86	71	0.913426215794257	0.10077519379845
4	3	2101	3	115	76	0.963289922069412	0.108527131782946
4	3	5460	3	117	115	0.974089997236321	0.116279069767442
4	3	26009	3	120	71	1.02978471648403	0.124031007751938
4	3	2146	3	97	9	1.07486332769856	0.131782945736434
4	3	79923	3	114	92	1.08455740670795	0.13953488372093
4	3	4208	3	117	53	1.11082308631779	0.147286821705426
4	3	6597	3	107	83	1.16458225931699	0.155038759689922
4	3	2625	3	106	39	1.20143224878669	0.162790697674419
4	3	2972	3	119	82	1.20968641255423	0.170542635658915
4	3	10013	3	118	96	1.21150437320634	0.178294573643411
4	3	23512	3	99	60	1.41410941904683	0.186046511627907
4	3	10155	3	110	37	1.42447293232911	0.193798449612403
4	3	3726	3	111	88	1.47570285125222	0.201550387596899
4	3	7764	3	110	82	1.49112817720049	0.209302325581395
4	3	93986	3	99	54	1.57236433645771	0.217054263565891
4	3	639	3	113	77	1.58015403531166	0.224806201550388
4	3	3297	3	113	47	1.58767692143612	0.232558139534884
4	3	8930	3	111	43	1.65803737561433	0.24031007751938
4	3	6598	3	106	82	1.66946505213596	0.248062015503876
4	3	6776	3	108	71	1.84265222563905	0.255813953488372
4	3	5927	3	107	80	1.87281633049485	0.263565891472868
4	3	2908	3	75	8	1.87295175370069	0.271317829457364
4	3	9869	3	101	42	1.87451262242328	0.27906976744186
4	3	2099	3	96	50	1.90885653033816	0.286821705426357
4	3	6601	3	107	89	1.94761407052187	0.294573643410853
4	3	1820	3	99	47	2.00855079401414	0.302325581395349
4	3	466	3	68	21	2.01116852231596	0.310077519379845
4	3	6773	3	109	64	2.06971766250189	0.317829457364341
4	3	5090	3	95	25	2.07326586256289	0.325581395348837
4	3	5993	3	88	16	2.10998756920136	0.333333333333333
4	3	1488	3	104	65	2.12854247591063	0.341085271317829
4	3	5929	3	94	42	2.12857606015478	0.348837209302326
4	3	25942	3	78	19	2.14150102246151	0.356589147286822
4	3	7343	3	99	44	2.15514926618021	0.364341085271318
4	3	2976	3	110	87	2.1871914276684	0.372093023255814
4	3	5970	3	78	29	2.19573887941945	0.37984496124031
4	3	6935	3	116	77	2.20583520334516	0.387596899224806
4	3	6774	3	60	23	2.22450422516806	0.395348837209302
4	3	1385	3	52	22	2.24411806753266	0.403100775193798
4	3	4609	3	63	20	2.25166218220031	0.410852713178295
4	3	7391	3	58	34	2.252429977518	0.418604651162791
4	3	3170	3	86	5	2.25439739941299	0.426356589147287
4	3	4605	3	94	64	2.25839592343288	0.434108527131783
4	3	1105	3	84	46	2.28186728321455	0.441860465116279
4	3	1876	3	34	4	2.28794202690959	0.449612403100775
4	3	4772	3	104	80	2.28992507253628	0.457364341085271
4	3	79718	3	103	55	2.29268041569294	0.465116279069767
4	3	6599	3	104	26	2.29581692843857	0.472868217054264
4	3	1874	3	38	16	2.30850177725527	0.48062015503876
4	3	3661	3	101	59	2.30940658337165	0.488372093023256
4	3	7702	3	22	7	2.30954085703482	0.496124031007752
4	3	55145	3	104	81	2.31056779328193	0.503875968992248
4	3	2551	3	35	2	2.31077401144893	0.511627906976744
4	3	571	3	109	69	2.32226023848118	0.51937984496124
4	3	6934	3	62	20	2.33420975267171	0.527131782945736
4	3	602	3	100	30	2.34380440439431	0.534883720930233
4	3	2959	3	98	62	2.35136862190173	0.542635658914729
4	3	1052	3	87	3	2.36463766088468	0.550387596899225
4	3	5430	3	41	1	2.37566065615276	0.558139534883721
4	3	2033	3	21	10	2.38554381713561	0.565891472868217
4	3	2962	3	100	48	2.38717807608394	0.573643410852713
4	3	4205	3	59	33	2.38904675021674	0.581395348837209
4	3	6668	3	90	67	2.39422306933633	0.589147286821705
4	3	7392	3	45	17	2.40612030032287	0.596899224806202
4	3	10009	3	69	20	2.41208013189963	0.604651162790698
4	3	1958	3	51	10	2.41304142584435	0.612403100775194
4	3	1106	3	24	6	2.41753572373619	0.62015503875969
4	3	672	3	95	55	2.42363520631551	0.627906976744186
4	3	56897	3	86	49	2.42810554118623	0.635658914728682
4	3	3727	3	21	4	2.43811056753738	0.643410852713178
4	3	5978	3	34	7	2.45320466780787	0.651162790697674
4	3	10127	3	44	21	2.45551553523753	0.65891472868217
4	3	3066	3	72	23	2.45716621844005	0.666666666666667
4	3	1386	3	77	45	2.45842039190749	0.674418604651163
4	3	11335	3	67	14	2.46609675013494	0.682170542635659
4	3	9774	3	92	23	2.46702869479628	0.689922480620155
4	3	57504	3	90	36	2.46734961895556	0.697674418604651
4	3	4150	3	46	18	2.46829179018305	0.705426356589147
4	3	4782	3	77	42	2.47386910592964	0.713178294573643
4	3	467	3	77	41	2.47754344314607	0.720930232558139
4	3	6671	3	91	65	2.47758977034184	0.728682170542636
4	3	1879	3	57	23	2.49039754307123	0.736434108527132
4	3	10765	3	59	31	2.4910528114451	0.744186046511628
4	3	4800	3	81	39	2.49544182108215	0.751937984496124
4	3	5079	3	73	41	2.4989135760795	0.75968992248062
4	3	7528	3	13	3	2.51056418366039	0.767441860465116
4	3	6772	3	60	22	2.51334908902406	0.775193798449612
4	3	51341	3	47	19	2.51428920498621	0.782945736434108
4	3	4149	3	2	1	2.5190330345402	0.790697674418605
4	3	6872	3	9	3	2.52029017053994	0.798449612403101
4	3	6722	3	103	35	2.5321931202168	0.806201550387597
4	3	6908	3	25	12	2.53645856884829	0.813953488372093
4	3	5371	3	63	30	2.5453672063052	0.821705426356589
4	3	6879	3	82	25	2.55288613034895	0.829457364341085
4	3	7026	3	112	61	2.56109488653115	0.837209302325581
4	3	8553	3	33	12	2.56403228665274	0.844961240310077
4	3	1051	3	15	1	2.57142470554729	0.852713178294574
4	3	2353	3	46	18	2.5744465376828	0.86046511627907
4	3	23764	3	106	48	2.57444982755433	0.868217054263566
4	3	3725	3	74	19	2.57789739193856	0.875968992248062
4	3	5452	3	79	52	2.58517605167495	0.883720930232558
4	3	7182	3	50	20	2.58965702400286	0.891472868217054
4	3	8819	3	59	24	2.61339181172855	0.89922480620155
4	3	2005	3	99	58	2.61937754875725	0.906976744186046
4	3	4601	3	35	5	2.6299123848443	0.914728682170543
4	3	6929	3	78	33	2.63289398062734	0.922480620155039
4	3	53335	3	102	75	2.6344531623515	0.930232558139535
4	3	905	3	75	36	2.64191175588369	0.937984496124031
4	3	4801	3	16	6	2.6436748747207	0.945736434108527
4	3	3065	3	83	32	2.66767140796593	0.953488372093023
4	3	9324	3	76	36	2.67201902368398	0.961240310077519
4	3	6667	3	20	8	2.68489793172621	0.968992248062015
4	3	6938	3	18	2	2.69319778749019	0.976744186046512
4	3	7586	3	97	49	2.69682642187219	0.984496124031008
4	3	23186	3	75	33	2.71258877410035	0.992248062015504
4	3	6256	3	90	16	2.72432851361595	1
4	4	3169	4	104	104	0	0.0152671755725191
4	4	7020	4	98	98	0	0.0152671755725191
4	4	3659	4	108	59	0.27459205175632	0.0229007633587786
4	4	55869	4	116	102	0.305877094166617	0.0305343511450382
4	4	10891	4	117	80	0.449129376380126	0.0381679389312977
4	4	79923	4	117	110	0.532309428257561	0.0458015267175573
4	4	10538	4	97	67	0.556974015550324	0.0534351145038168
4	4	2972	4	114	89	0.836444899759142	0.0610687022900763
4	4	51548	4	120	118	0.920906819464343	0.0687022900763359
4	4	2625	4	99	85	1.04239021517652	0.0763358778625954
4	4	55290	4	111	94	1.23044122400175	0.083969465648855
4	4	26009	4	115	105	1.51783186791154	0.0916030534351145
4	4	4208	4	115	27	1.89010941954455	0.099236641221374
4	4	5460	4	117	98	1.89191441941207	0.106870229007634
4	4	2101	4	108	87	1.94148025503653	0.114503816793893
4	4	7004	4	93	82	2.02256524183573	0.122137404580153
4	4	6776	4	114	85	2.14470775728959	0.129770992366412
4	4	4772	4	109	40	2.14502157370224	0.137404580152672
4	4	8061	4	111	97	2.18205685491111	0.145038167938931
4	4	10782	4	116	64	2.18821509440843	0.152671755725191
4	4	2976	4	118	53	2.23097958873611	0.16030534351145
4	4	639	4	118	76	2.30646269261754	0.16793893129771
4	4	1488	4	100	27	2.35412677328299	0.175572519083969
4	4	2002	4	113	53	2.35705680696766	0.183206106870229
4	4	7764	4	109	95	2.41445980837871	0.190839694656489
4	4	3726	4	111	47	2.4339531232509	0.198473282442748
4	4	10013	4	114	49	2.51836107094311	0.206106870229008
4	4	23512	4	97	42	2.52951718665424	0.213740458015267
4	4	2113	4	91	66	2.58827925908725	0.221374045801527
4	4	9869	4	103	13	2.60706259840452	0.229007633587786
4	4	6601	4	103	45	2.65201576425807	0.236641221374046
4	4	3297	4	108	68	2.66056649292766	0.244274809160305
4	4	1997	4	91	31	2.68041009134696	0.251908396946565
4	4	1820	4	110	36	2.71118640172214	0.259541984732824
4	4	6722	4	99	10	2.71652240256887	0.267175572519084
4	4	5927	4	113	60	2.73204632647172	0.274809160305344
4	4	53335	4	105	85	2.74956425967205	0.282442748091603
4	4	7022	4	100	70	2.76673021433036	0.290076335877863
4	4	6934	4	98	17	2.81143251902522	0.297709923664122
4	4	93986	4	96	57	2.82652746585008	0.305343511450382
4	4	6597	4	99	61	2.83652799587882	0.312977099236641
4	4	6773	4	119	58	2.84760797519579	0.320610687022901
4	4	9324	4	109	20	2.86460155218589	0.32824427480916
4	4	6935	4	107	67	2.880845613249	0.33587786259542
4	4	571	4	102	40	2.90389081162247	0.343511450381679
4	4	10155	4	99	44	2.9396334738744	0.351145038167939
4	4	2146	4	98	43	2.94734894180037	0.358778625954198
4	4	2959	4	107	29	2.98259537679359	0.366412213740458
4	4	57504	4	100	42	3.00234194488026	0.374045801526718
4	4	6774	4	83	13	3.00861708471242	0.381679389312977
4	4	6598	4	114	76	3.01201414529713	0.389312977099237
4	4	6599	4	107	51	3.0180325735448	0.396946564885496
4	4	7026	4	115	34	3.03909058431173	0.404580152671756
4	4	5079	4	100	52	3.06598331217518	0.412213740458015
4	4	1052	4	106	7	3.0706374048447	0.419847328244275
4	4	5970	4	92	16	3.10832415167199	0.427480916030534
4	4	79718	4	98	40	3.12884731146308	0.435114503816794
4	4	10009	4	74	15	3.14096217752417	0.442748091603053
4	4	3725	4	76	19	3.15020170011176	0.450381679389313
4	4	2908	4	54	7	3.15378751129863	0.458015267175573
4	4	7392	4	87	4	3.15441586246012	0.465648854961832
4	4	56897	4	112	31	3.15779160766466	0.473282442748092
4	4	2962	4	97	23	3.16125253294433	0.480916030534351
4	4	8930	4	102	47	3.16145579168264	0.488549618320611
4	4	3661	4	106	45	3.17631338197454	0.49618320610687
4	4	7343	4	97	45	3.17666802423848	0.50381679389313
4	4	6256	4	103	15	3.17998615454793	0.511450381679389
4	4	4800	4	105	48	3.19007395750417	0.519083969465649
4	4	55145	4	108	61	3.19506242762963	0.526717557251908
4	4	4605	4	102	46	3.19532071492785	0.534351145038168
4	4	2005	4	110	39	3.19697762027101	0.541984732824427
4	4	5978	4	36	3	3.21034606873813	0.549618320610687
4	4	6671	4	99	63	3.21309067874498	0.557251908396947
4	4	1879	4	83	25	3.22169112381055	0.564885496183206
4	4	905	4	97	54	3.22420462916598	0.572519083969466
4	4	4782	4	88	44	3.22753959202854	0.580152671755725
4	4	23764	4	101	35	3.23139963785815	0.587786259541985
4	4	7586	4	92	53	3.23434213190997	0.595419847328244
4	4	3170	4	92	18	3.24221677276503	0.603053435114504
4	4	10765	4	89	22	3.24449047609196	0.610687022900763
4	4	25942	4	83	15	3.24573872146679	0.618320610687023
4	4	466	4	68	32	3.25676550849502	0.625954198473282
4	4	3065	4	100	26	3.26129660250084	0.633587786259542
4	4	3066	4	87	17	3.27055484102615	0.641221374045801
4	4	1876	4	58	3	3.2777934148631	0.648854961832061
4	4	1385	4	45	11	3.2779350098818	0.656488549618321
4	4	5090	4	95	47	3.28218578810461	0.66412213740458
4	4	2033	4	33	9	3.28249956930086	0.67175572519084
4	4	23186	4	80	16	3.28876358239952	0.679389312977099
4	4	1105	4	75	42	3.29004102274481	0.687022900763359
4	4	4205	4	90	34	3.29325546210046	0.694656488549618
4	4	1106	4	18	3	3.29867481373228	0.702290076335878
4	4	5452	4	79	41	3.29926696181801	0.709923664122137
4	4	1386	4	88	36	3.30007350943349	0.717557251908397
4	4	2551	4	14	2	3.30108223956654	0.725190839694656
4	4	6772	4	71	21	3.30296881224733	0.732824427480916
4	4	4150	4	87	10	3.3076328080307	0.740458015267176
4	4	1874	4	41	6	3.31204688869486	0.748091603053435
4	4	4609	4	69	17	3.31274995926057	0.755725190839695
4	4	9774	4	78	30	3.32703776840214	0.763358778625954
4	4	7182	4	79	14	3.32924712309086	0.770992366412214
4	4	6929	4	98	29	3.34403715242793	0.778625954198473
4	4	5993	4	71	27	3.35070687725768	0.786259541984733
4	4	6668	4	104	43	3.35104020600579	0.793893129770992
4	4	7702	4	55	3	3.35189257643976	0.801526717557252
4	4	6879	4	96	12	3.35508885776064	0.809160305343511
4	4	2099	4	102	51	3.3565160564998	0.816793893129771
4	4	672	4	104	42	3.35797133150763	0.824427480916031
4	4	5929	4	69	22	3.36021429970183	0.83206106870229
4	4	3727	4	27	3	3.36052879996174	0.83969465648855
4	4	11335	4	55	16	3.36649177394412	0.847328244274809
4	4	5430	4	38	1	3.37090418467896	0.854961832061069
4	4	10127	4	76	16	3.38278435153481	0.862595419847328
4	4	4601	4	27	6	3.39483524331548	0.870229007633588
4	4	5371	4	85	18	3.4035806599573	0.877862595419847
4	4	6938	4	54	1	3.40730268654831	0.885496183206107
4	4	7391	4	63	26	3.40854535004953	0.893129770992366
4	4	1051	4	22	4	3.41147373778687	0.900763358778626
4	4	7528	4	12	2	3.41158914201429	0.908396946564885
4	4	1958	4	53	4	3.4156693329198	0.916030534351145
4	4	4801	4	17	3	3.42035006460391	0.923664122137405
4	4	467	4	99	60	3.42092601964814	0.931297709923664
4	4	6667	4	24	10	3.42581981403743	0.938931297709924
4	4	6872	4	14	2	3.43527568751318	0.946564885496183
4	4	4149	4	2	1	3.44819062206581	0.954198473282443
4	4	8553	4	39	8	3.45258398084949	0.961832061068702
4	4	602	4	92	38	3.46169629397731	0.969465648854962
4	4	6908	4	26	5	3.46417879934269	0.977099236641221
4	4	51341	4	32	11	3.48961366149424	0.984732824427481
4	4	2353	4	49	14	3.50054961117336	0.99236641221374
4	4	8819	4	75	25	3.50838868768219	1
5	2	3169	2	76	76	0	0.0465116279069767
5	2	3659	2	85	85	0	0.0465116279069767
5	2	7004	2	79	79	0	0.0465116279069767
5	2	7020	2	98	98	0	0.0465116279069767
5	2	10013	2	87	87	0	0.0465116279069767
5	2	55869	2	78	78	0	0.0465116279069767
5	2	5460	2	118	80	0.391903319382185	0.0542635658914729
5	2	2113	2	93	81	0.515863394007041	0.062015503875969
5	2	26009	2	110	100	0.53181030683572	0.0697674418604651
5	2	1997	2	78	37	0.666339014961491	0.0775193798449612
5	2	4208	2	107	69	0.72499723336843	0.0852713178294574
5	2	55290	2	115	108	0.773390379808703	0.0930232558139535
5	2	53335	2	117	81	0.802618499064995	0.10077519379845
5	2	7022	2	97	83	0.827388216235385	0.108527131782946
5	2	93986	2	111	59	0.862544061142151	0.116279069767442
5	2	8061	2	115	114	0.885355937642347	0.124031007751938
5	2	2002	2	106	102	0.888653870032042	0.131782945736434
5	2	6597	2	92	76	0.897271790716507	0.13953488372093
5	2	10891	2	101	63	0.949145808445902	0.147286821705426
5	2	10782	2	109	104	0.986624844921242	0.155038759689922
5	2	2146	2	89	13	1.0593812442583	0.162790697674419
5	2	3661	2	99	91	1.23589162458502	0.170542635658915
5	2	23512	2	104	25	1.28776447293938	0.178294573643411
5	2	5927	2	114	85	1.31964886609103	0.186046511627907
5	2	6601	2	110	94	1.33890120360222	0.193798449612403
5	2	9869	2	90	25	1.34424829071854	0.201550387596899
5	2	2972	2	119	107	1.350005222167	0.209302325581395
5	2	6773	2	116	74	1.37605373804099	0.217054263565891
5	2	2959	2	109	59	1.40218845008811	0.224806201550388
5	2	7391	2	77	27	1.46719205773827	0.232558139534884
5	2	25942	2	72	28	1.47109019154583	0.24031007751938
5	2	2099	2	96	55	1.51174163340937	0.248062015503876
5	2	3297	2	113	99	1.53274307203402	0.255813953488372
5	2	6774	2	75	29	1.53674412126623	0.263565891472868
5	2	2625	2	64	55	1.54686881907867	0.271317829457364
5	2	55145	2	102	97	1.54691777736115	0.27906976744186
5	2	1385	2	76	24	1.56108719733624	0.286821705426357
5	2	2976	2	109	95	1.57333701650016	0.294573643410853
5	2	7702	2	57	6	1.57502706745969	0.302325581395349
5	2	8930	2	111	44	1.58580180323917	0.310077519379845
5	2	639	2	119	100	1.60562536292118	0.317829457364341
5	2	57504	2	104	61	1.60668019094784	0.325581395348837
5	2	1876	2	31	7	1.60865281886282	0.333333333333333
5	2	6598	2	105	84	1.62337332990463	0.341085271317829
5	2	10127	2	72	23	1.62824764263483	0.348837209302326
5	2	79923	2	113	107	1.63972888513779	0.356589147286822
5	2	3726	2	105	89	1.64980012985705	0.364341085271318
5	2	2908	2	42	6	1.65390402397691	0.372093023255814
5	2	1051	2	11	1	1.65449534627149	0.37984496124031
5	2	1874	2	55	20	1.6601236766557	0.387596899224806
5	2	5970	2	67	34	1.67749341562719	0.395348837209302
5	2	5993	2	78	40	1.69309381447055	0.403100775193798
5	2	6879	2	81	19	1.69980090041657	0.410852713178295
5	2	7764	2	116	84	1.70406812978294	0.418604651162791
5	2	1879	2	78	31	1.70485236753558	0.426356589147287
5	2	5452	2	92	49	1.7238776006084	0.434108527131783
5	2	6668	2	97	77	1.72728265266735	0.441860465116279
5	2	1820	2	106	46	1.73214577715618	0.449612403100775
5	2	6671	2	98	71	1.74996110559787	0.457364341085271
5	2	6776	2	112	90	1.75018671808881	0.465116279069767
5	2	3170	2	46	8	1.75338293065268	0.472868217054264
5	2	5090	2	90	50	1.76336881348228	0.48062015503876
5	2	4150	2	47	14	1.77513136750006	0.488372093023256
5	2	1105	2	79	34	1.80309444421918	0.496124031007752
5	2	8819	2	92	32	1.80310802571343	0.503875968992248
5	2	5978	2	15	3	1.80954051577878	0.511627906976744
5	2	9324	2	98	58	1.81664754618305	0.51937984496124
5	2	2962	2	84	56	1.82527093141131	0.527131782945736
5	2	4609	2	72	26	1.83027896577774	0.534883720930233
5	2	7343	2	84	43	1.83607236794036	0.542635658914729
5	2	6935	2	106	61	1.83911474207657	0.550387596899225
5	2	3065	2	82	54	1.8487012490908	0.558139534883721
5	2	2551	2	52	4	1.84970304131593	0.565891472868217
5	2	4782	2	80	24	1.85022597054708	0.573643410852713
5	2	2033	2	18	4	1.85744935998036	0.581395348837209
5	2	23186	2	71	30	1.85989679717833	0.589147286821705
5	2	10009	2	93	47	1.86652085078884	0.596899224806202
5	2	2101	2	111	83	1.87078326723072	0.604651162790698
5	2	6908	2	27	18	1.87252860399608	0.612403100775194
5	2	10765	2	74	34	1.88389356126301	0.62015503875969
5	2	1958	2	38	16	1.88587274254159	0.627906976744186
5	2	5430	2	13	1	1.89151967544475	0.635658914728682
5	2	905	2	81	53	1.90179559123855	0.643410852713178
5	2	466	2	75	53	1.90487559013038	0.651162790697674
5	2	1386	2	83	45	1.91782795252016	0.65891472868217
5	2	10155	2	100	48	1.91926191017857	0.666666666666667
5	2	4149	2	2	1	1.93037082390133	0.674418604651163
5	2	1106	2	23	7	1.93371109825923	0.682170542635659
5	2	4772	2	111	86	1.93980568740884	0.689922480620155
5	2	571	2	101	73	1.9447559139388	0.697674418604651
5	2	11335	2	41	21	1.95105761733596	0.705426356589147
5	2	5929	2	62	43	1.95287018186462	0.713178294573643
5	2	4601	2	27	7	1.9553696342654	0.720930232558139
5	2	6934	2	41	12	1.96022637656813	0.728682170542636
5	2	5079	2	80	32	1.97255029461181	0.736434108527132
5	2	6938	2	22	9	1.97681348646272	0.744186046511628
5	2	5371	2	66	20	1.9811873786175	0.751937984496124
5	2	51341	2	36	6	1.99327764450334	0.75968992248062
5	2	3727	2	23	5	1.9973803022612	0.767441860465116
5	2	4205	2	96	30	2.00154940657568	0.775193798449612
5	2	467	2	99	46	2.00486422251266	0.782945736434108
5	2	7528	2	11	2	2.00801886402172	0.790697674418605
5	2	2353	2	51	18	2.01230173953641	0.798449612403101
5	2	23764	2	89	38	2.01333764157839	0.806201550387597
5	2	6772	2	61	30	2.02684338274986	0.813953488372093
5	2	3066	2	41	22	2.03284381349718	0.821705426356589
5	2	4605	2	95	31	2.03658406441085	0.829457364341085
5	2	7026	2	108	62	2.03877599833831	0.837209302325581
5	2	56897	2	87	53	2.04340411658256	0.844961240310077
5	2	1488	2	110	69	2.05816363871861	0.852713178294574
5	2	9774	2	45	24	2.06750224147802	0.86046511627907
5	2	6872	2	5	3	2.06803039060221	0.868217054263566
5	2	3725	2	58	17	2.07614672944397	0.875968992248062
5	2	6929	2	63	35	2.08864881052555	0.883720930232558
5	2	2005	2	91	65	2.09729832200424	0.891472868217054
5	2	602	2	70	49	2.09746778091269	0.89922480620155
5	2	6667	2	18	6	2.10918335494908	0.906976744186046
5	2	6722	2	91	29	2.11242184038036	0.914728682170543
5	2	6599	2	90	28	2.11864011100275	0.922480620155039
5	2	7392	2	33	18	2.12517026626275	0.930232558139535
5	2	4801	2	17	6	2.12536981724086	0.937984496124031
5	2	7182	2	63	24	2.13001707751007	0.945736434108527
5	2	4800	2	73	41	2.14917803603541	0.953488372093023
5	2	6256	2	89	16	2.18471007768921	0.961240310077519
5	2	8553	2	35	15	2.18601478487255	0.968992248062015
5	2	79718	2	80	40	2.18668184222669	0.976744186046512
5	2	672	2	99	54	2.19467796504184	0.984496124031008
5	2	1052	2	85	2	2.21607406092093	0.992248062015504
5	2	7586	2	71	30	2.23103077164507	1
5	3	3169	3	85	85	0	0.0542635658914729
5	3	3659	3	54	54	0	0.0542635658914729
5	3	7004	3	83	83	0	0.0542635658914729
5	3	7020	3	94	94	0	0.0542635658914729
5	3	10538	3	62	62	0	0.0542635658914729
5	3	51548	3	113	113	0	0.0542635658914729
5	3	79923	3	102	102	0	0.0542635658914729
5	3	2113	3	90	86	0.237439029657525	0.062015503875969
5	3	8061	3	117	109	0.294743939482401	0.0697674418604651
5	3	1997	3	78	38	0.665304832821201	0.0775193798449612
5	3	2002	3	111	82	0.674168108967486	0.0852713178294574
5	3	4208	3	118	52	0.768786168541167	0.0930232558139535
5	3	2972	3	118	88	0.771959186241859	0.10077519379845
5	3	10782	3	104	84	0.774579653957375	0.108527131782946
5	3	7022	3	92	75	0.872548311516226	0.116279069767442
5	3	3726	3	105	66	0.884332281907852	0.124031007751938
5	3	10013	3	102	101	0.937292591940902	0.131782945736434
5	3	26009	3	95	82	0.956531854045149	0.13953488372093
5	3	5460	3	115	104	0.990112986475174	0.147286821705426
5	3	10891	3	115	103	0.991568878334056	0.155038759689922
5	3	5927	3	109	93	1.10741327115137	0.162790697674419
5	3	6773	3	114	63	1.25926076920793	0.170542635658915
5	3	2146	3	73	9	1.29661843110882	0.178294573643411
5	3	6598	3	113	77	1.30415815174957	0.186046511627907
5	3	1488	3	108	55	1.31000448576234	0.193798449612403
5	3	2625	3	105	52	1.33588559648731	0.201550387596899
5	3	6597	3	107	49	1.34766433712239	0.209302325581395
5	3	23512	3	96	46	1.42853339711667	0.217054263565891
5	3	93986	3	97	63	1.50140690675418	0.224806201550388
5	3	3297	3	108	62	1.57104521124528	0.232558139534884
5	3	2101	3	116	71	1.66991063825984	0.24031007751938
5	3	3661	3	107	57	1.683137287909	0.248062015503876
5	3	639	3	119	69	1.70266063804959	0.255813953488372
5	3	9869	3	106	33	1.71560228672036	0.263565891472868
5	3	2908	3	59	8	1.79903902915323	0.271317829457364
5	3	6776	3	111	86	1.83871742394662	0.27906976744186
5	3	5970	3	97	24	1.88537167722285	0.286821705426357
5	3	466	3	73	24	1.90717695372493	0.294573643410853
5	3	6601	3	110	95	1.91001717994276	0.302325581395349
5	3	5993	3	76	13	2.01511521944735	0.310077519379845
5	3	7343	3	98	37	2.01624275580042	0.317829457364341
5	3	25942	3	73	19	2.06045565190489	0.325581395348837
5	3	2099	3	98	59	2.063711486139	0.333333333333333
5	3	6934	3	83	16	2.0638703432296	0.341085271317829
5	3	2976	3	117	74	2.07090113069894	0.348837209302326
5	3	10155	3	105	29	2.08092956511407	0.356589147286822
5	3	7764	3	109	60	2.08845514484717	0.364341085271318
5	3	6774	3	71	31	2.10880813349748	0.372093023255814
5	3	7391	3	48	29	2.1201262431613	0.37984496124031
5	3	4609	3	68	17	2.14625158853471	0.387596899224806
5	3	4772	3	112	80	2.14914357553563	0.395348837209302
5	3	5079	3	79	35	2.15728590245878	0.403100775193798
5	3	5929	3	88	37	2.1587373792966	0.410852713178295
5	3	6599	3	102	35	2.16869654708812	0.418604651162791
5	3	6772	3	60	20	2.17314524170092	0.426356589147287
5	3	1876	3	29	4	2.18539153670438	0.434108527131783
5	3	11335	3	68	20	2.19496513076034	0.441860465116279
5	3	571	3	101	53	2.20667408637372	0.449612403100775
5	3	7702	3	23	6	2.21925558709764	0.457364341085271
5	3	10127	3	60	23	2.22342000334704	0.465116279069767
5	3	79718	3	105	31	2.22561295361958	0.472868217054264
5	3	6671	3	91	67	2.22778561709662	0.48062015503876
5	3	1874	3	35	17	2.23814366236499	0.488372093023256
5	3	10009	3	86	26	2.24805658580893	0.496124031007752
5	3	2033	3	25	10	2.25271031224655	0.503875968992248
5	3	4205	3	79	32	2.254231166106	0.511627906976744
5	3	1820	3	87	48	2.26804323035112	0.51937984496124
5	3	5090	3	92	36	2.26840615285665	0.527131782945736
5	3	4782	3	94	45	2.27050107632909	0.534883720930233
5	3	3170	3	96	8	2.27130599387885	0.542635658914729
5	3	4605	3	93	58	2.27314662189331	0.550387596899225
5	3	1385	3	59	13	2.2767107998285	0.558139534883721
5	3	2551	3	37	2	2.27882344049274	0.565891472868217
5	3	6668	3	97	76	2.28617345862967	0.573643410852713
5	3	1958	3	57	10	2.28812129217222	0.581395348837209
5	3	4150	3	53	18	2.29971497895344	0.589147286821705
5	3	51341	3	47	17	2.30407822017551	0.596899224806202
5	3	1879	3	72	26	2.31871449529024	0.604651162790698
5	3	7392	3	46	19	2.31963265956905	0.612403100775194
5	3	1106	3	21	6	2.32550420536461	0.62015503875969
5	3	8930	3	107	51	2.33424044385432	0.627906976744186
5	3	5430	3	33	1	2.33602344396051	0.635658914728682
5	3	3727	3	21	5	2.33623674992486	0.643410852713178
5	3	6908	3	41	15	2.34265557987482	0.651162790697674
5	3	1105	3	78	35	2.35518564259016	0.65891472868217
5	3	53335	3	110	86	2.36121485635962	0.666666666666667
5	3	56897	3	92	49	2.36686320842542	0.674418604651163
5	3	467	3	89	43	2.38036489790223	0.682170542635659
5	3	7528	3	11	3	2.38734552537749	0.689922480620155
5	3	602	3	79	30	2.38875363468369	0.697674418604651
5	3	7026	3	116	47	2.41094496033383	0.705426356589147
5	3	23764	3	100	41	2.4179013061788	0.713178294573643
5	3	4149	3	2	1	2.43481786144146	0.720930232558139
5	3	2962	3	76	29	2.45267401520264	0.728682170542636
5	3	2959	3	103	58	2.45409622398176	0.736434108527132
5	3	3725	3	77	14	2.45625611404614	0.744186046511628
5	3	5978	3	20	10	2.46000167400133	0.751937984496124
5	3	8819	3	66	26	2.46253368830914	0.75968992248062
5	3	9774	3	66	24	2.46288734264167	0.767441860465116
5	3	55145	3	107	80	2.47370114684154	0.775193798449612
5	3	7182	3	76	21	2.47537830996032	0.782945736434108
5	3	5452	3	84	62	2.48227799691506	0.790697674418605
5	3	6722	3	99	25	2.48256147377883	0.798449612403101
5	3	2353	3	53	19	2.48845215071282	0.806201550387597
5	3	6872	3	8	2	2.50574819130255	0.813953488372093
5	3	1386	3	89	42	2.53720152566422	0.821705426356589
5	3	5371	3	65	43	2.53740188104913	0.829457364341085
5	3	4601	3	27	7	2.54085770347564	0.837209302325581
5	3	4800	3	75	38	2.54398261098734	0.844961240310077
5	3	6256	3	98	20	2.54725360456283	0.852713178294574
5	3	6935	3	112	73	2.55120427886609	0.86046511627907
5	3	9324	3	85	33	2.55473963824262	0.868217054263566
5	3	2005	3	104	64	2.55779634871197	0.875968992248062
5	3	672	3	99	55	2.55949739580156	0.883720930232558
5	3	10765	3	47	25	2.56851964194103	0.891472868217054
5	3	8553	3	31	8	2.5877541754681	0.89922480620155
5	3	6879	3	76	28	2.60103317940041	0.906976744186046
5	3	905	3	74	44	2.60655226651547	0.914728682170543
5	3	1051	3	14	1	2.6082196569998	0.922480620155039
5	3	6667	3	21	4	2.61142841187525	0.930232558139535
5	3	4801	3	14	3	2.6117952855987	0.937984496124031
5	3	23186	3	97	48	2.62100304546884	0.945736434108527
5	3	3065	3	71	39	2.62277290882565	0.953488372093023
5	3	1052	3	85	4	2.63441274232399	0.961240310077519
5	3	3066	3	50	16	2.64684375788902	0.968992248062015
5	3	6938	3	18	2	2.66080118703611	0.976744186046512
5	3	57504	3	94	32	2.66162753449784	0.984496124031008
5	3	7586	3	90	34	2.68369130917059	0.992248062015504
5	3	6929	3	87	23	2.69848333750609	1
5	4	3169	4	100	100	0	0.0229007633587786
5	4	7020	4	99	99	0	0.0229007633587786
5	4	10891	4	106	106	0	0.0229007633587786
5	4	3659	4	98	64	0.425531499434708	0.0305343511450382
5	4	51548	4	116	115	0.749701091793257	0.0381679389312977
5	4	10538	4	90	86	0.763686677756569	0.0458015267175573
5	4	55869	4	120	86	0.789547425338672	0.0534351145038168
5	4	2972	4	112	75	0.932640253643912	0.0610687022900763
5	4	5927	4	111	76	1.34609221310538	0.0687022900763359
5	4	2625	4	102	90	1.36296756560925	0.0763358778625954
5	4	55290	4	108	97	1.4901358036038	0.083969465648855
5	4	26009	4	113	86	1.56618523912404	0.0916030534351145
5	4	23512	4	84	20	1.84873327394341	0.099236641221374
5	4	7004	4	99	79	1.87189609246639	0.106870229007634
5	4	79923	4	115	95	1.90347508783623	0.114503816793893
5	4	4208	4	109	28	1.90601382508973	0.122137404580153
5	4	7764	4	100	86	1.92740472391323	0.129770992366412
5	4	8061	4	113	83	1.9575938642728	0.137404580152672
5	4	10013	4	117	50	2.0057680982724	0.145038167938931
5	4	10782	4	114	51	2.16049712549572	0.152671755725191
5	4	5460	4	119	101	2.16478405380454	0.16030534351145
5	4	639	4	118	77	2.27115248133648	0.16793893129771
5	4	2976	4	110	49	2.37912411825357	0.175572519083969
5	4	3726	4	106	45	2.38535260629086	0.183206106870229
5	4	6776	4	111	85	2.40875602260471	0.190839694656489
5	4	1820	4	107	44	2.53400033395029	0.198473282442748
5	4	2101	4	115	88	2.53628107981025	0.206106870229008
5	4	6601	4	103	53	2.54002590919614	0.213740458015267
5	4	571	4	102	24	2.59009377870219	0.221374045801527
5	4	2002	4	116	62	2.59526869109793	0.229007633587786
5	4	2113	4	92	62	2.60575705894082	0.236641221374046
5	4	3297	4	110	66	2.6349258696521	0.244274809160305
5	4	9869	4	92	22	2.63522589677413	0.251908396946565
5	4	1997	4	85	22	2.66850157662014	0.259541984732824
5	4	6722	4	106	10	2.68025040293133	0.267175572519084
5	4	6773	4	118	54	2.71372568943072	0.274809160305344
5	4	6597	4	89	56	2.74186606414832	0.282442748091603
5	4	7022	4	100	59	2.75984434180241	0.290076335877863
5	4	1488	4	101	59	2.77970545467665	0.297709923664122
5	4	6599	4	109	54	2.78782277036815	0.305343511450382
5	4	93986	4	101	66	2.80411094914563	0.312977099236641
5	4	7586	4	116	52	2.83726117864254	0.320610687022901
5	4	53335	4	112	58	2.90833568738396	0.32824427480916
5	4	2146	4	103	40	2.94307912077222	0.33587786259542
5	4	9324	4	102	23	2.95438482656584	0.343511450381679
5	4	5970	4	99	13	2.99476585596207	0.351145038167939
5	4	7026	4	113	39	2.99975959163959	0.358778625954198
5	4	5079	4	97	46	3.00482341216913	0.366412213740458
5	4	6774	4	83	18	3.00837778464992	0.374045801526718
5	4	79718	4	102	31	3.0201712983461	0.381679389312977
5	4	2908	4	52	7	3.0360211801215	0.389312977099237
5	4	7343	4	99	35	3.04481441688589	0.396946564885496
5	4	4605	4	112	50	3.04571660041534	0.404580152671756
5	4	2959	4	108	28	3.0505263508993	0.412213740458015
5	4	4782	4	105	39	3.06102712823477	0.419847328244275
5	4	55145	4	110	76	3.064963551694	0.427480916030534
5	4	6668	4	105	35	3.06701308209197	0.435114503816794
5	4	57504	4	97	51	3.07049570023507	0.442748091603053
5	4	6929	4	101	38	3.07070425835355	0.450381679389313
5	4	3661	4	107	53	3.08170424121887	0.458015267175573
5	4	6671	4	101	59	3.09587547571031	0.465648854961832
5	4	10009	4	70	12	3.09911967227052	0.473282442748092
5	4	2099	4	107	30	3.10064986486211	0.480916030534351
5	4	3725	4	71	17	3.12425380406682	0.488549618320611
5	4	2005	4	104	50	3.12715392278877	0.49618320610687
5	4	5978	4	41	3	3.12874406180773	0.50381679389313
5	4	5452	4	96	39	3.13141387117764	0.511450381679389
5	4	4772	4	114	75	3.13501032626329	0.519083969465649
5	4	6934	4	91	27	3.14061682752709	0.526717557251908
5	4	1105	4	92	30	3.15731844451611	0.534351145038168
5	4	8930	4	97	47	3.15735016875294	0.541984732824427
5	4	10155	4	104	47	3.17597513151246	0.549618320610687
5	4	1052	4	102	8	3.18716289793733	0.557251908396947
5	4	6772	4	90	24	3.187844710429	0.564885496183206
5	4	23764	4	114	40	3.21309264955929	0.572519083969466
5	4	25942	4	71	12	3.2140050208671	0.580152671755725
5	4	23186	4	92	14	3.23193772593759	0.587786259541985
5	4	1385	4	58	13	3.23382580572832	0.595419847328244
5	4	10765	4	79	25	3.23727563115582	0.603053435114504
5	4	5090	4	104	45	3.23868584429705	0.610687022900763
5	4	6598	4	117	80	3.23914168577113	0.618320610687023
5	4	4800	4	89	36	3.23995062054462	0.625954198473282
5	4	1879	4	87	26	3.24936352864188	0.633587786259542
5	4	1876	4	58	6	3.25450674390894	0.641221374045801
5	4	466	4	72	32	3.25611417948663	0.648854961832061
5	4	3066	4	69	17	3.26798975143977	0.656488549618321
5	4	4150	4	65	7	3.26812479464747	0.66412213740458
5	4	4205	4	103	27	3.27761570007608	0.67175572519084
5	4	1106	4	29	4	3.28355831881611	0.679389312977099
5	4	2033	4	35	8	3.2844595213254	0.687022900763359
5	4	3065	4	94	24	3.28901859386463	0.694656488549618
5	4	3170	4	77	17	3.29458769612224	0.702290076335878
5	4	6256	4	96	10	3.29691910129441	0.709923664122137
5	4	4609	4	62	15	3.29932009507811	0.717557251908397
5	4	672	4	110	33	3.30138030599256	0.725190839694656
5	4	56897	4	96	33	3.30443039207235	0.732824427480916
5	4	5929	4	82	27	3.30633766254441	0.740458015267176
5	4	9774	4	102	15	3.30680518595492	0.748091603053435
5	4	6879	4	64	8	3.31085590079766	0.755725190839695
5	4	7182	4	76	17	3.32462141668387	0.763358778625954
5	4	6938	4	86	2	3.32719015024569	0.770992366412214
5	4	2551	4	14	2	3.32952468125383	0.778625954198473
5	4	7392	4	69	11	3.33630781327315	0.786259541984733
5	4	5371	4	67	21	3.34629655407412	0.793893129770992
5	4	6935	4	106	71	3.34644011515749	0.801526717557252
5	4	7702	4	59	3	3.35599636073064	0.809160305343511
5	4	2962	4	73	30	3.35931043743086	0.816793893129771
5	4	7528	4	12	2	3.37113018694232	0.824427480916031
5	4	905	4	96	44	3.3758827165405	0.83206106870229
5	4	7391	4	66	22	3.39020164847278	0.83969465648855
5	4	1874	4	68	7	3.39138401162536	0.847328244274809
5	4	5430	4	41	1	3.39291335562921	0.854961832061069
5	4	1958	4	52	10	3.39593796288415	0.862595419847328
5	4	11335	4	59	23	3.40008858954462	0.870229007633588
5	4	10127	4	50	16	3.40021291808459	0.877862595419847
5	4	6667	4	29	7	3.40128353284688	0.885496183206107
5	4	1386	4	77	35	3.40718226533456	0.893129770992366
5	4	1051	4	14	6	3.41132667482768	0.900763358778626
5	4	6872	4	13	2	3.41310675184318	0.908396946564885
5	4	3727	4	12	4	3.41570080047881	0.916030534351145
5	4	5993	4	70	18	3.42676596313403	0.923664122137405
5	4	4801	4	22	4	3.43546875559549	0.931297709923664
5	4	4601	4	24	3	3.43928546452731	0.938931297709924
5	4	467	4	95	56	3.43944137246012	0.946564885496183
5	4	8553	4	33	8	3.44113556427665	0.954198473282443
5	4	2353	4	49	17	3.44346103014042	0.961832061068702
5	4	4149	4	2	1	3.44870312483823	0.969465648854962
5	4	51341	4	43	9	3.46664126080251	0.977099236641221
5	4	6908	4	35	6	3.47257263246016	0.984732824427481
5	4	602	4	73	38	3.48222069871023	0.99236641221374
5	4	8819	4	87	28	3.48943465871332	1
