# Supplementary material for: Associating transcription factors and conserved RNA structures with gene regulation in the human brain
Source: Sci Rep. 2017 Jul 18;7:5776. doi: 10.1038/s41598-017-06200-4 (PMC5516038; doi:10.1038/s41598-017-06200-4)
Supplement: Supplementary file 3 — Supplementary Dataset Number: S3 [file 41598_2017_6200_MOESM3_ESM.csv]

run	id	depth	tf_entrezid	abs_sum_contribution	count_per_region
1	4007	2	23512	6.90362404365113	10
1	4007	2	2908	28.0005053936072	49
1	4007	2	6599	6.17554197009648	12
1	4007	2	4208	4.02792602657234	9
1	4007	2	6938	23.5996163360265	55
1	4007	2	9774	7.53314048821272	18
1	4007	2	4149	155.667087436886	375
1	4007	2	3297	1.58936916601928	4
1	4007	2	1386	9.66626307318483	28
1	4007	2	2033	35.59916613441	109
1	4007	2	11335	8.75562592025504	27
1	4007	2	3727	35.3325411674524	110
1	4007	2	3066	12.5237715525876	39
1	4007	2	6879	7.21542334109829	23
1	4007	2	9869	6.57642340470019	21
1	4007	2	8930	0.920783640430625	3
1	4007	2	1876	46.8219019095496	153
1	4007	2	6872	67.2486877006791	224
1	4007	2	8819	9.1150432459277	32
1	4007	2	51341	24.5463512425221	87
1	4007	2	7702	44.3386869384309	159
1	4007	2	5970	11.2221497073446	41
1	4007	2	6597	1.07798789383365	4
1	4007	2	7528	59.8527025035393	223
1	4007	2	5978	38.8727222182053	148
1	4007	2	9324	5.4338264556241	21
1	4007	2	7586	2.56376684354204	10
1	4007	2	6601	0.767429257205118	3
1	4007	2	2962	4.347205753492	17
1	4007	2	1052	2.98158320434793	12
1	4007	2	4801	28.467093649986	117
1	4007	2	1874	20.29428556733	85
1	4007	2	10155	2.54840861618827	11
1	4007	2	602	5.31766491240783	23
1	4007	2	4205	5.93194680181579	26
1	4007	2	1820	4.54808169818385	20
1	4007	2	5993	8.14850827065728	36
1	4007	2	6929	4.25917960324062	19
1	4007	2	1385	16.8867906940313	79
1	4007	2	4601	31.8018234978419	151
1	4007	2	2551	49.0364376307124	235
1	4007	2	56897	3.11910709370117	15
1	4007	2	1105	6.40424195430821	31
1	4007	2	7392	13.9887492731558	68
1	4007	2	1106	27.5020469496057	134
1	4007	2	25942	10.3985430616278	52
1	4007	2	6774	11.5851351221603	58
1	4007	2	6772	6.72399553160901	34
1	4007	2	10765	7.4680485344339	38
1	4007	2	3065	4.67556429832331	24
1	4007	2	6667	25.2750514153335	132
1	4007	2	79718	4.02792851774095	22
1	4007	2	3726	1.27085957345866	7
1	4007	2	2959	1.23439168145903	7
1	4007	2	7182	7.93520299807389	45
1	4007	2	1051	28.5844950233222	164
1	4007	2	639	0.171725732143065	1
1	4007	2	6256	3.19344312609079	19
1	4007	2	23186	8.6744277986907	53
1	4007	2	3170	6.27219867769074	39
1	4007	2	3661	2.23681823183927	14
1	4007	2	3725	5.56250854782981	35
1	4007	2	4150	16.4372072777933	107
1	4007	2	571	2.1340102047642	14
1	4007	2	6671	1.82438463149958	12
1	4007	2	2005	1.50718692290339	10
1	4007	2	10127	13.1617474512707	88
1	4007	2	5371	7.264089515738	49
1	4007	2	4605	3.68176772821103	25
1	4007	2	5430	89.461146835975	621
1	4007	2	4782	7.19913484308968	51
1	4007	2	6908	19.6951168830382	140
1	4007	2	6773	1.50488346517441	11
1	4007	2	2099	3.23409742450235	24
1	4007	2	1488	0.538510323012855	4
1	4007	2	10009	5.40869483516513	41
1	4007	2	1958	22.2676528260666	169
1	4007	2	57504	1.55427487907751	12
1	4007	2	5929	10.342007706216	80
1	4007	2	5927	0.901496405151489	7
1	4007	2	2976	0.895179604070097	7
1	4007	2	7343	4.88336970821233	39
1	4007	2	6935	0.61833332353453	5
1	4007	2	8553	15.0730123910933	123
1	4007	2	905	3.28145608235663	27
1	4007	2	4800	3.84867746846906	32
1	4007	2	6934	8.35806326607822	71
1	4007	2	1879	11.9945589599842	104
1	4007	2	466	4.62817908403867	43
1	4007	2	5079	4.61170162444106	43
1	4007	2	2146	3.05596451114085	30
1	4007	2	2353	11.8167045285244	118
1	4007	2	10782	0.578733373390859	6
1	4007	2	4772	1.14729823912274	12
1	4007	2	53335	0.755029119424682	8
1	4007	2	2101	0.370315424514478	4
1	4007	2	7391	12.3846115859641	140
1	4007	2	55145	1.41294092152069	16
1	4007	2	6668	2.75700525209393	32
1	4007	2	10891	0.0834784339678549	1
1	4007	2	7026	1.8407092403502	24
1	4007	2	93986	2.73264108214361	36
1	4007	2	467	2.70178500339603	37
1	4007	2	23764	2.74639728707907	38
1	4007	2	2002	1.08294705236169	16
1	4007	2	5452	2.80084134007952	42
1	4007	2	6598	0.968951607550047	15
1	4007	2	5090	4.54292182239723	71
1	4007	2	2113	3.64800057756474	59
1	4007	2	7764	0.184859817849446	3
1	4007	2	7022	2.99039890343226	51
1	4007	2	26009	0.057221688567612	1
1	4007	2	2972	0.169181536411331	3
1	4007	2	1997	11.1828036999955	200
1	4007	2	6722	1.94331174761046	35
1	4007	2	79923	0.162753317038568	3
1	4007	2	4609	10.508913348097	197
1	4007	2	672	1.12239119208591	27
1	4007	2	8061	0.252988456527664	7
1	4391	2	7586	2.9137564451816	2
1	4391	2	1052	8.1020420216482	8
1	4391	2	6599	2.56510332202215	3
1	4391	2	6597	0.816568926044099	1
1	4391	2	57504	0.770138899278477	1
1	4391	2	10155	1.52436495539916	2
1	4391	2	6938	8.87336945822154	14
1	4391	2	56897	1.56350007723476	3
1	4391	2	23512	0.464517072808529	1
1	4391	2	2976	0.908022561143926	2
1	4391	2	8930	0.864871476709197	2
1	4391	2	51341	14.5803715296794	34
1	4391	2	9774	1.67447921108074	4
1	4391	2	3727	20.9272231484638	50
1	4391	2	3297	0.412350381301292	1
1	4391	2	11335	2.06122544272321	5
1	4391	2	4205	2.82897322410441	7
1	4391	2	6256	3.61845837370535	9
1	4391	2	3725	3.9948630172864	10
1	4391	2	2101	1.55558687420241	4
1	4391	2	4149	38.5159478806547	110
1	4391	2	7764	0.697667672957524	2
1	4391	2	7026	2.4172833375237	7
1	4391	2	6935	0.342681064362267	1
1	4391	2	4801	9.81958366233133	29
1	4391	2	3066	4.05098195900993	12
1	4391	2	4782	6.63681185396095	20
1	4391	2	4601	9.9023377582642	30
1	4391	2	1488	0.950106147708009	3
1	4391	2	602	2.04494222564462	7
1	4391	2	7182	4.54536689013527	16
1	4391	2	9324	2.55055265438565	9
1	4391	2	2033	10.4826429607427	37
1	4391	2	8819	1.10849620673891	4
1	4391	2	6872	19.0727977618296	71
1	4391	2	5927	0.255490836972408	1
1	4391	2	7392	3.26862389007778	13
1	4391	2	4800	1.4829463322486	6
1	4391	2	5978	10.9155957533293	45
1	4391	2	2908	4.30464580601313	18
1	4391	2	9869	0.699442630407352	3
1	4391	2	6879	1.62382185376672	7
1	4391	2	5430	50.631077084297	220
1	4391	2	6668	0.662747008236591	3
1	4391	2	6601	0.437546991343324	2
1	4391	2	1385	3.19049361082759	15
1	4391	2	6667	7.40335827228842	35
1	4391	2	7528	11.1629433432197	53
1	4391	2	25942	1.46009251760542	7
1	4391	2	7702	5.38070792218152	27
1	4391	2	3170	3.35204272194546	17
1	4391	2	6722	3.35179966415807	17
1	4391	2	2551	15.3160672035323	78
1	4391	2	4605	0.975251594186915	5
1	4391	2	2353	6.80875912042373	35
1	4391	2	1820	0.580054338207932	3
1	4391	2	6908	7.33103247820189	38
1	4391	2	1876	8.17768994927031	43
1	4391	2	1106	6.5868140729899	35
1	4391	2	6934	4.65003176242728	25
1	4391	2	1105	0.902047913195147	5
1	4391	2	3065	1.07296887304553	6
1	4391	2	79718	1.24655596838892	7
1	4391	2	2005	1.04465125118737	6
1	4391	2	2962	1.19620598823771	7
1	4391	2	23764	2.36779866777738	14
1	4391	2	1386	0.840391191544893	5
1	4391	2	1051	9.36341552346332	57
1	4391	2	1874	3.89879695004446	24
1	4391	2	6929	1.44104236553389	9
1	4391	2	5371	2.67812528364816	17
1	4391	2	3726	0.76956176929055	5
1	4391	2	2099	1.20784761857321	8
1	4391	2	8553	5.51610700714788	38
1	4391	2	10009	1.69417827138659	12
1	4391	2	5993	1.81126020707045	13
1	4391	2	6772	0.828887027289533	6
1	4391	2	639	0.2753615375301	2
1	4391	2	6776	1.22334940632958	9
1	4391	2	10765	1.94001329757302	15
1	4391	2	5929	1.89122839537178	16
1	4391	2	905	1.23561153914251	11
1	4391	2	1958	3.9218059213239	35
1	4391	2	5970	1.06484529457343	10
1	4391	2	2146	1.96052561179393	19
1	4391	2	10127	2.40380740489103	24
1	4391	2	7343	1.07726109303203	11
1	4391	2	5452	1.40166761166086	15
1	4391	2	2625	1.12041379948582	12
1	4391	2	6774	1.24828430882977	14
1	4391	2	672	0.734610193878355	9
1	4391	2	2959	0.466194066500055	6
1	4391	2	5079	1.14143797802861	15
1	4391	2	79923	0.0720038783414373	1
1	4391	2	23186	0.642492649043845	9
1	4391	2	4150	2.03628391901927	29
1	4391	2	4208	0.207623093053947	3
1	4391	2	466	1.18134524595092	19
1	4391	2	1879	1.09599357292854	18
1	4391	2	7391	1.9753892377199	34
1	4391	2	6773	0.17388632109468	3
1	4391	2	55145	0.165233202005549	3
1	4391	2	5090	0.542450028991672	10
1	4391	2	26009	0.0535005539454576	1
1	4391	2	6671	0.105399140825656	2
1	4391	2	2972	0.0489185287967916	1
1	4391	2	467	0.269420919204922	6
1	4391	2	571	0.0357415686464036	1
1	4391	2	93986	0.16869332280192	6
1	4391	2	10013	0.024977952958655	1
1	4391	2	4609	1.0798040423026	46
1	4391	2	6598	0.0170815657659279	3
1	4391	2	53335	0.00512984254623468	1
1	4833	2	26009	0.849270051685457	1
1	4833	2	2908	25.8754303140715	34
1	4833	2	7343	7.29769635938668	10
1	4833	2	23512	4.31385423362047	6
1	4833	2	79923	1.39653031089711	2
1	4833	2	8930	2.75335542172319	4
1	4833	2	6879	10.7125340685556	18
1	4833	2	9869	7.63116743556039	13
1	4833	2	1052	7.0215663645135	12
1	4833	2	6772	12.6023194777655	22
1	4833	2	11335	9.14939095280727	17
1	4833	2	2101	1.05861417368523	2
1	4833	2	55290	0.516280369371649	1
1	4833	2	1051	84.2211445978102	169
1	4833	2	6938	18.8449503874748	39
1	4833	2	8819	4.07077807526162	9
1	4833	2	2033	35.476803116264	79
1	4833	2	9774	3.79770136530337	9
1	4833	2	3727	20.6353760859889	49
1	4833	2	2146	14.6155667834888	35
1	4833	2	4149	47.518504733556	116
1	4833	2	5978	43.6562608092125	110
1	4833	2	10891	0.790165041769821	2
1	4833	2	6599	1.84313862412791	5
1	4833	2	6935	2.1340384883414	6
1	4833	2	6872	31.7129889038486	95
1	4833	2	1820	4.95903216086897	15
1	4833	2	6934	16.1124889120492	49
1	4833	2	1106	25.9076672406997	79
1	4833	2	10155	2.8346149327081	9
1	4833	2	1488	2.51381092182496	8
1	4833	2	7702	20.5320849126898	66
1	4833	2	2959	4.9112374578282	16
1	4833	2	3066	6.41782084684084	21
1	4833	2	3170	20.6551033286507	68
1	4833	2	6597	0.301559353228885	1
1	4833	2	7586	2.08454430327294	7
1	4833	2	4801	13.4744130593364	48
1	4833	2	3725	7.2701499406897	26
1	4833	2	6671	1.94132841042617	7
1	4833	2	2551	27.9769445738014	102
1	4833	2	602	3.56370411892629	13
1	4833	2	6256	2.46399555585796	9
1	4833	2	2099	2.92818034432505	11
1	4833	2	7528	23.1267563169419	88
1	4833	2	7182	2.33774458152721	9
1	4833	2	1105	6.81110256123134	27
1	4833	2	5993	7.14683933649215	30
1	4833	2	79718	2.58739095830278	11
1	4833	2	467	2.81554231923671	12
1	4833	2	2962	3.95942891064018	17
1	4833	2	5927	0.926786633044158	4
1	4833	2	1385	7.82684388919108	34
1	4833	2	10765	5.34081494418183	24
1	4833	2	5460	0.217905498498922	1
1	4833	2	3065	1.94963373883169	9
1	4833	2	5090	5.73340767977769	27
1	4833	2	25942	5.30112058995698	25
1	4833	2	4150	5.6649874915025	28
1	4833	2	5970	5.3966131040483	27
1	4833	2	5079	6.270909703114	32
1	4833	2	6929	3.31554196870413	17
1	4833	2	10127	7.20595039759748	37
1	4833	2	10009	5.64403177245911	29
1	4833	2	4601	7.73122434556403	40
1	4833	2	1386	0.940405476241005	5
1	4833	2	4205	1.49239418047641	8
1	4833	2	7392	5.86089127659143	32
1	4833	2	466	4.01767117356962	22
1	4833	2	1876	7.6018787151923	42
1	4833	2	51341	4.36745593720228	25
1	4833	2	4605	3.14409412953679	18
1	4833	2	4800	3.36485960002968	20
1	4833	2	1874	7.16556285223693	43
1	4833	2	6601	0.491461067295983	3
1	4833	2	6667	11.5959566064298	72
1	4833	2	2005	1.0855679573359	7
1	4833	2	23186	2.27264801299455	15
1	4833	2	57504	1.34066951800351	9
1	4833	2	5929	6.25260438486053	42
1	4833	2	9324	1.16318569810915	8
1	4833	2	1879	4.0607606819758	28
1	4833	2	6598	0.713721213125086	5
1	4833	2	4782	2.94986665447621	21
1	4833	2	5371	3.73982180497349	27
1	4833	2	10782	0.551359754566649	4
1	4833	2	6774	2.72013646844315	20
1	4833	2	3726	0.537036149884595	4
1	4833	2	5452	4.69008261700231	36
1	4833	2	6908	9.41818804219533	77
1	4833	2	672	2.18301734770619	18
1	4833	2	4772	0.463273033780903	4
1	4833	2	905	1.8350907115564	16
1	4833	2	6668	1.34578928985837	12
1	4833	2	8553	6.8668549501057	62
1	4833	2	7026	0.945932377303518	9
1	4833	2	6773	0.204240074137964	2
1	4833	2	5430	24.0724767358157	239
1	4833	2	4208	0.398199949450989	4
1	4833	2	571	0.768839306555458	8
1	4833	2	2353	4.12048878435213	44
1	4833	2	1958	5.26933754694766	57
1	4833	2	3297	0.0888162987556903	1
1	4833	2	55869	0.0879357490781108	1
1	4833	2	2976	0.347488812674531	4
1	4833	2	7004	2.9107865441547	34
1	4833	2	3661	0.250651819689211	3
1	4833	2	56897	0.327737289038025	4
1	4833	2	23764	1.28278156134132	16
1	4833	2	55145	0.234376797471588	3
1	4833	2	7391	4.12230904268905	55
1	4833	2	7020	0.709928930908592	11
1	4833	2	3659	1.53583201855811	24
1	4833	2	6722	0.691504056111238	11
1	4833	2	6776	0.221035676908268	4
1	4833	2	2002	0.524373895265216	10
1	4833	2	7022	1.09021558883837	21
1	4833	2	4609	2.073707901843	48
1	4833	2	1997	1.69860179379555	45
1	4833	2	53335	0.0376892602314339	2
1	4833	2	2972	0.0147027395115821	1
1	4833	2	8061	0.0625063319666228	5
1	9001	2	1052	9.25823777901932	7
1	9001	2	6599	0.834961868787615	1
1	9001	2	23512	1.59517393089455	2
1	9001	2	6256	1.06366096586574	2
1	9001	2	6938	3.85808056050564	8
1	9001	2	6879	0.451193148069091	1
1	9001	2	8819	1.68577541326825	4
1	9001	2	2908	3.69766800337801	9
1	9001	2	4149	15.7237135960793	39
1	9001	2	4605	0.801323998931027	2
1	9001	2	6772	0.392137647705112	1
1	9001	2	11335	0.777750164255966	2
1	9001	2	3170	1.46086191120895	4
1	9001	2	7586	0.72927147927457	2
1	9001	2	1051	8.93496775618802	25
1	9001	2	3065	1.03752747424044	3
1	9001	2	7182	1.66108108723935	5
1	9001	2	2962	0.302141294326506	1
1	9001	2	5079	1.18510230969847	4
1	9001	2	9869	0.881256928256604	3
1	9001	2	7528	6.03507377191683	21
1	9001	2	1876	2.73471727416022	10
1	9001	2	4801	2.42441993539906	9
1	9001	2	7392	2.41847241457938	9
1	9001	2	4601	3.1754823700762	12
1	9001	2	6872	5.95390335003715	23
1	9001	2	3725	1.02176081870855	4
1	9001	2	3066	0.730194883891563	3
1	9001	2	6934	0.967870147111813	4
1	9001	2	1106	3.10634940405591	13
1	9001	2	5978	2.8667685523649	12
1	9001	2	9324	0.899227903499044	4
1	9001	2	2033	1.34316305401355	6
1	9001	2	6929	0.668046656537835	3
1	9001	2	79718	0.653201869446525	3
1	9001	2	6667	3.89098503525938	18
1	9001	2	1874	0.62538997196285	3
1	9001	2	23186	1.66760771941587	8
1	9001	2	3727	1.85527917840741	9
1	9001	2	25942	0.39835586198412	2
1	9001	2	1958	2.83456071956102	15
1	9001	2	6722	1.09392616975643	6
1	9001	2	9774	0.352851725956731	2
1	9001	2	1879	0.524240907262245	3
1	9001	2	10009	0.343921811268132	2
1	9001	2	6908	1.7121407675827	10
1	9001	2	10155	0.162904065895888	1
1	9001	2	5927	0.160158829825612	1
1	9001	2	4205	0.308781270250852	2
1	9001	2	10765	1.05537002647118	7
1	9001	2	905	0.59924521273731	4
1	9001	2	8553	2.13488711429976	15
1	9001	2	467	0.415833156442079	3
1	9001	2	1488	0.137270911287241	1
1	9001	2	4782	0.134889064234368	1
1	9001	2	7702	1.43987093957513	11
1	9001	2	93986	0.593626066876465	5
1	9001	2	55145	0.117878260378965	1
1	9001	2	1105	0.115175395148723	1
1	9001	2	4800	0.805551269360076	7
1	9001	2	10127	0.791841104415916	7
1	9001	2	2353	0.729893881697253	7
1	9001	2	2959	0.102597005798442	1
1	9001	2	5430	3.05418377494946	30
1	9001	2	51341	0.586974354578707	6
1	9001	2	4150	0.866474774836365	9
1	9001	2	466	0.355542567944144	4
1	9001	2	5371	0.6096570679027	7
1	9001	2	1820	0.0859124220357393	1
1	9001	2	7343	0.256644531397674	3
1	9001	2	1386	0.168817212219753	2
1	9001	2	5970	0.337135700277197	4
1	9001	2	1385	0.476264776156207	6
1	9001	2	5452	0.285551720244229	4
1	9001	2	602	0.212688134169148	3
1	9001	2	5993	0.384686258348476	6
1	9001	2	6774	0.285474142448838	5
1	9001	2	5090	0.267281692331912	5
1	9001	2	2551	0.629421935211238	12
1	9001	2	5929	0.150954827834864	3
1	9001	2	23764	0.177336063437313	4
1	9001	2	6668	0.128931028682913	4
1	9001	2	4609	0.51921780913923	17
1	9001	2	53335	0.0458416284071986	2
1	9001	2	3169	0.228497933942388	10
1	9001	2	571	0.0205554452716465	1
1	9001	2	7391	0.0593296414422396	6
1	9001	2	2099	0.00505890562703722	1
1	9512	2	1052	4.87569853684727	6
1	9512	2	8930	1.35283489694656	2
1	9512	2	1488	0.661570956525616	1
1	9512	2	57504	1.09213111201104	2
1	9512	2	6599	2.16752303450691	4
1	9512	2	7586	2.16356116804054	4
1	9512	2	2101	1.34874255488594	3
1	9512	2	11335	2.64742052801806	6
1	9512	2	9774	2.63599340883614	6
1	9512	2	4149	34.5518457043851	82
1	9512	2	6929	2.52817084472572	6
1	9512	2	3727	14.2303386387587	36
1	9512	2	4801	11.9275523822224	31
1	9512	2	7764	1.14538926484233	3
1	9512	2	7528	25.9243401834997	69
1	9512	2	6772	4.77061611273153	13
1	9512	2	1820	2.19220832171774	6
1	9512	2	5978	12.3760302537072	34
1	9512	2	3170	6.04810709563144	17
1	9512	2	6938	4.74681802009137	14
1	9512	2	7392	4.70248314202603	14
1	9512	2	2551	17.5382491452078	53
1	9512	2	7182	5.57937091751562	17
1	9512	2	5371	5.12213918765849	16
1	9512	2	6872	18.9402232470486	62
1	9512	2	1051	14.7843752478834	49
1	9512	2	3725	1.71013971818785	6
1	9512	2	4205	2.25254436042785	8
1	9512	2	6935	0.279538096572925	1
1	9512	2	4601	7.57712273357643	28
1	9512	2	6934	8.70004403364935	33
1	9512	2	6256	1.82714269968203	7
1	9512	2	3661	0.777019157635773	3
1	9512	2	1106	11.804596584525	47
1	9512	2	51341	4.01165001225587	16
1	9512	2	1386	1.73681133609079	7
1	9512	2	10155	0.978165415570769	4
1	9512	2	8553	7.08131522645674	29
1	9512	2	6667	8.58373359900454	36
1	9512	2	8819	1.42965083215648	6
1	9512	2	6879	1.34026580371218	6
1	9512	2	25942	3.97190585862708	18
1	9512	2	6774	3.33831140671355	16
1	9512	2	3065	1.66347356613277	8
1	9512	2	571	0.595705841650156	3
1	9512	2	6776	0.196088309425506	1
1	9512	2	602	1.15113759363295	6
1	9512	2	53335	0.571982970308625	3
1	9512	2	9324	0.379290239017534	2
1	9512	2	2908	2.62337710592286	14
1	9512	2	1874	1.21844672040359	7
1	9512	2	1105	0.853885620325539	5
1	9512	2	4150	5.46128505679869	32
1	9512	2	4772	0.5106364923068	3
1	9512	2	2033	4.06696280694543	24
1	9512	2	4782	1.49344726078891	9
1	9512	2	3066	1.3102151647043	8
1	9512	2	2959	0.318182318805243	2
1	9512	2	5430	23.7799791209596	150
1	9512	2	7702	4.86756053424754	31
1	9512	2	23764	1.87854301064768	12
1	9512	2	1385	1.39632245414914	9
1	9512	2	6908	4.95426133173343	33
1	9512	2	1958	6.26702810706719	42
1	9512	2	4800	1.17521081867506	8
1	9512	2	79718	1.02578564590852	7
1	9512	2	6722	2.62510569382165	18
1	9512	2	5970	1.30566205922753	9
1	9512	2	2005	0.432158806678613	3
1	9512	2	5993	0.85818900588261	6
1	9512	2	7343	1.39093494107385	10
1	9512	2	672	2.08072781922947	15
1	9512	2	2962	0.412347852458515	3
1	9512	2	2146	0.379867732532793	3
1	9512	2	7026	0.748011166278504	6
1	9512	2	10009	2.71542295149118	22
1	9512	2	1876	3.20759832465632	26
1	9512	2	9869	0.36246584122637	3
1	9512	2	1879	2.67784824920619	23
1	9512	2	905	0.6724430343415	6
1	9512	2	5079	1.39038453948777	13
1	9512	2	56897	0.744707514082728	7
1	9512	2	5929	1.73997467661694	17
1	9512	2	6773	0.284058128874559	3
1	9512	2	23186	1.5038244530824	16
1	9512	2	4605	0.465741745393795	5
1	9512	2	6668	0.738712632182905	8
1	9512	2	466	0.639738253149728	7
1	9512	2	4609	4.83529169003274	53
1	9512	2	2099	0.441638636537346	5
1	9512	2	639	0.260560811982352	3
1	9512	2	10127	1.72148144256975	20
1	9512	2	55145	0.321383198699173	4
1	9512	2	2353	1.94486604694164	25
1	9512	2	6598	0.224305311715782	3
1	9512	2	5090	0.485061920240174	7
1	9512	2	23512	0.0663827612008959	1
1	9512	2	7391	0.98886537752649	15
1	9512	2	467	0.851897521253035	13
1	9512	2	2976	0.0597198351800717	1
1	9512	2	10765	0.537138065596033	9
1	9512	2	5452	0.288337587798064	7
1	9512	2	2625	0.396996095007217	11
1	9512	2	2113	0.405256215366652	14
1	9512	2	3726	0.0211592770177535	1
1	9512	2	6671	0.019350215496485	1
1	9512	2	79923	0.00489584087321798	1
1	4008	3	23512	7.20022506889725	7
1	4008	3	4208	4.10804021857969	5
1	4008	3	2908	38.2843378838215	53
1	4008	3	6597	1.39972464233362	2
1	4008	3	3297	1.2006556953375	2
1	4008	3	4205	8.51786672094196	17
1	4008	3	9774	11.174196442548	23
1	4008	3	6938	22.4739236632685	53
1	4008	3	3727	41.4767489424342	101
1	4008	3	10782	2.82234906313046	7
1	4008	3	4149	118.45553323273	304
1	4008	3	1876	49.8293732607858	132
1	4008	3	10013	1.09318172876147	3
1	4008	3	8819	6.55373605007036	18
1	4008	3	9869	7.09858994932692	20
1	4008	3	7702	50.2108482178209	147
1	4008	3	3066	9.84651262128664	29
1	4008	3	8930	0.658040978119825	2
1	4008	3	602	5.83941546346828	18
1	4008	3	6601	0.643692159828946	2
1	4008	3	2033	34.7914626400809	110
1	4008	3	7528	62.7158207887021	211
1	4008	3	6774	14.5080204376397	49
1	4008	3	11335	4.62046290107867	16
1	4008	3	1386	6.48833840974361	23
1	4008	3	4801	28.1577077137621	100
1	4008	3	6599	2.17987466732953	8
1	4008	3	51341	17.8690095901731	67
1	4008	3	5970	10.3269309342256	39
1	4008	3	6872	51.5428107785513	197
1	4008	3	79718	3.80836772802924	15
1	4008	3	2101	0.252190356894332	1
1	4008	3	2551	46.923641395582	189
1	4008	3	6879	4.86465418233383	20
1	4008	3	7182	8.99488201133645	37
1	4008	3	7586	1.20153665532609	5
1	4008	3	1874	20.4792704775282	86
1	4008	3	1385	16.400819225057	69
1	4008	3	6671	2.82342321233102	12
1	4008	3	6929	3.72578050564547	16
1	4008	3	1488	0.231930625559328	1
1	4008	3	25942	9.82186620546285	43
1	4008	3	2962	4.29929950413182	19
1	4008	3	10765	5.2436166714893	24
1	4008	3	1052	2.78210645087942	13
1	4008	3	7764	0.210477110075299	1
1	4008	3	9324	3.12818476057769	15
1	4008	3	2099	4.99570927827691	24
1	4008	3	3725	7.87699027087675	38
1	4008	3	4601	24.6760131013762	122
1	4008	3	7392	11.5268091376457	57
1	4008	3	10127	17.0863740167802	85
1	4008	3	5993	6.71815209088933	34
1	4008	3	1051	27.3288613214809	139
1	4008	3	10155	2.14796003857538	11
1	4008	3	6908	23.3706046449337	127
1	4008	3	3170	8.38328821151978	46
1	4008	3	5978	23.7817206016655	131
1	4008	3	1820	3.80887823315931	21
1	4008	3	6934	11.9313044312312	66
1	4008	3	3726	0.899393892048607	5
1	4008	3	4150	17.8615249671553	100
1	4008	3	1105	6.35050995409839	36
1	4008	3	6667	19.1476071352142	115
1	4008	3	905	3.8223380246433	23
1	4008	3	1106	18.5039372520579	112
1	4008	3	4605	2.95958128581833	18
1	4008	3	1958	28.2674134886321	177
1	4008	3	10009	7.31975747019064	46
1	4008	3	6772	2.65595701565535	17
1	4008	3	5430	84.4413456157502	550
1	4008	3	53335	1.0698393049912	7
1	4008	3	6256	2.27755448809219	15
1	4008	3	5927	0.60225696327942	4
1	4008	3	3661	1.79787452893109	12
1	4008	3	4782	5.63424131906839	38
1	4008	3	5371	4.73867403454524	32
1	4008	3	2005	1.3236238887371	9
1	4008	3	56897	2.04919560243506	15
1	4008	3	1879	9.83599865289283	73
1	4008	3	3065	2.82313025155777	21
1	4008	3	4772	1.34389929129595	10
1	4008	3	466	4.96953827796144	37
1	4008	3	57504	1.33827977384263	10
1	4008	3	2959	0.655170327274206	5
1	4008	3	5929	9.16790951105726	70
1	4008	3	467	4.33030799350259	34
1	4008	3	10891	0.126045855652474	1
1	4008	3	7343	2.86438078150973	23
1	4008	3	8553	13.1778832136547	106
1	4008	3	2146	3.09951646512692	25
1	4008	3	571	1.42150160249464	12
1	4008	3	4800	3.06683369911401	26
1	4008	3	7022	3.04571705755088	26
1	4008	3	6773	0.811904894804759	7
1	4008	3	55145	1.68780192942172	15
1	4008	3	2353	10.1988349070635	95
1	4008	3	5452	3.6010795006595	35
1	4008	3	93986	3.86988401300732	39
1	4008	3	7026	1.27959623564387	13
1	4008	3	23186	3.49766479717952	37
1	4008	3	5079	3.87246798995707	41
1	4008	3	7391	10.8018421152937	129
1	4008	3	6668	1.88407793053599	28
1	4008	3	4609	12.3201948091106	188
1	4008	3	6598	0.448540826629372	7
1	4008	3	2972	0.127571924169546	2
1	4008	3	672	1.6467066531285	26
1	4008	3	23764	2.4669988380155	39
1	4008	3	1997	9.71749734267641	160
1	4008	3	6935	0.180178440254523	3
1	4008	3	2002	0.776029648604857	13
1	4008	3	6722	0.987338302495834	21
1	4008	3	2113	1.98063766335328	43
1	4008	3	5090	1.53441994759428	35
1	4008	3	2976	0.127008751862356	3
1	4008	3	8061	0.311843634924291	10
1	4008	3	5460	0.0229913373017329	1
1	4008	3	639	0.000183997745217429	1
1	4275	3	1052	4.20725052012496	6
1	4275	3	6599	2.75499076909966	4
1	4275	3	6938	13.3256480560652	21
1	4275	3	1488	1.61278568397673	3
1	4275	3	6256	2.6160051105846	5
1	4275	3	7586	2.48393614271826	5
1	4275	3	2959	1.93743383586406	4
1	4275	3	9324	5.26576227303151	12
1	4275	3	4149	66.263952714395	166
1	4275	3	4205	4.02353370508049	11
1	4275	3	6879	5.10249418993068	14
1	4275	3	8819	4.07830709635382	12
1	4275	3	2962	3.33884595151858	10
1	4275	3	11335	4.65866404487473	14
1	4275	3	25942	10.2506898881413	31
1	4275	3	5993	6.60564700620218	20
1	4275	3	4601	17.3984593464536	55
1	4275	3	1876	24.3735306747417	78
1	4275	3	5978	18.6771196017719	62
1	4275	3	6872	30.7150285321198	102
1	4275	3	5927	0.285820512068894	1
1	4275	3	2908	4.55644439293022	16
1	4275	3	7528	25.0540763514373	88
1	4275	3	1820	1.66854486862252	6
1	4275	3	3727	14.5277956394302	55
1	4275	3	3065	2.81640202769119	11
1	4275	3	57504	1.79144012947796	7
1	4275	3	2551	29.3680232722125	116
1	4275	3	2976	0.503312775414215	2
1	4275	3	1386	2.51145753763593	10
1	4275	3	4801	10.6406733804635	43
1	4275	3	7392	8.4897866359578	35
1	4275	3	6774	4.74733155591841	20
1	4275	3	602	2.09577526075781	9
1	4275	3	2033	8.81033152224455	38
1	4275	3	7702	18.5340735181507	80
1	4275	3	6929	2.3116210736732	10
1	4275	3	51341	9.17801835127782	40
1	4275	3	6772	3.11461246409027	14
1	4275	3	3066	2.17105213304311	10
1	4275	3	7182	4.96945884875907	23
1	4275	3	1106	9.90086418004014	49
1	4275	3	6667	7.9343214923313	40
1	4275	3	1051	12.6767809840994	66
1	4275	3	6722	3.63643572699989	19
1	4275	3	6671	0.756293943080403	4
1	4275	3	1105	1.85113012639593	10
1	4275	3	5090	2.68826076040189	15
1	4275	3	10155	0.872177168181029	5
1	4275	3	3661	0.173342970487786	1
1	4275	3	56897	0.829863168615578	5
1	4275	3	10765	3.9297238018508	24
1	4275	3	5970	1.78146331566711	11
1	4275	3	9774	1.29125835456212	8
1	4275	3	4772	0.792011852751076	5
1	4275	3	4150	6.02534017159695	40
1	4275	3	3170	2.25301823369465	15
1	4275	3	7343	1.7948350101358	12
1	4275	3	2005	0.885534943368959	6
1	4275	3	5430	32.1605628734206	224
1	4275	3	1874	4.7089471975048	33
1	4275	3	4782	2.10335049216867	15
1	4275	3	1879	5.4783511749314	40
1	4275	3	1958	11.7207907242008	86
1	4275	3	6908	6.02402464652545	46
1	4275	3	10127	3.92164648501224	30
1	4275	3	6934	2.94466862023338	23
1	4275	3	5371	2.54973551238984	20
1	4275	3	6601	0.125590445305678	1
1	4275	3	1385	2.9521521399883	24
1	4275	3	2146	1.27627240674958	11
1	4275	3	55145	0.915918147576353	8
1	4275	3	3726	0.337858907641383	3
1	4275	3	571	0.672406511644764	6
1	4275	3	6668	1.00184228886869	9
1	4275	3	2353	4.32670325965228	39
1	4275	3	8553	6.84210039133474	62
1	4275	3	79923	0.10875827445256	1
1	4275	3	10782	0.107645242365545	1
1	4275	3	5929	3.95119750200351	37
1	4275	3	2099	0.423054658755178	4
1	4275	3	905	1.7923195639605	17
1	4275	3	53335	0.795719019107554	8
1	4275	3	7026	1.01838326134722	11
1	4275	3	4800	0.547799200665533	6
1	4275	3	79718	0.360127367526299	4
1	4275	3	23186	1.52277318194547	17
1	4275	3	10009	1.60880484815296	19
1	4275	3	5079	1.37677293629811	17
1	4275	3	466	1.51035492355368	19
1	4275	3	5452	1.59799858902551	22
1	4275	3	9869	0.198379385447052	3
1	4275	3	7391	2.86677020985648	45
1	4275	3	8930	0.0634281069731718	1
1	4275	3	10538	1.42243707997781	23
1	4275	3	4605	0.24273175290855	4
1	4275	3	467	0.885182890559973	15
1	4275	3	4208	0.0581403112024449	1
1	4275	3	3725	0.492539295366498	9
1	4275	3	6598	0.206635374269554	4
1	4275	3	23764	0.671870667135102	14
1	4275	3	672	0.321283566570372	7
1	4275	3	6935	0.108628709539923	3
1	4275	3	93986	0.534069939141703	15
1	4275	3	4609	2.2006433240018	76
1	4392	3	1052	9.77389790498318	7
1	4392	3	8930	0.89767575695716	1
1	4392	3	6599	0.866757312951038	1
1	4392	3	26009	0.829294073620603	1
1	4392	3	6935	0.652566377610144	1
1	4392	3	11335	4.78013578293924	8
1	4392	3	2972	0.569790994642346	1
1	4392	3	6938	11.0746627358456	22
1	4392	3	56897	1.96532675826712	4
1	4392	3	23512	0.469262481021372	1
1	4392	3	3066	6.10090926623352	15
1	4392	3	2908	2.81782909163552	7
1	4392	3	3170	12.3928014451553	31
1	4392	3	6256	4.31201931725072	11
1	4392	3	7182	3.10208790862631	8
1	4392	3	2976	0.378721234152526	1
1	4392	3	4149	42.0108526795611	111
1	4392	3	9774	1.49804355152582	4
1	4392	3	2101	0.746993633984347	2
1	4392	3	7392	7.7467015075577	21
1	4392	3	8819	2.57634869626717	7
1	4392	3	4801	14.6909004793323	40
1	4392	3	6671	1.07798343658038	3
1	4392	3	6773	1.04445536288471	3
1	4392	3	4601	11.8454752174353	35
1	4392	3	3727	15.7401868981109	48
1	4392	3	5978	14.4059454861965	44
1	4392	3	1876	13.3346289274449	42
1	4392	3	6872	20.3710702437332	67
1	4392	3	3725	4.1196804473166	14
1	4392	3	51341	8.27248903922085	29
1	4392	3	57504	1.13705521208511	4
1	4392	3	79718	1.67546234492742	6
1	4392	3	2033	9.15243983520133	33
1	4392	3	7026	1.66014386325391	6
1	4392	3	6929	2.64894692711315	10
1	4392	3	6667	9.04184226545068	35
1	4392	3	6601	0.255426438900456	1
1	4392	3	7528	14.1768960015752	57
1	4392	3	5371	4.07087035484445	17
1	4392	3	7586	1.86953132869933	8
1	4392	3	602	1.39900915153247	6
1	4392	3	2551	12.3249197752322	53
1	4392	3	6772	1.3837119654868	6
1	4392	3	3065	1.82612731654796	8
1	4392	3	571	1.31534778965453	6
1	4392	3	10127	6.0636139027904	28
1	4392	3	2962	1.90126785823449	9
1	4392	3	7702	7.30107910164808	35
1	4392	3	1105	1.65688732054426	8
1	4392	3	1874	5.25013470417307	26
1	4392	3	6722	3.37584358503937	17
1	4392	3	6879	3.07616559580667	16
1	4392	3	10155	0.370599632680815	2
1	4392	3	1385	2.4071199935138	13
1	4392	3	2005	1.08381813841339	6
1	4392	3	5430	28.3494205534189	157
1	4392	3	1820	1.44145760916112	8
1	4392	3	6668	0.533589575338624	3
1	4392	3	1051	8.5151757290097	48
1	4392	3	10765	2.09734477563189	12
1	4392	3	6908	8.50219248468056	49
1	4392	3	5970	2.39928282576577	14
1	4392	3	5079	1.64600507007604	10
1	4392	3	4205	1.46166247518391	9
1	4392	3	5993	2.74968332231521	17
1	4392	3	1106	4.52371883755007	28
1	4392	3	4800	1.08776773773746	7
1	4392	3	6934	3.14154361966815	21
1	4392	3	905	2.37614672681818	16
1	4392	3	1386	1.47051482010009	10
1	4392	3	5460	0.144519011252434	1
1	4392	3	672	1.85095618674116	13
1	4392	3	4208	0.279343021701773	2
1	4392	3	467	2.78294287438382	20
1	4392	3	8553	4.70747515039161	34
1	4392	3	466	1.47719193185203	11
1	4392	3	4150	3.7229686906881	29
1	4392	3	23764	2.88180724955316	23
1	4392	3	1879	4.30804362734949	35
1	4392	3	55145	0.360021315620427	3
1	4392	3	9869	0.356647432867939	3
1	4392	3	2959	0.356561582779021	3
1	4392	3	23186	1.52401289526458	13
1	4392	3	6774	1.40216770927413	12
1	4392	3	4772	0.348070282449572	3
1	4392	3	2146	1.26272840806759	11
1	4392	3	639	0.340820708351185	3
1	4392	3	9324	0.454382169193989	4
1	4392	3	25942	1.34036180434323	12
1	4392	3	4605	1.00149697658733	9
1	4392	3	1488	0.217090255645605	2
1	4392	3	2099	0.864423163051936	8
1	4392	3	1958	4.28322899739821	42
1	4392	3	5090	0.884956440591685	9
1	4392	3	5929	0.477003769565026	5
1	4392	3	4782	1.13501268014166	12
1	4392	3	2353	3.59496375961576	40
1	4392	3	7343	0.446889067169975	5
1	4392	3	6776	0.3249241264949	4
1	4392	3	10009	0.891446884913998	11
1	4392	3	3661	0.16141838240383	2
1	4392	3	7391	2.32977944270435	31
1	4392	3	93986	0.893831548078842	12
1	4392	3	2625	0.575670432927669	8
1	4392	3	6598	0.318492232148444	6
1	4392	3	10782	0.052905808439202	1
1	4392	3	5452	0.51246928300883	11
1	4392	3	3726	0.123449037240342	3
1	4392	3	4609	1.41098218739114	47
1	4392	3	53335	0.0273500391386814	1
1	4392	3	6597	0.00347421800624356	1
1	4540	3	57504	1.26681796755965	1
1	4540	3	6597	1.41596840699893	2
1	4540	3	6599	1.35426218359736	2
1	4540	3	1052	5.17972807596166	8
1	4540	3	3297	1.25492515606891	2
1	4540	3	10155	2.20786267719844	4
1	4540	3	6938	8.50843157170002	16
1	4540	3	9774	2.89840344996017	6
1	4540	3	6935	0.480712415851566	1
1	4540	3	4205	3.28158222739617	7
1	4540	3	6879	4.64822145265814	10
1	4540	3	4801	12.693593383288	29
1	4540	3	11335	1.25948471413537	3
1	4540	3	7182	4.56223435548627	12
1	4540	3	7586	1.11873605231944	3
1	4540	3	4149	24.9813751369797	67
1	4540	3	3727	11.9213252307527	32
1	4540	3	5978	6.66126302822964	19
1	4540	3	4800	2.36038377074018	7
1	4540	3	1876	9.27371653405154	29
1	4540	3	6671	0.939765269347914	3
1	4540	3	56897	0.624655256695802	2
1	4540	3	9869	0.912568784733266	3
1	4540	3	6256	3.29611222688387	11
1	4540	3	4601	5.96617783562662	20
1	4540	3	23764	1.18173780545141	4
1	4540	3	10009	4.39703648385754	15
1	4540	3	2976	0.583751663479674	2
1	4540	3	6872	22.076835775311	76
1	4540	3	602	1.1596337108235	4
1	4540	3	9324	3.14413986901676	11
1	4540	3	3065	2.57073476880148	9
1	4540	3	5927	0.570212163404881	2
1	4540	3	4208	0.283393322700569	1
1	4540	3	5993	1.97456272106381	7
1	4540	3	25942	3.33606268228847	12
1	4540	3	5430	53.0485729787708	194
1	4540	3	4782	3.00085409355736	11
1	4540	3	3170	3.81261474029439	14
1	4540	3	8930	0.539475014507078	2
1	4540	3	2033	6.91661857393193	26
1	4540	3	7528	9.21273208681341	37
1	4540	3	1106	7.42387297298979	30
1	4540	3	3725	3.20378421091776	13
1	4540	3	1051	14.1579451025739	58
1	4540	3	8819	1.4265526079624	6
1	4540	3	3066	2.55654891568761	11
1	4540	3	6772	1.8559786125547	8
1	4540	3	6722	2.41181119934771	11
1	4540	3	6667	6.07209034302593	29
1	4540	3	1386	1.64458039892783	8
1	4540	3	6929	1.43270375782988	7
1	4540	3	2353	5.5208877718593	27
1	4540	3	7392	2.27984935877	12
1	4540	3	3726	0.552544247287577	3
1	4540	3	23186	1.06895036720567	6
1	4540	3	7702	6.6893517867359	38
1	4540	3	6668	0.871594262226689	5
1	4540	3	905	1.19129803361122	7
1	4540	3	6776	1.16360974723995	7
1	4540	3	2551	8.29178792045231	50
1	4540	3	1385	2.30198029180898	14
1	4540	3	10765	2.23993003646998	14
1	4540	3	51341	3.15923979682998	20
1	4540	3	5371	2.33218956833781	15
1	4540	3	2959	0.153279158937317	1
1	4540	3	4772	0.60795876212201	4
1	4540	3	2908	0.877773728480393	6
1	4540	3	1958	7.87144734931451	54
1	4540	3	2962	0.857585295042229	6
1	4540	3	1105	0.991446571112123	7
1	4540	3	23512	0.138174142046852	1
1	4540	3	1874	2.05533337138443	15
1	4540	3	2972	0.135615286723913	1
1	4540	3	6774	2.10753828990221	16
1	4540	3	5929	1.70446396351795	13
1	4540	3	6908	5.12712891152147	40
1	4540	3	79718	0.380557058274991	3
1	4540	3	1820	0.504357735582802	4
1	4540	3	3661	0.122735843543017	1
1	4540	3	8553	3.18056464835534	26
1	4540	3	466	1.06364361423216	9
1	4540	3	7343	0.566916340479608	5
1	4540	3	2005	0.653956867183613	6
1	4540	3	10127	1.87448686533153	19
1	4540	3	672	0.479366494919078	5
1	4540	3	55290	0.0871274805961535	1
1	4540	3	6934	1.21897107360277	14
1	4540	3	5079	0.673205334159957	8
1	4540	3	1879	1.68009120647593	20
1	4540	3	5970	0.473580567798553	6
1	4540	3	7764	0.0761070219166133	1
1	4540	3	467	0.537284538944599	8
1	4540	3	7391	1.20487640941079	18
1	4540	3	4609	3.54320915526718	55
1	4540	3	4150	1.51196618392799	24
1	4540	3	5452	0.584712723899347	10
1	4540	3	7026	0.34782211203313	6
1	4540	3	2099	0.227216962754817	4
1	4540	3	639	0.113183635168018	2
1	4540	3	5090	0.558472554648257	10
1	4540	3	4605	0.220586696124828	4
1	4540	3	2146	0.315442590777148	6
1	4540	3	2101	0.0519722464332208	1
1	4540	3	79923	0.0489894597593934	1
1	4540	3	10891	0.0375294300186414	1
1	4540	3	571	0.036872351015593	1
1	4540	3	53335	0.0719191905023879	2
1	4540	3	93986	0.193881988115767	8
1	4540	3	2625	0.0973839905719721	7
1	4540	3	55145	0.0119233927285469	1
1	4540	3	6598	0.00492519704245699	1
1	4696	3	2101	2.00132105304689	2
1	4696	3	4205	7.82142490504246	9
1	4696	3	23512	4.82903545035296	6
1	4696	3	2908	24.3377680486234	34
1	4696	3	1052	6.47035927855212	10
1	4696	3	6938	19.6689511342024	32
1	4696	3	8930	1.19103033733657	2
1	4696	3	8819	7.13826538549111	12
1	4696	3	6772	14.6743618008496	25
1	4696	3	6599	1.68735362225527	3
1	4696	3	11335	11.581151561625	23
1	4696	3	1386	5.51588964027166	11
1	4696	3	1820	6.44465778300303	13
1	4696	3	2146	16.5745938676189	34
1	4696	3	26009	0.955783537676342	2
1	4696	3	5993	16.4545371278004	35
1	4696	3	79923	0.933744030772133	2
1	4696	3	9774	6.45137432670276	14
1	4696	3	3725	8.22961347613577	19
1	4696	3	4149	56.0647819179417	134
1	4696	3	57504	1.25056729939889	3
1	4696	3	1488	2.89730397950336	7
1	4696	3	3727	24.2617358686176	59
1	4696	3	2005	3.97208388960791	10
1	4696	3	25942	12.1502778305581	31
1	4696	3	6879	5.35892857873429	14
1	4696	3	2976	0.382574693454377	1
1	4696	3	2551	54.6531978164275	147
1	4696	3	2033	18.2938829950518	50
1	4696	3	6934	15.4464966601149	43
1	4696	3	6872	37.1237349597281	107
1	4696	3	1106	32.0408434566263	93
1	4696	3	7392	13.7718407641017	40
1	4696	3	9324	2.75394806568802	8
1	4696	3	4801	20.4709989192693	60
1	4696	3	1876	14.4149715886245	43
1	4696	3	1051	38.6408726173229	118
1	4696	3	9869	5.51765417539369	17
1	4696	3	4772	0.96760647763303	3
1	4696	3	5978	25.4673167098858	83
1	4696	3	5927	0.299186771809884	1
1	4696	3	3066	4.17073205511245	14
1	4696	3	7182	5.35535211656767	18
1	4696	3	7528	22.3792884549404	76
1	4696	3	6671	2.33554980353059	8
1	4696	3	7343	5.24086751118443	18
1	4696	3	56897	4.05101309794136	14
1	4696	3	1105	4.03119035235153	14
1	4696	3	79718	2.5857267859076	9
1	4696	3	466	9.9493193179888	35
1	4696	3	7702	21.004208326431	75
1	4696	3	3065	2.23759141024013	8
1	4696	3	10155	1.95134578051783	7
1	4696	3	6929	2.19307028832404	8
1	4696	3	5079	5.74225659095701	21
1	4696	3	5970	6.48123631458064	24
1	4696	3	10765	6.44029461041773	24
1	4696	3	602	2.10046071700912	8
1	4696	3	7586	1.55329337966329	6
1	4696	3	3170	10.190913925808	41
1	4696	3	4605	2.46815261734691	10
1	4696	3	1385	10.427374475594	43
1	4696	3	1874	11.6064513095692	49
1	4696	3	6774	4.7712111048015	21
1	4696	3	6598	1.08769371181642	5
1	4696	3	6667	14.8303755796892	71
1	4696	3	2959	2.48707514208128	12
1	4696	3	51341	7.51843285004466	37
1	4696	3	1879	5.07826990312791	25
1	4696	3	10009	6.42274755994253	32
1	4696	3	53335	1.16705693347943	6
1	4696	3	2962	3.64917584904451	19
1	4696	3	905	2.11094147379881	11
1	4696	3	4150	9.11331659487243	48
1	4696	3	5452	4.65368512301442	25
1	4696	3	10127	6.69815007136856	36
1	4696	3	4601	7.02267344719628	39
1	4696	3	5430	53.9165647619012	314
1	4696	3	7026	1.13050570214369	7
1	4696	3	4782	2.94871044142077	19
1	4696	3	5371	4.7147259040839	31
1	4696	3	4800	2.36213198254911	16
1	4696	3	6256	1.02601566801464	7
1	4696	3	6668	2.73513651941209	19
1	4696	3	4208	0.282613285183795	2
1	4696	3	6935	0.696508080189911	5
1	4696	3	2002	2.07449473553716	15
1	4696	3	6908	8.13998027615465	61
1	4696	3	2099	1.15596648665087	9
1	4696	3	3661	0.633864256751415	5
1	4696	3	5929	5.58612827251278	45
1	4696	3	8553	7.63727667437704	65
1	4696	3	55145	0.704224215552832	6
1	4696	3	6773	0.114024930791455	1
1	4696	3	23186	1.13859812632214	10
1	4696	3	2353	5.15051141743921	50
1	4696	3	5090	3.35674599538498	36
1	4696	3	571	0.726002591557626	8
1	4696	3	3659	2.98886961226279	33
1	4696	3	10782	0.271525562334301	3
1	4696	3	6722	1.37144388927792	17
1	4696	3	7004	2.71902185450597	34
1	4696	3	51548	0.0781661581424557	1
1	4696	3	7020	1.32338829372127	17
1	4696	3	7391	5.33069313742252	70
1	4696	3	467	1.06264758258041	14
1	4696	3	3726	0.144302752732334	2
1	4696	3	3297	0.0706119551314783	1
1	4696	3	1958	3.19422354506976	52
1	4696	3	672	0.771876360409176	14
1	4696	3	7022	1.40437337162912	26
1	4696	3	10891	0.0395668083012839	1
1	4696	3	4609	2.81967070892772	73
1	4696	3	6776	0.227859451874964	6
1	4696	3	1997	2.15908483525342	70
1	4696	3	8061	0.0609648562121561	3
1	4696	3	23764	0.276225323324949	14
1	9002	3	1052	8.90196263885775	6
1	9002	3	6772	1.09520974698081	2
1	9002	3	6879	1.56022377850924	3
1	9002	3	6938	7.00244797447886	14
1	9002	3	57504	0.966029458340365	2
1	9002	3	7586	0.941226047616605	2
1	9002	3	2908	3.15791928134817	7
1	9002	3	3725	1.22495078513349	3
1	9002	3	11335	1.17243849524976	3
1	9002	3	4149	15.172337304658	39
1	9002	3	6256	1.53361884072813	4
1	9002	3	3066	1.13525957250181	3
1	9002	3	3170	0.747333086545043	2
1	9002	3	4601	4.68340809842998	13
1	9002	3	1051	10.3332355389719	31
1	9002	3	5978	4.58085952005624	14
1	9002	3	9774	0.642796424731669	2
1	9002	3	9324	0.642711928365658	2
1	9002	3	6599	1.28297933428311	4
1	9002	3	6929	0.312692175619167	1
1	9002	3	8819	1.24242292161307	4
1	9002	3	3727	2.13434127647634	7
1	9002	3	7182	1.50740663251288	5
1	9002	3	4801	4.12605370756881	14
1	9002	3	1876	2.62608606548286	9
1	9002	3	7528	6.06485118733788	21
1	9002	3	2005	0.52605799093651	2
1	9002	3	2962	1.31382371747732	5
1	9002	3	23186	1.05105854866416	4
1	9002	3	10155	0.509671831507689	2
1	9002	3	602	1.00232114340976	4
1	9002	3	2625	1.23404786309269	5
1	9002	3	6667	3.16595493945503	13
1	9002	3	1106	2.56507975147553	11
1	9002	3	6671	0.446315109038594	2
1	9002	3	51341	1.3213456234685	6
1	9002	3	6872	6.09986761795521	28
1	9002	3	2033	2.85305276352275	14
1	9002	3	8553	4.34539971494671	22
1	9002	3	4205	0.58493362273263	3
1	9002	3	79718	0.768830974179303	4
1	9002	3	6722	1.33455101956579	7
1	9002	3	3065	0.569665724189769	3
1	9002	3	1874	1.46511873508107	8
1	9002	3	1386	0.549011885447374	3
1	9002	3	905	0.909703789144951	5
1	9002	3	4800	0.699442013045361	4
1	9002	3	10009	0.865793098416929	5
1	9002	3	7392	1.48627874129697	9
1	9002	3	10765	0.468275793679569	3
1	9002	3	672	0.154291879259831	1
1	9002	3	1105	0.61024349538726	4
1	9002	3	4605	0.300943940967897	2
1	9002	3	25942	0.745157826038485	5
1	9002	3	6908	1.33557995698432	9
1	9002	3	2353	1.28434237451793	9
1	9002	3	1958	2.25095703000752	16
1	9002	3	7702	1.87187989970942	14
1	9002	3	467	1.04500008383479	8
1	9002	3	4150	1.26387139651646	10
1	9002	3	5927	0.122665927804495	1
1	9002	3	7343	0.230749094380365	2
1	9002	3	56897	0.227781084402702	2
1	9002	3	466	0.208521295214225	2
1	9002	3	5430	4.56914507835636	46
1	9002	3	5993	0.198296968590022	2
1	9002	3	2959	0.196504084025709	2
1	9002	3	2099	0.27766602476143	3
1	9002	3	5371	0.541958303357756	6
1	9002	3	55145	0.0897975962307179	1
1	9002	3	2551	1.40811904259811	16
1	9002	3	93986	0.326247464706478	4
1	9002	3	10127	0.483959731541544	6
1	9002	3	3726	0.0762365861359375	1
1	9002	3	6935	0.0761602760544164	1
1	9002	3	6774	0.374768149812346	5
1	9002	3	6776	0.145853284802244	2
1	9002	3	7026	0.496513582594931	7
1	9002	3	6934	0.499791735199222	8
1	9002	3	5452	0.490194849547919	8
1	9002	3	1385	0.571386297750383	10
1	9002	3	5929	0.333055964107362	6
1	9002	3	6598	0.106904439369636	2
1	9002	3	9869	0.101835738069355	2
1	9002	3	571	0.0483602766551163	1
1	9002	3	23764	0.1405840962208	3
1	9002	3	1879	0.231106626271439	5
1	9002	3	5090	0.0459331704639902	1
1	9002	3	5970	0.0858055008924794	2
1	9002	3	3169	0.463288065856344	12
1	9002	3	5079	0.069907708688617	2
1	9002	3	2146	0.0182344190581544	1
1	9131	3	9324	0.883313440793946	1
1	9131	3	7182	0.628099990185167	1
1	9131	3	2908	5.5057227178927	9
1	9131	3	9774	1.82177868071242	3
1	9131	3	6938	7.26506981669386	12
1	9131	3	3066	3.3719391915482	6
1	9131	3	6256	2.14486924156079	4
1	9131	3	8819	1.07083660809574	2
1	9131	3	11335	1.52408301430308	3
1	9131	3	4205	0.801223158075032	2
1	9131	3	1052	1.9678213676531	5
1	9131	3	6879	1.86915472133912	5
1	9131	3	3725	2.94622825296241	8
1	9131	3	6599	0.350706351265553	1
1	9131	3	5927	0.685732990872116	2
1	9131	3	4782	1.02499636256544	3
1	9131	3	4801	5.61798086863059	17
1	9131	3	7764	0.329556383744568	1
1	9131	3	3661	0.962884877328871	3
1	9131	3	2033	4.10962777975211	13
1	9131	3	4149	11.5616208470671	37
1	9131	3	5993	1.54724373037296	5
1	9131	3	7586	0.615307953297935	2
1	9131	3	3065	1.21276939140246	4
1	9131	3	4601	3.62921793265473	12
1	9131	3	7528	5.87678961744114	20
1	9131	3	1488	0.570619004295481	2
1	9131	3	2962	1.12283480253094	4
1	9131	3	8930	0.535218887093371	2
1	9131	3	2551	7.1422784565926	27
1	9131	3	1385	3.06579290074648	12
1	9131	3	6929	1.23576714053369	5
1	9131	3	56897	0.492859088153586	2
1	9131	3	2005	0.726313555550821	3
1	9131	3	25942	0.935109893038076	4
1	9131	3	6935	0.225925295013945	1
1	9131	3	1051	4.01934791496307	18
1	9131	3	905	0.840279202525133	4
1	9131	3	1958	3.91199924803393	19
1	9131	3	5978	2.64265520465659	13
1	9131	3	6722	0.998012852856804	5
1	9131	3	6667	3.34470634373873	17
1	9131	3	7392	1.3445655686147	7
1	9131	3	1106	4.31841555529611	23
1	9131	3	6872	3.37204079987562	18
1	9131	3	2959	0.54270636910661	3
1	9131	3	6908	2.28547257356925	13
1	9131	3	10765	1.04761030175954	6
1	9131	3	571	0.51194175326541	3
1	9131	3	5970	0.505104584761894	3
1	9131	3	8553	2.27787437916083	14
1	9131	3	23764	0.802372151377356	5
1	9131	3	3727	1.08736172270964	7
1	9131	3	1105	0.929769940298586	6
1	9131	3	5079	0.912059001095376	6
1	9131	3	6774	0.906658062132287	6
1	9131	3	10127	1.49757109676251	10
1	9131	3	23186	1.009192626061	7
1	9131	3	7702	1.72482598129615	12
1	9131	3	466	0.977340420838375	7
1	9131	3	1874	0.969060961225109	7
1	9131	3	51341	1.09521025121006	8
1	9131	3	55145	0.405170872853071	3
1	9131	3	2099	0.268320802860522	2
1	9131	3	602	0.25890105386507	2
1	9131	3	6772	0.358814539054351	3
1	9131	3	10009	0.685090825259915	6
1	9131	3	1876	0.567968015587926	5
1	9131	3	79718	0.113031708953685	1
1	9131	3	4800	0.643416583396941	6
1	9131	3	2972	0.107207105935507	1
1	9131	3	7026	0.629698682316189	6
1	9131	3	6671	0.310863285776983	3
1	9131	3	6934	0.921088372970379	9
1	9131	3	4609	2.68750664143822	27
1	9131	3	4150	0.690147144270536	7
1	9131	3	1386	0.290756502148469	3
1	9131	3	2353	1.62976874295338	17
1	9131	3	6776	0.271200777042562	3
1	9131	3	53335	0.166572976067063	2
1	9131	3	5929	0.651472521674711	8
1	9131	3	3170	0.32525765368803	4
1	9131	3	467	0.241001735586569	3
1	9131	3	5371	0.485831481961283	7
1	9131	3	5090	0.394988443232724	6
1	9131	3	6668	0.246188346917511	4
1	9131	3	7343	0.118465197004413	2
1	9131	3	672	0.284706012200996	5
1	9131	3	2113	0.31416594636551	6
1	9131	3	7391	0.520503990744639	10
1	9131	3	4208	0.0474857018212979	1
1	9131	3	4605	0.139202256076888	3
1	9131	3	5430	1.9247785348322	43
1	9131	3	5452	0.408455557924527	10
1	9131	3	10155	0.036899715507823	1
1	9131	3	1879	0.27162117241831	8
1	9131	3	2625	0.156551737266096	8
1	9131	3	6598	0.0346378441152194	2
1	9131	3	2146	0.0122818666922732	1
1	9131	3	57504	8.56200512036079e-06	1
1	4009	4	23512	1.66845587630549	1
1	4009	4	8930	1.34956499606184	1
1	4009	4	6597	0.951429435026051	1
1	4009	4	9869	6.0154437149506	8
1	4009	4	1052	1.453434549374	2
1	4009	4	9774	1.88122789663312	3
1	4009	4	6879	3.22251769718908	6
1	4009	4	1876	14.9759509536505	31
1	4009	4	3066	4.57572188185033	10
1	4009	4	10765	1.34450814853796	3
1	4009	4	4801	17.3083895015059	40
1	4009	4	2908	3.72362586879288	9
1	4009	4	11335	4.08804500988159	10
1	4009	4	4149	32.4703705001446	81
1	4009	4	6938	4.46291683955284	12
1	4009	4	1385	7.27094131859382	20
1	4009	4	7586	1.42768547400646	4
1	4009	4	8819	0.707871679603344	2
1	4009	4	2962	1.04442273898696	3
1	4009	4	7702	12.6693097604867	37
1	4009	4	25942	3.76074035564565	11
1	4009	4	51341	7.17839283545979	21
1	4009	4	26009	0.671516017997705	2
1	4009	4	5970	4.59932297472397	14
1	4009	4	6872	15.6883844927022	48
1	4009	4	3727	9.72722580637375	30
1	4009	4	5371	2.58586604379201	8
1	4009	4	57504	0.319575105399779	1
1	4009	4	2033	7.77371396519094	25
1	4009	4	3170	3.92955710955656	13
1	4009	4	6772	2.38431454570323	8
1	4009	4	2959	0.285935011888518	1
1	4009	4	602	1.1252320283593	4
1	4009	4	1874	4.53472282577516	17
1	4009	4	1386	1.57455475358737	6
1	4009	4	3725	1.77725165590086	7
1	4009	4	6599	0.506261108774861	2
1	4009	4	7182	3.51172099365916	14
1	4009	4	466	2.25361246161777	9
1	4009	4	3065	0.711806721930639	3
1	4009	4	5927	0.231848065949781	1
1	4009	4	53335	0.682901577275185	3
1	4009	4	7343	1.58463454848242	7
1	4009	4	2551	10.4099171085817	46
1	4009	4	6774	2.71445338057815	12
1	4009	4	8553	8.12531718567035	36
1	4009	4	3661	0.647985091378287	3
1	4009	4	4205	1.67714384109891	8
1	4009	4	1051	6.05810370743095	29
1	4009	4	4208	0.205915786945703	1
1	4009	4	55145	0.404797600795966	2
1	4009	4	6667	5.96532349609674	30
1	4009	4	2353	6.1634147207884	31
1	4009	4	2099	2.32253494349234	12
1	4009	4	6908	7.29423464454852	38
1	4009	4	4601	4.55353456793713	24
1	4009	4	5993	2.60553701539639	14
1	4009	4	5079	1.8007802237363	10
1	4009	4	6935	0.176522743861118	1
1	4009	4	7528	6.89224127486558	40
1	4009	4	2005	0.508398690087091	3
1	4009	4	10127	3.29459022111403	20
1	4009	4	9324	0.322138651752554	2
1	4009	4	4150	3.18280707563348	20
1	4009	4	6929	0.317658404941059	2
1	4009	4	7392	2.1287006957315	14
1	4009	4	1106	5.04787955254752	34
1	4009	4	2101	0.2946299701471	2
1	4009	4	2146	0.874472497574484	6
1	4009	4	6256	0.86156468966253	6
1	4009	4	6776	0.136134808955895	1
1	4009	4	1958	5.00568391069994	37
1	4009	4	6598	0.510634546206161	4
1	4009	4	10009	1.2701180720432	10
1	4009	4	10155	0.377005067818237	3
1	4009	4	4782	0.622285968237855	5
1	4009	4	1105	0.95751707392509	8
1	4009	4	672	0.647537347605353	6
1	4009	4	6934	1.29018325783214	12
1	4009	4	905	0.421543114806572	4
1	4009	4	79718	0.315343680642335	3
1	4009	4	6773	0.103028912439012	1
1	4009	4	5430	13.9050491545377	136
1	4009	4	1820	0.403730829239797	4
1	4009	4	5978	2.38381723776563	24
1	4009	4	5929	1.30062009131578	14
1	4009	4	6671	0.449930391810705	5
1	4009	4	467	0.503380910604413	6
1	4009	4	10782	0.165441171092856	2
1	4009	4	5452	0.487220026549554	6
1	4009	4	1879	1.53366017769442	19
1	4009	4	23186	0.551609366080709	7
1	4009	4	4772	0.210452755083435	3
1	4009	4	7391	1.75725535547316	28
1	4009	4	5090	0.913973393681866	15
1	4009	4	2113	0.360590676721954	6
1	4009	4	4800	0.53071606779102	9
1	4009	4	6668	0.585783853077742	10
1	4009	4	7026	0.22654890284607	4
1	4009	4	1997	2.33404457949312	42
1	4009	4	4609	1.48054190846575	28
1	4009	4	571	0.0487987781642304	1
1	4009	4	7022	0.630798030843324	13
1	4009	4	23764	0.215051910850974	5
1	4009	4	6722	0.240472695796921	6
1	4009	4	4605	0.0696388473479646	2
1	4009	4	93986	0.0974678901297442	3
1	4009	4	7004	0.30977410881984	10
1	4009	4	2002	0.0817780800198358	4
1	4009	4	56897	0.0195474540331216	1
1	4009	4	8061	0.0283433905668111	4
1	4009	4	2972	0.00262458986761889	1
1	4084	4	8930	1.51257082198684	1
1	4084	4	56897	2.95024909274858	5
1	4084	4	1386	1.71962877384618	3
1	4084	4	9869	2.00888309501025	4
1	4084	4	8819	2.47448288060511	5
1	4084	4	3725	7.80091499211732	17
1	4084	4	53335	1.79479472247049	4
1	4084	4	6879	3.9428718526085	9
1	4084	4	4149	36.2745868076654	84
1	4084	4	602	2.08358302957033	5
1	4084	4	51341	7.40529644895421	18
1	4084	4	79718	1.22442831659299	3
1	4084	4	3727	11.8112188594771	30
1	4084	4	1051	16.3172187600031	42
1	4084	4	4801	10.8352599908768	28
1	4084	4	3170	5.79775879254942	15
1	4084	4	6772	1.52089959670526	4
1	4084	4	11335	4.06359574388768	11
1	4084	4	25942	3.28354939763971	9
1	4084	4	5970	5.83018596804545	16
1	4084	4	6938	6.06077561723206	17
1	4084	4	1874	8.53404928569235	24
1	4084	4	7528	20.9387415570591	59
1	4084	4	2908	1.74706826244029	5
1	4084	4	4205	2.09240740921017	6
1	4084	4	23186	8.6415296451169	25
1	4084	4	1876	9.70355158162972	29
1	4084	4	7702	10.9501724928191	34
1	4084	4	1385	5.37073741927364	17
1	4084	4	9774	1.88360642650108	6
1	4084	4	4601	8.32063997186722	27
1	4084	4	6872	13.0445617156004	43
1	4084	4	2551	16.301241848363	56
1	4084	4	3065	1.14612520223295	4
1	4084	4	6667	8.66046192250022	31
1	4084	4	2962	1.66311430464836	6
1	4084	4	5993	3.20170163256222	13
1	4084	4	6774	1.94355717443238	8
1	4084	4	7586	0.453477460688316	2
1	4084	4	1052	0.877494392258707	4
1	4084	4	2033	3.92753163962252	18
1	4084	4	8553	7.2135051717987	34
1	4084	4	6671	0.827082547593992	4
1	4084	4	10127	4.45966959035337	22
1	4084	4	905	0.999386379689323	5
1	4084	4	10765	2.99354801172474	15
1	4084	4	6597	0.398974257205403	2
1	4084	4	1106	6.7166996166601	34
1	4084	4	3066	1.53117493401408	8
1	4084	4	3661	0.931203861417148	5
1	4084	4	6908	6.43744906853864	35
1	4084	4	7764	0.182819945217684	1
1	4084	4	23512	0.178044621472898	1
1	4084	4	7392	1.94354006585985	11
1	4084	4	1879	3.00358091595256	17
1	4084	4	2099	1.04837206387884	6
1	4084	4	10155	0.51710802658323	3
1	4084	4	10782	0.485205484419497	3
1	4084	4	466	2.41819015782443	15
1	4084	4	2353	6.38680446969638	40
1	4084	4	2101	0.309439992121344	2
1	4084	4	6598	0.15355719294142	1
1	4084	4	10009	1.49063214659907	10
1	4084	4	3726	0.298032434660798	2
1	4084	4	2005	0.593556756196957	4
1	4084	4	5430	18.9488728282828	128
1	4084	4	7182	0.592140142081437	4
1	4084	4	1958	5.29229657799153	36
1	4084	4	7026	1.04651439332278	8
1	4084	4	6256	0.640356117373698	5
1	4084	4	9324	0.623844576804036	5
1	4084	4	5929	1.2416212224741	10
1	4084	4	6935	0.488823483562287	4
1	4084	4	7343	0.977036292340177	8
1	4084	4	2146	0.361590558275333	3
1	4084	4	4150	1.94179126053815	17
1	4084	4	6929	0.34163797123476	3
1	4084	4	6722	0.677390664191268	6
1	4084	4	5978	2.70938739482974	25
1	4084	4	2976	0.107786727478938	1
1	4084	4	55145	0.318082650557684	3
1	4084	4	93986	0.624255178772357	6
1	4084	4	4782	0.693573613013223	7
1	4084	4	4772	0.0988112873387993	1
1	4084	4	8061	0.0914580608815048	1
1	4084	4	5452	1.17471295658457	13
1	4084	4	5079	0.61829531611482	7
1	4084	4	5371	1.00681185524235	12
1	4084	4	7022	0.670433545720581	8
1	4084	4	23764	0.909417294467085	11
1	4084	4	2113	0.576051293024615	7
1	4084	4	57504	0.0816327400538073	1
1	4084	4	4609	3.38597762282319	42
1	4084	4	4208	0.0743895666021058	1
1	4084	4	1105	0.355032622691211	5
1	4084	4	467	0.677273199882805	10
1	4084	4	7391	2.16300749269519	32
1	4084	4	2959	0.128292363285163	2
1	4084	4	4800	0.320718307896939	5
1	4084	4	672	0.739087640411277	12
1	4084	4	6934	0.904722069155391	15
1	4084	4	1820	0.234924514867928	4
1	4084	4	571	0.112372725898023	2
1	4084	4	1997	1.70461486626167	37
1	4084	4	6668	0.223822632818525	5
1	4084	4	2002	0.156543042494754	4
1	4084	4	7004	0.294697190538917	8
1	4084	4	4605	0.247241527682256	7
1	4084	4	5090	0.413535431344191	12
1	4084	4	6599	0.0534049246230472	2
1	4132	4	8930	1.42237062432338	1
1	4132	4	2908	13.2283067669419	13
1	4132	4	55869	0.636435418388172	1
1	4132	4	10013	1.26142564371851	2
1	4132	4	3727	18.1331022544214	30
1	4132	4	9869	1.80772879191886	3
1	4132	4	7586	0.573864365930912	1
1	4132	4	23512	1.00878801378474	2
1	4132	4	79923	0.481953446218555	1
1	4132	4	6879	4.36446574816368	10
1	4132	4	4205	2.96032910871644	7
1	4132	4	6601	0.422194576799885	1
1	4132	4	6256	2.05786333043751	5
1	4132	4	4149	30.0117786971909	74
1	4132	4	602	1.9838640079174	5
1	4132	4	1488	0.393264777888246	1
1	4132	4	7528	26.2308234090045	68
1	4132	4	6597	1.12219429775139	3
1	4132	4	2033	8.17015970916371	22
1	4132	4	4801	12.1610859223043	34
1	4132	4	5970	3.90377313506227	11
1	4132	4	2962	3.185226140345	9
1	4132	4	1386	2.47285588448585	7
1	4132	4	8819	1.7210353168361	5
1	4132	4	1874	11.3693268229639	34
1	4132	4	1385	4.36052054031614	14
1	4132	4	3170	4.30461440680767	14
1	4132	4	9774	2.37275511857374	8
1	4132	4	2551	19.8588717115799	67
1	4132	4	6872	18.0334261378813	61
1	4132	4	79718	2.64478460299244	9
1	4132	4	3066	2.80428361079325	10
1	4132	4	7392	4.7728884951535	18
1	4132	4	6938	4.64025375953719	18
1	4132	4	10782	0.771684980189683	3
1	4132	4	6671	1.7991791853989	7
1	4132	4	1876	7.96314133267817	32
1	4132	4	3297	0.245776373507053	1
1	4132	4	4150	4.9008458103784	20
1	4132	4	11335	2.14119924813818	9
1	4132	4	6773	0.235699968383238	1
1	4132	4	51341	5.06764692120974	22
1	4132	4	23186	4.36037933844365	19
1	4132	4	1052	1.35664295669828	6
1	4132	4	7026	3.08296793076266	14
1	4132	4	25942	3.61335063798686	17
1	4132	4	4601	7.25227926730573	35
1	4132	4	10765	2.68907591337003	13
1	4132	4	6772	2.06638394686065	10
1	4132	4	6667	8.03341318304044	40
1	4132	4	3661	1.39429272930084	7
1	4132	4	10009	3.36297434975	17
1	4132	4	9324	0.395483436254226	2
1	4132	4	5993	1.18641136164872	6
1	4132	4	7182	2.30142256101388	12
1	4132	4	1105	2.08088182563542	11
1	4132	4	7702	5.65201533671527	30
1	4132	4	2959	0.374854250140548	2
1	4132	4	8553	5.89162940010014	32
1	4132	4	2976	0.366812777468061	2
1	4132	4	3725	1.61227584926575	9
1	4132	4	571	0.893180256372555	5
1	4132	4	4208	0.174566651328339	1
1	4132	4	1106	6.9278314933088	41
1	4132	4	7343	0.637562882567012	4
1	4132	4	10127	3.61677250655774	23
1	4132	4	5929	3.1313761209662	20
1	4132	4	1051	5.77864876722779	37
1	4132	4	6908	4.65465858579327	30
1	4132	4	4800	1.540370713791	10
1	4132	4	4772	0.305912217447367	2
1	4132	4	4782	1.89748976863331	13
1	4132	4	1879	2.61737615979426	18
1	4132	4	5430	17.0186283693545	121
1	4132	4	905	0.833263388578307	6
1	4132	4	10155	0.960571816324899	7
1	4132	4	466	1.89607835110403	14
1	4132	4	5978	4.58971174950144	34
1	4132	4	1958	7.35436701196546	55
1	4132	4	2146	0.799788685549546	6
1	4132	4	1820	0.522629013889359	4
1	4132	4	55145	0.516077754081188	4
1	4132	4	57504	0.503174251550397	4
1	4132	4	6934	1.96980611887965	16
1	4132	4	5371	1.96612392543742	17
1	4132	4	3065	0.782152389793917	7
1	4132	4	53335	0.810959128875368	8
1	4132	4	2353	3.25989446275762	33
1	4132	4	5079	1.4460460858898	15
1	4132	4	2099	0.670920053407738	7
1	4132	4	7391	3.53918994344353	39
1	4132	4	4609	4.57217175039201	53
1	4132	4	5090	1.27434611814603	15
1	4132	4	467	1.15419545956343	14
1	4132	4	5452	0.969134138592112	12
1	4132	4	6598	0.318340832834679	4
1	4132	4	6929	0.234974862275033	3
1	4132	4	6774	0.311354116986717	4
1	4132	4	6668	0.741547837211703	10
1	4132	4	10538	0.499130110579822	7
1	4132	4	672	0.489040585918717	7
1	4132	4	1997	3.60997580374989	52
1	4132	4	7022	0.954849612309533	14
1	4132	4	6935	0.0658870081546784	1
1	4132	4	2113	0.939389115845188	16
1	4132	4	6722	0.345751543167152	6
1	4132	4	23764	0.819604920187345	15
1	4132	4	56897	0.162273781027828	3
1	4132	4	4605	0.161693061223501	3
1	4132	4	2002	0.169257843297712	4
1	4132	4	8061	0.0713212975854429	2
1	4132	4	93986	0.283920506162294	8
1	4132	4	639	6.78833777340597e-06	1
1	4180	4	1488	5.31905284680464	5
1	4180	4	23512	1.74288380910952	2
1	4180	4	8930	1.73656720199757	2
1	4180	4	6879	6.77072685996087	10
1	4180	4	2908	6.39371397022091	10
1	4180	4	56897	4.3064332536749	7
1	4180	4	4205	1.22858622406569	2
1	4180	4	2959	1.12290324384726	2
1	4180	4	6938	6.97789766547298	14
1	4180	4	3727	21.1841692717794	45
1	4180	4	3725	4.63874371242092	10
1	4180	4	4149	43.3789043766881	101
1	4180	4	3170	5.83902942965296	14
1	4180	4	79718	3.68688804789394	9
1	4180	4	2962	2.01598517336478	5
1	4180	4	7528	29.7320957872235	77
1	4180	4	1874	12.4443888468877	33
1	4180	4	7702	19.1847573873261	51
1	4180	4	3726	0.344705033605987	1
1	4180	4	9774	2.74279808742813	8
1	4180	4	1876	11.8748305050089	36
1	4180	4	6599	0.981384946639493	3
1	4180	4	4801	14.0260570885995	44
1	4180	4	6597	0.634375246657001	2
1	4180	4	8819	3.44715473988205	11
1	4180	4	571	0.90580223950536	3
1	4180	4	51341	6.81847089154854	23
1	4180	4	11335	4.14939481661772	14
1	4180	4	4601	11.8520930758963	40
1	4180	4	602	2.3101999510263	8
1	4180	4	2033	6.34905307219887	22
1	4180	4	5970	6.23764282155995	22
1	4180	4	1052	1.33347827343509	5
1	4180	4	1106	14.9032774611434	56
1	4180	4	1051	8.09358590406924	31
1	4180	4	57504	0.773207162831386	3
1	4180	4	1385	6.92880463747042	27
1	4180	4	7182	3.06756692933709	12
1	4180	4	6667	10.0689556910951	40
1	4180	4	6929	1.94810938185165	8
1	4180	4	6601	0.239584637351319	1
1	4180	4	1820	0.718440872763663	3
1	4180	4	9869	1.64614731701647	7
1	4180	4	3066	1.88007721837479	8
1	4180	4	2551	14.9520589283722	64
1	4180	4	10765	3.24491608882354	14
1	4180	4	6872	10.6536358557798	46
1	4180	4	7392	4.12822852052478	18
1	4180	4	3297	0.68791395569542	3
1	4180	4	25942	4.48569298523537	20
1	4180	4	6935	0.445584631514685	2
1	4180	4	1386	0.442738060667114	2
1	4180	4	2099	1.76008955763582	8
1	4180	4	6774	3.24261976683148	15
1	4180	4	905	1.25291624373758	6
1	4180	4	10127	8.77411016627214	44
1	4180	4	6908	9.82330283361991	50
1	4180	4	8553	8.18838504027526	42
1	4180	4	1105	1.92902263926053	10
1	4180	4	6256	0.766641629748772	4
1	4180	4	3065	2.36828946953048	13
1	4180	4	5371	3.39961137425114	19
1	4180	4	1958	11.8924360789018	67
1	4180	4	466	3.00180782471613	17
1	4180	4	7586	0.343113162673931	2
1	4180	4	2101	0.340450920305146	2
1	4180	4	2353	6.60473731152988	39
1	4180	4	1879	2.95329102519962	18
1	4180	4	6671	0.646157535191607	4
1	4180	4	7026	1.27092756439904	8
1	4180	4	2976	0.312257292888775	2
1	4180	4	5460	0.152576581980421	1
1	4180	4	4605	0.760526862706432	5
1	4180	4	4150	4.5518820226414	30
1	4180	4	2005	0.301146060264491	2
1	4180	4	5993	1.65549150595787	11
1	4180	4	5430	23.422453776963	162
1	4180	4	5978	6.30224574309464	44
1	4180	4	10009	2.41451844926984	17
1	4180	4	7391	6.10726658931242	43
1	4180	4	6772	0.424895810383397	3
1	4180	4	10155	0.679978242937273	5
1	4180	4	9324	0.393549462109587	3
1	4180	4	2146	0.880562004537015	7
1	4180	4	10782	0.250913069916476	2
1	4180	4	5452	1.28652067218624	11
1	4180	4	23764	1.8155380116861	16
1	4180	4	5929	3.00850161066154	27
1	4180	4	6668	0.538820363220254	5
1	4180	4	10013	0.104396260179583	1
1	4180	4	4800	0.920715365396503	9
1	4180	4	7343	0.80944150265068	8
1	4180	4	3661	0.394880616847009	4
1	4180	4	5079	0.932318531676666	10
1	4180	4	2113	1.49747823307627	17
1	4180	4	4772	0.173306383594388	2
1	4180	4	93986	0.592553258950991	7
1	4180	4	1997	5.58599479645038	66
1	4180	4	53335	0.162655894777054	2
1	4180	4	6598	0.153433187119647	2
1	4180	4	23186	0.80582103338272	11
1	4180	4	6773	0.069524214490433	1
1	4180	4	4609	3.95620545730943	58
1	4180	4	4782	0.544393951114296	8
1	4180	4	6722	0.811359564442856	12
1	4180	4	5090	1.11928101271637	18
1	4180	4	672	0.575365873839474	10
1	4180	4	2002	0.206882614503787	4
1	4180	4	7004	0.699303422321227	14
1	4180	4	55145	0.0951423762436107	2
1	4180	4	7022	0.278745590804103	6
1	4180	4	5927	0.0454904615126987	1
1	4180	4	6776	0.179674909356178	5
1	4180	4	467	0.286623588636336	8
1	4180	4	4208	0.0344747147364319	1
1	4180	4	6934	0.471230110402632	14
1	4180	4	3659	0.273125393259835	12
1	4180	4	79923	0.0216845281342308	1
1	4180	4	51548	0.0185734423252233	1
1	4180	4	8061	0.00689519987344046	1
1	4219	4	23512	1.32886430611172	1
1	4219	4	4208	5.99642910820992	5
1	4219	4	2908	23.4209067357183	24
1	4219	4	6601	0.757048292594367	1
1	4219	4	3726	4.47094508535055	6
1	4219	4	9774	5.94022687050581	11
1	4219	4	3727	28.8575167374232	55
1	4219	4	10155	0.922641608612762	2
1	4219	4	4149	65.6425946280176	157
1	4219	4	2972	0.407954661460777	1
1	4219	4	1385	11.1512791208796	28
1	4219	4	8819	3.09707633950875	8
1	4219	4	4205	4.13205173366375	11
1	4219	4	11335	3.2829748564347	9
1	4219	4	7528	43.2718497151823	120
1	4219	4	1488	0.351945969302135	1
1	4219	4	4605	2.78778067579559	8
1	4219	4	2005	0.347453591899051	1
1	4219	4	1876	21.8782687983312	63
1	4219	4	3725	7.83097385498821	23
1	4219	4	6938	5.44710484617929	16
1	4219	4	4801	14.2188819462746	43
1	4219	4	9324	3.49302927822091	11
1	4219	4	7392	10.5141822524172	34
1	4219	4	6872	31.0142084166949	105
1	4219	4	6774	8.53243726500709	29
1	4219	4	8930	0.293925417888776	1
1	4219	4	2033	14.8930307175279	51
1	4219	4	2959	0.856431441919087	3
1	4219	4	6935	0.566574235186436	2
1	4219	4	55290	0.559273740749511	2
1	4219	4	3066	5.48144289556144	20
1	4219	4	7702	12.7858540838838	47
1	4219	4	7586	0.811125645791177	3
1	4219	4	6599	1.34920775678539	5
1	4219	4	6929	2.37721415579691	9
1	4219	4	4601	19.2085980290687	78
1	4219	4	1051	18.8951856249253	77
1	4219	4	51341	6.84973743166127	28
1	4219	4	10765	2.43770801210953	10
1	4219	4	57504	0.726035846359769	3
1	4219	4	5970	3.61037571128473	15
1	4219	4	7343	1.90110016130924	8
1	4219	4	2976	0.237484426586686	1
1	4219	4	25942	3.96827024556176	17
1	4219	4	7182	4.39956686667582	19
1	4219	4	2551	18.4293847760676	80
1	4219	4	1106	9.93142607095988	44
1	4219	4	1958	17.5996066212379	78
1	4219	4	56897	2.01477575182818	9
1	4219	4	2962	2.22424942421333	10
1	4219	4	3065	1.98854079767062	9
1	4219	4	6256	2.42943952186937	11
1	4219	4	1386	1.51060453337526	7
1	4219	4	2146	1.28207363446931	6
1	4219	4	53335	0.212214084478012	1
1	4219	4	9869	0.830583288266838	4
1	4219	4	4150	9.56265403531058	47
1	4219	4	5929	5.61102724623521	28
1	4219	4	1874	7.86915802845271	40
1	4219	4	1105	3.06462976187902	16
1	4219	4	6879	0.928167806965451	5
1	4219	4	3170	4.63835019622601	25
1	4219	4	5978	12.8839630219643	70
1	4219	4	5993	3.48477462299282	19
1	4219	4	79718	0.892921321933172	5
1	4219	4	6772	1.71457453775125	10
1	4219	4	6667	7.88240973574333	47
1	4219	4	466	2.81145890478665	17
1	4219	4	1879	7.34648529837249	45
1	4219	4	3297	0.153716113499834	1
1	4219	4	10009	3.22431838896708	22
1	4219	4	79923	0.144694334432106	1
1	4219	4	6908	7.1990921993761	50
1	4219	4	4800	2.14768415429541	15
1	4219	4	602	1.84278666741291	13
1	4219	4	571	0.8419363023645	6
1	4219	4	5079	3.58499721625623	26
1	4219	4	10782	0.268788720664482	2
1	4219	4	6934	4.00210087705029	30
1	4219	4	5430	31.9981676819782	246
1	4219	4	2101	0.125615273803514	1
1	4219	4	5927	0.368238635443128	3
1	4219	4	639	0.24182464981977	2
1	4219	4	26009	0.240092275274544	2
1	4219	4	2353	6.43330187890473	56
1	4219	4	2099	1.02934705151973	9
1	4219	4	8553	5.94056996265732	53
1	4219	4	7391	6.00189147296162	54
1	4219	4	672	0.993326250745396	9
1	4219	4	7764	0.220325577554145	2
1	4219	4	10127	4.01658133865763	37
1	4219	4	5371	1.62121569667561	15
1	4219	4	4782	1.80263780430878	17
1	4219	4	55145	0.792067343880034	8
1	4219	4	1820	0.754883126281358	8
1	4219	4	23186	1.86690087798284	20
1	4219	4	905	1.01005782060067	11
1	4219	4	6671	0.54919985786548	6
1	4219	4	8061	0.267988425132255	3
1	4219	4	7026	0.876434737750905	10
1	4219	4	3661	0.571466387336504	7
1	4219	4	93986	1.7739398449726	23
1	4219	4	4609	7.79542519799493	102
1	4219	4	6668	0.595283827597862	8
1	4219	4	5090	1.62006063228785	22
1	4219	4	7022	1.07801039784876	15
1	4219	4	5452	1.21701753068973	17
1	4219	4	23764	0.945626265055891	15
1	4219	4	467	0.881141107128668	16
1	4219	4	6722	0.504016400858668	10
1	4219	4	2002	0.347912429390836	7
1	4219	4	4772	0.0775613739863604	2
1	4219	4	6773	0.0757017001026335	2
1	4219	4	2113	0.755082137215074	20
1	4219	4	1997	2.50018112992382	73
1	4219	4	6598	0.168718528785583	5
1	4219	4	10013	0.0314750650718974	1
1	4276	4	1488	0.811216115943486	1
1	4276	4	6938	8.94808035195823	12
1	4276	4	1052	2.21053686665566	3
1	4276	4	7586	4.31030637032204	6
1	4276	4	6597	1.35893560948887	2
1	4276	4	10013	1.98678868913211	3
1	4276	4	571	7.96029334005637	13
1	4276	4	6599	1.20237418950687	2
1	4276	4	6601	1.72252259833433	3
1	4276	4	5978	32.7647445562427	59
1	4276	4	6256	4.82833500194922	9
1	4276	4	5970	13.8199608982276	27
1	4276	4	1386	6.06428548299684	12
1	4276	4	2908	11.0530891083472	22
1	4276	4	3297	0.478120955728863	1
1	4276	4	4149	50.3934385057667	107
1	4276	4	4205	3.63614006434237	8
1	4276	4	23512	0.899766865904844	2
1	4276	4	6879	6.71343664563215	15
1	4276	4	6935	0.88942648446596	2
1	4276	4	2005	1.75492701226179	4
1	4276	4	1876	25.4119768764014	58
1	4276	4	11335	6.96127161705365	16
1	4276	4	5993	5.12579935694455	12
1	4276	4	6774	15.5598464648627	38
1	4276	4	8930	2.02936444363384	5
1	4276	4	3727	16.0734929367759	40
1	4276	4	4801	12.1195766315728	32
1	4276	4	6872	27.8860678332513	74
1	4276	4	9324	1.88120555131776	5
1	4276	4	1105	3.74409003007083	10
1	4276	4	10765	5.21036405137789	14
1	4276	4	9774	3.30617224078228	9
1	4276	4	7182	5.74154212362265	16
1	4276	4	2033	10.3313543614365	29
1	4276	4	7528	23.423345805108	68
1	4276	4	4601	14.8031009521307	43
1	4276	4	6772	3.99700061296245	12
1	4276	4	6929	2.32328306694876	7
1	4276	4	55290	0.321797658633426	1
1	4276	4	3066	5.08724118043767	16
1	4276	4	2959	1.56970738341424	5
1	4276	4	2972	0.309257303616713	1
1	4276	4	3170	9.11016821680646	30
1	4276	4	1051	21.6479814099705	72
1	4276	4	602	3.00178805685906	10
1	4276	4	56897	2.96872857619471	10
1	4276	4	5927	0.28746023224047	1
1	4276	4	3065	2.86435050923123	10
1	4276	4	9869	1.71557788314824	6
1	4276	4	2551	19.1484074111597	68
1	4276	4	2101	0.280897745218546	1
1	4276	4	53335	1.64856125662236	6
1	4276	4	1106	11.51299452273	42
1	4276	4	1820	2.95855984676992	11
1	4276	4	79923	0.251810926540697	1
1	4276	4	3661	0.500779426511775	2
1	4276	4	8819	1.71937188329197	7
1	4276	4	25942	8.10872377584609	34
1	4276	4	1385	2.83457846676671	12
1	4276	4	466	3.92576178234589	17
1	4276	4	7392	2.29587858473273	10
1	4276	4	6667	8.25447184440402	36
1	4276	4	6722	4.3336185442546	19
1	4276	4	79718	1.58712186655084	7
1	4276	4	7702	10.1955131128952	45
1	4276	4	7026	3.38025412019283	15
1	4276	4	26009	0.224366644054974	1
1	4276	4	4150	7.54689377249559	34
1	4276	4	4800	2.20250329447882	10
1	4276	4	1874	5.91985961046889	28
1	4276	4	5371	6.0728716463637	30
1	4276	4	3725	2.82836445963393	14
1	4276	4	2146	1.1967426208228	6
1	4276	4	4772	1.17353847355929	6
1	4276	4	10155	1.17312132185895	6
1	4276	4	57504	1.14526099753994	6
1	4276	4	51341	3.52824677878214	19
1	4276	4	2099	1.26526461554035	7
1	4276	4	5079	2.95378172479897	17
1	4276	4	23186	2.94769639783089	17
1	4276	4	8553	9.10825543137286	53
1	4276	4	5430	38.1883898610948	228
1	4276	4	10127	6.00465250133785	37
1	4276	4	2976	0.316305589372986	2
1	4276	4	6671	0.786872694746172	5
1	4276	4	7343	1.24805423068735	8
1	4276	4	5452	2.8056357507827	18
1	4276	4	3726	0.304107289257495	2
1	4276	4	1879	4.98057843444053	34
1	4276	4	2353	6.39417629763723	44
1	4276	4	4208	0.711952531250534	5
1	4276	4	6908	6.55536405097026	47
1	4276	4	4605	1.09456876084369	8
1	4276	4	93986	1.35090424782146	10
1	4276	4	6668	1.07566706045744	8
1	4276	4	5929	2.6672987381075	20
1	4276	4	6934	4.11501017951294	31
1	4276	4	6598	0.786678827779514	6
1	4276	4	905	1.82656142716838	14
1	4276	4	4782	2.7050042436636	21
1	4276	4	6773	0.61939515540748	5
1	4276	4	7391	5.42573541482428	44
1	4276	4	10009	2.06041830777919	17
1	4276	4	467	1.29452962020024	12
1	4276	4	5460	0.213106305798833	2
1	4276	4	2962	1.04546446074086	10
1	4276	4	55869	0.101491012530209	1
1	4276	4	55145	1.01442667293847	10
1	4276	4	1958	6.28783193941899	63
1	4276	4	672	1.6486328869447	17
1	4276	4	10538	2.49101957231106	29
1	4276	4	6776	1.00847789964413	12
1	4276	4	5090	1.03907399582961	13
1	4276	4	2113	1.88589897180223	24
1	4276	4	1997	4.43420251786076	58
1	4276	4	639	0.14242103195902	2
1	4276	4	23764	1.75750005738126	25
1	4276	4	4609	2.90077038799995	57
1	4276	4	7022	0.620042322040713	15
[truncated: 11,191 more rows]
