# Supplementary material for: Associating transcription factors and conserved RNA structures with gene regulation in the human brain
Source: Sci Rep. 2017 Jul 18;7:5776. doi: 10.1038/s41598-017-06200-4 (PMC5516038; doi:10.1038/s41598-017-06200-4)
Supplement: Supplementary file 4 — Supplementary Dataset Number: S4 [file 41598_2017_6200_MOESM4_ESM.csv]

run	depth	region_id	tf_entrez_id	target_entrez_id	contribution
1	2	4007	10009	84330	-0.00708461313770587
1	2	4007	10009	51755	0.0989457662720599
1	2	4007	10009	80173	0.159215083844672
1	2	4007	10009	57579	0.262411237316376
1	2	4007	10009	372	0.110501095581073
1	2	4007	10009	390916	0.0371385241129646
1	2	4007	10009	140890	0.054987129195623
1	2	4007	10009	286144	0.134098161406553
1	2	4007	10009	94030	-0.0421254959909133
1	2	4007	10009	84908	0.135890232544492
1	2	4007	10009	348235	0.0436459701540246
1	2	4007	10009	85001	-0.194587518964056
1	2	4007	10009	125111	-0.13403866470866
1	2	4007	10009	79582	0.0794885673517722
1	2	4007	10009	515	0.092768031943902
1	2	4007	10009	973	0.0676731459280391
1	2	4007	10009	55900	0.0635351838337305
1	2	4007	10009	55145	0.0201733563622721
1	2	4007	10009	144983	0.0396777785644231
1	2	4007	10009	374900	0.0296914696525288
1	2	4007	10009	200895	0.277371731747924
1	2	4007	10009	147923	0.280601671145819
1	2	4007	10009	130271	-0.52606929913032
1	2	4007	10009	113178	0.203189142545243
1	2	4007	10009	94015	-0.22259534818295
1	2	4007	10009	80835	0.0534911636964387
1	2	4007	10009	80010	0.0532998225636933
1	2	4007	10009	56902	0.181381015463177
1	2	4007	10009	56257	0.00704345031692534
1	2	4007	10009	55666	-0.282718697621191
1	2	4007	10009	30836	0.113704536198694
1	2	4007	10009	10928	-0.0825596233298009
1	2	4007	10009	9801	0.0983414545931196
1	2	4007	10009	8506	-0.00354225157407368
1	2	4007	10009	8365	-0.193599630586978
1	2	4007	10009	8344	0.00224879317212682
1	2	4007	10009	5438	-0.0792473023974887
1	2	4007	10009	3040	-0.326805588301241
1	2	4007	10009	3039	-0.314183223072401
1	2	4007	10009	3005	-0.0567104017967266
1	2	4007	10009	92	0.242313660862958
1	2	4007	10127	284365	0.077809268715
1	2	4007	10127	84330	0.209362664691023
1	2	4007	10127	9653	-0.143111702296796
1	2	4007	10127	3685	-0.0882035643059387
1	2	4007	10127	147650	0.117788419451484
1	2	4007	10127	10771	-0.022375711624247
1	2	4007	10127	146378	0.336818440422559
1	2	4007	10127	30827	0.079768647162965
1	2	4007	10127	440193	0.24182596275568
1	2	4007	10127	6418	0.0817010977285982
1	2	4007	10127	54620	0.108418785693375
1	2	4007	10127	57121	0.566784360811492
1	2	4007	10127	55028	0.0228918463828433
1	2	4007	10127	11057	0.0668331361941778
1	2	4007	10127	56987	0.0446033522403453
1	2	4007	10127	647219	0.353527929225518
1	2	4007	10127	79777	0.196453290786378
1	2	4007	10127	85001	0.0960794824809628
1	2	4007	10127	284358	0.242576600698186
1	2	4007	10127	6510	0.375601066532551
1	2	4007	10127	23373	0.0145893554341804
1	2	4007	10127	401551	0.257372366920252
1	2	4007	10127	84132	0.0671118463896058
1	2	4007	10127	25900	0.0480632529795221
1	2	4007	10127	550	0.0647007365855544
1	2	4007	10127	9144	0.118083625404082
1	2	4007	10127	57492	0.119028187335945
1	2	4007	10127	9739	0.254714729392566
1	2	4007	10127	9145	0.131686348724547
1	2	4007	10127	389816	0.0482509303085764
1	2	4007	10127	55914	-0.0736437134571499
1	2	4007	10127	1390	-0.147970611929743
1	2	4007	10127	23367	0.00514402792533895
1	2	4007	10127	954	0.304509731888595
1	2	4007	10127	6711	-0.0718832638456916
1	2	4007	10127	7067	0.0427063874713434
1	2	4007	10127	389677	-0.100973695887821
1	2	4007	10127	283459	-0.0146595025424793
1	2	4007	10127	283337	-0.0687618708041216
1	2	4007	10127	255101	0.238557549785523
1	2	4007	10127	221472	0.449464926950239
1	2	4007	10127	165904	0.353212253034781
1	2	4007	10127	163087	0.155072092788261
1	2	4007	10127	163081	0.0398539646639034
1	2	4007	10127	148113	0.460050102919886
1	2	4007	10127	147923	0.179909547271331
1	2	4007	10127	147645	0.193416923608955
1	2	4007	10127	146325	0.056934309933706
1	2	4007	10127	140738	0.213312121051425
1	2	4007	10127	118472	0.00960850221327437
1	2	4007	10127	113179	0.0442534728588544
1	2	4007	10127	113178	0.171456872206348
1	2	4007	10127	85360	0.269012253130662
1	2	4007	10127	84861	0.063818004297368
1	2	4007	10127	80139	0.198903667116854
1	2	4007	10127	79683	-0.0920777989180924
1	2	4007	10127	65243	-0.0283444780701623
1	2	4007	10127	65078	0.0779986784302185
1	2	4007	10127	63935	0.0644322139103
1	2	4007	10127	60685	-0.0618354675015672
1	2	4007	10127	55778	0.00559942557335808
1	2	4007	10127	55374	0.139482641663795
1	2	4007	10127	51406	7.77825043252508e-05
1	2	4007	10127	27343	0.0109013347322542
1	2	4007	10127	25825	-0.0361949256807107
1	2	4007	10127	23558	0.0724493883378602
1	2	4007	10127	23286	-0.0160104244338754
1	2	4007	10127	22931	0.00471014172661887
1	2	4007	10127	11151	0.26496695763685
1	2	4007	10127	10107	0.142299982126703
1	2	4007	10127	10048	0.0318691580043568
1	2	4007	10127	10023	0.0940749675598068
1	2	4007	10127	8930	0.0549471551479613
1	2	4007	10127	6383	-0.19010018330503
1	2	4007	10127	5914	0.0400196281469072
1	2	4007	10127	5089	-0.0541925367989117
1	2	4007	10127	4267	-0.0184178885761813
1	2	4007	10127	4053	0.667690182711991
1	2	4007	10127	3902	0.65830167900276
1	2	4007	10127	3622	0.0319403070552145
1	2	4007	10127	3430	0.107261503427807
1	2	4007	10127	3326	0.0513577319768784
1	2	4007	10127	3234	0.626792883793871
1	2	4007	10127	3217	0.39799335510302
1	2	4007	10127	3074	0.0175958075332844
1	2	4007	10127	1482	0.36303617636642
1	2	4007	10127	784	0.0297999871569209
1	2	4007	10127	741	0.18574859909808
1	2	4007	10155	11014	-0.0483622397526003
1	2	4007	10155	51257	0.253787333876768
1	2	4007	10155	219539	0.0179613855866414
1	2	4007	10155	163050	0.403368975838657
1	2	4007	10155	54997	-0.145964078246512
1	2	4007	10155	54800	0.0570871945413623
1	2	4007	10155	54541	0.117964656036567
1	2	4007	10155	27343	1.16370049819676
1	2	4007	10155	23560	0.105403687861601
1	2	4007	10155	10013	0.159105154358587
1	2	4007	10155	4122	0.0757034118922184
1	2	4007	1051	6726	-0.0878703361021918
1	2	4007	1051	11014	-0.153242116070437
1	2	4007	1051	9778	0.0102707853280461
1	2	4007	1051	29063	0.0835144806293131
1	2	4007	1051	80173	0.239856543259164
1	2	4007	1051	9975	-0.0280506836738224
1	2	4007	1051	400242	0.144319412894618
1	2	4007	1051	8910	-0.0946073238013581
1	2	4007	1051	3796	-0.128619333864641
1	2	4007	1051	23207	-0.0223873555672832
1	2	4007	1051	55502	-0.124037177090154
1	2	4007	1051	92659	0.078410294189634
1	2	4007	1051	949	0.271232491088948
1	2	4007	1051	3708	-0.0083357116444854
1	2	4007	1051	91408	-0.0444160320749214
1	2	4007	1051	140890	0.0381917938916316
1	2	4007	1051	8812	0.121084772864808
1	2	4007	1051	94030	0.220070527376251
1	2	4007	1051	359948	0.0250185609896547
1	2	4007	1051	55144	0.112163377580214
1	2	4007	1051	56970	-0.10020732041633
1	2	4007	1051	9811	0.128123224640142
1	2	4007	1051	6672	0.0478798050374091
1	2	4007	1051	4194	0.0709987818463136
1	2	4007	1051	57659	-0.0144175022980818
1	2	4007	1051	55973	-0.0889964011714821
1	2	4007	1051	342371	0.0719958561007629
1	2	4007	1051	84830	-0.519150744664162
1	2	4007	1051	23353	0.00819393524301652
1	2	4007	1051	7784	0.265338777140628
1	2	4007	1051	654433	0.792450700499888
1	2	4007	1051	2918	-0.206091843668
1	2	4007	1051	79777	0.240233836069618
1	2	4007	1051	1984	0.190820644185637
1	2	4007	1051	4739	-0.127392434965642
1	2	4007	1051	23255	-0.0938359873985665
1	2	4007	1051	6510	0.054559033537386
1	2	4007	1051	10114	-0.0478975425858556
1	2	4007	1051	125111	0.218000097212403
1	2	4007	1051	647087	-0.000955091911918743
1	2	4007	1051	23373	0.0449421223093227
1	2	4007	1051	730755	0.364192351188067
1	2	4007	1051	85441	0.0858864771711045
1	2	4007	1051	9910	0.0106302287945165
1	2	4007	1051	5495	-0.00526271255215362
1	2	4007	1051	22902	0.000923775743501794
1	2	4007	1051	2011	0.0697790304471454
1	2	4007	1051	7690	0.0178710744935091
1	2	4007	1051	1441	0.272012821971392
1	2	4007	1051	3572	-0.0726223237542416
1	2	4007	1051	5566	0.140617707701168
1	2	4007	1051	943	0.392517242450294
1	2	4007	1051	4179	-0.0633435599090529
1	2	4007	1051	91461	-0.428603521519551
1	2	4007	1051	2309	-0.0667575384241014
1	2	4007	1051	54788	0.155908629421933
1	2	4007	1051	1487	-0.0116731127262035
1	2	4007	1051	9145	0.0745990423966861
1	2	4007	1051	23095	-0.176251261485603
1	2	4007	1051	1606	-0.202531048898041
1	2	4007	1051	4610	0.604710923011558
1	2	4007	1051	4782	-0.0863099375942834
1	2	4007	1051	84950	-0.00294974577160298
1	2	4007	1051	10509	0.235826682821966
1	2	4007	1051	55900	-0.162614744199701
1	2	4007	1051	23367	0.00931601740851322
1	2	4007	1051	6272	0.0141478623737629
1	2	4007	1051	51389	-0.00126861680967476
1	2	4007	1051	23254	-0.229950583770988
1	2	4007	1051	8932	0.00460225937082686
1	2	4007	1051	9687	0.164268737797049
1	2	4007	1051	5599	-0.181235669046031
1	2	4007	1051	6711	-0.0187520932453706
1	2	4007	1051	51257	-0.0542846490609123
1	2	4007	1051	64766	0.0383564894177319
1	2	4007	1051	283459	-0.203131712524124
1	2	4007	1051	221527	0.286848785021879
1	2	4007	1051	206358	-1.11881598583248
1	2	4007	1051	166012	0.297667680492628
1	2	4007	1051	151742	-0.686689640028394
1	2	4007	1051	150248	0.203033853911195
1	2	4007	1051	147694	0.0273586028724035
1	2	4007	1051	145741	0.28287530284573
1	2	4007	1051	143689	1.0817009640855
1	2	4007	1051	140738	0.10900800502185
1	2	4007	1051	140686	0.521196736150116
1	2	4007	1051	128866	-0.0622319718876953
1	2	4007	1051	114879	0.0800406092523104
1	2	4007	1051	93436	0.104041802983529
1	2	4007	1051	90288	0.681439484254686
1	2	4007	1051	85315	-0.482299229861714
1	2	4007	1051	85294	0.2181076034712
1	2	4007	1051	84181	-0.148835224877541
1	2	4007	1051	81545	-0.0021970642191707
1	2	4007	1051	80331	-0.026043974144434
1	2	4007	1051	80329	0.222253480168384
1	2	4007	1051	80312	-0.9486325504769
1	2	4007	1051	79812	0.0716619369058329
1	2	4007	1051	79788	-0.0784580143254688
1	2	4007	1051	79585	0.754421096228716
1	2	4007	1051	60506	0.0950184269456278
1	2	4007	1051	59277	-0.39790101366531
1	2	4007	1051	57546	-0.0748942877180303
1	2	4007	1051	57035	-0.00767736592350491
1	2	4007	1051	56994	-0.0920971699376259
1	2	4007	1051	56413	0.236486422830468
1	2	4007	1051	79868	-0.0114631795321488
1	2	4007	1051	55719	0.00107972768896314
1	2	4007	1051	55421	-0.140614931498759
1	2	4007	1051	54901	0.107650728981695
1	2	4007	1051	54800	-0.184697994459449
1	2	4007	1051	54345	0.182877346181942
1	2	4007	1051	51538	-0.0121315358944188
1	2	4007	1051	51522	-0.121282630273837
1	2	4007	1051	51099	-0.0319167835184752
1	2	4007	1051	27076	0.586661890666144
1	2	4007	1051	23558	-0.304082881706121
1	2	4007	1051	23221	0.0192284709485689
1	2	4007	1051	23125	-0.104936254500002
1	2	4007	1051	23022	-0.0734537332140429
1	2	4007	1051	22943	-0.303559253562795
1	2	4007	1051	11260	-0.225177024997801
1	2	4007	1051	10661	0.271224875530413
1	2	4007	1051	10103	0.499598856100865
1	2	4007	1051	10023	0.517655233844461
1	2	4007	1051	9921	0.0267711093944277
1	2	4007	1051	9592	-0.03836289437897
1	2	4007	1051	9563	0.163512887516061
1	2	4007	1051	9552	0.013278290423532
1	2	4007	1051	9263	-0.465967300333945
1	2	4007	1051	9170	0.469297837967548
1	2	4007	1051	8930	0.0785575593130914
1	2	4007	1051	8554	0.0391386111113323
1	2	4007	1051	8506	-0.0502421991142226
1	2	4007	1051	8341	0.00893060062966557
1	2	4007	1051	8338	0.0441397705511094
1	2	4007	1051	7411	-0.0376910915021491
1	2	4007	1051	7150	0.0210117541622314
1	2	4007	1051	7130	-0.309281086153108
1	2	4007	1051	6768	0.17819155957726
1	2	4007	1051	6152	-0.140688243556745
1	2	4007	1051	5915	-0.574867908846521
1	2	4007	1051	5914	0.27538807469046
1	2	4007	1051	5620	0.00295981984022077
1	2	4007	1051	5606	0.509960578967436
1	2	4007	1051	5089	0.22360767791346
1	2	4007	1051	4792	-0.0165819353434803
1	2	4007	1051	4012	-0.0171015663012789
1	2	4007	1051	3977	-0.180110154993212
1	2	4007	1051	3887	0.155453236613542
1	2	4007	1051	3481	0.0966685974574554
1	2	4007	1051	3295	-0.00359150527521378
1	2	4007	1051	3234	0.267949848121533
1	2	4007	1051	3074	-0.0233122734129636
1	2	4007	1051	2862	0.0317095503854706
1	2	4007	1051	2523	-0.111725875548765
1	2	4007	1051	2063	0.107290329326058
1	2	4007	1051	1843	-0.179266506797044
1	2	4007	1051	790	0.0528989779486282
1	2	4007	1051	741	0.280006546666817
1	2	4007	1051	467	-0.0548859337665149
1	2	4007	1051	466	0.0667864438612271
1	2	4007	1051	250	0.138842615673486
1	2	4007	1051	54507	0.037347672288246
1	2	4007	1052	10114	0.0116686425445116
1	2	4007	1052	125111	-0.34204469605721
1	2	4007	1052	23373	0.296929583030019
1	2	4007	1052	94032	0.309612920242733
1	2	4007	1052	80005	-0.0854114269416172
1	2	4007	1052	54541	0.507831510799121
1	2	4007	1052	54345	0.162061947014618
1	2	4007	1052	4792	0.0974395243459592
1	2	4007	1052	3660	0.410498275106531
1	2	4007	1052	3326	-0.142293209892146
1	2	4007	1052	3074	-0.510568200679031
1	2	4007	1052	1843	0.105223267694432
1	2	4007	10765	58486	0.16149061625432
1	2	4007	10765	91574	0.103664836292792
1	2	4007	10765	3708	0.399755220029461
1	2	4007	10765	124411	-0.133413971045064
1	2	4007	10765	85001	-0.199997922544383
1	2	4007	10765	84132	0.27711206647459
1	2	4007	10765	25900	-0.203892351194762
1	2	4007	10765	1441	-0.213235687420825
1	2	4007	10765	158405	-0.579447507812112
1	2	4007	10765	51010	0.0113916559123528
1	2	4007	10765	10956	-0.0544584359810787
1	2	4007	10765	51742	0.0901837679705946
1	2	4007	10765	5528	0.0396982603174597
1	2	4007	10765	51162	-0.24754539829443
1	2	4007	10765	199720	0.238515410866439
1	2	4007	10765	168374	0.0795953701410374
1	2	4007	10765	154881	-0.260612380475576
1	2	4007	10765	138241	-0.0485448617339936
1	2	4007	10765	94015	-1.24639820004088
1	2	4007	10765	80835	-0.0615140312764716
1	2	4007	10765	55707	-0.447420600261745
1	2	4007	10765	55003	0.212852084737101
1	2	4007	10765	54541	0.470225135627616
1	2	4007	10765	51099	-0.116198627904951
1	2	4007	10765	30836	0.0592885239652445
1	2	4007	10765	25836	0.0469004143520122
1	2	4007	10765	10250	0.0583274736908776
1	2	4007	10765	9839	-0.339932186484278
1	2	4007	10765	8819	-0.0962877980810009
1	2	4007	10765	8362	-0.0789535009933683
1	2	4007	10765	7019	0.179888343444152
1	2	4007	10765	6988	-0.0663815289839541
1	2	4007	10765	6271	0.0366884783566566
1	2	4007	10765	6202	-0.009425283579302
1	2	4007	10765	3182	-0.135753127811392
1	2	4007	10765	1072	-0.00806834388524911
1	2	4007	10765	741	-0.255669311210556
1	2	4007	10765	467	-0.199319818985825
1	2	4007	10782	5328	0.00120084962363641
1	2	4007	10782	57711	0.0351216218847636
1	2	4007	10782	163050	0.0852220522808757
1	2	4007	10782	148254	-0.0185476381051598
1	2	4007	10782	79788	0.273165492395811
1	2	4007	10782	7559	0.165475719100612
1	2	4007	10891	3326	-0.0834784339678549
1	2	4007	1105	4193	0.582262565766154
1	2	4007	1105	10771	0.534968931023393
1	2	4007	1105	55573	0.00775420248077383
1	2	4007	1105	6418	-0.0726762796393784
1	2	4007	1105	23253	0.0839754541473071
1	2	4007	1105	23524	0.0204808648354163
1	2	4007	1105	84172	0.0609258028661774
1	2	4007	1105	2130	0.163099370243257
1	2	4007	1105	57697	0.233183030404661
1	2	4007	1105	2011	0.0253840108927717
1	2	4007	1105	3181	-0.0149019016453225
1	2	4007	1105	51776	0.55904350462736
1	2	4007	1105	3275	-0.117984821456168
1	2	4007	1105	389677	0.824108686962504
1	2	4007	1105	388591	0.247924708862218
1	2	4007	1105	85406	0.0893392168339422
1	2	4007	1105	80010	0.00741736900712766
1	2	4007	1105	60685	0.394394144361558
1	2	4007	1105	57035	0.270185275748377
1	2	4007	1105	54883	0.0922539322749355
1	2	4007	1105	51098	0.167803624188901
1	2	4007	1105	25921	0.131286061370455
1	2	4007	1105	25836	0.366476015556289
1	2	4007	1105	25807	0.0720691572312508
1	2	4007	1105	8338	0.115105900242825
1	2	4007	1105	8324	0.101457162030166
1	2	4007	1105	7057	0.199798769956085
1	2	4007	1105	6271	-0.514933051904487
1	2	4007	1105	5089	0.14263628025351
1	2	4007	1105	4678	0.140102528994974
1	2	4007	1105	3018	0.0503093285004608
1	2	4007	1106	84330	0.0071804128654441
1	2	4007	1106	6726	0.317354207047295
1	2	4007	1106	58486	0.541311124647698
1	2	4007	1106	399909	-0.271141566232289
1	2	4007	1106	51755	0.0557901119221225
1	2	4007	1106	9778	0.0112666165828709
1	2	4007	1106	80173	0.418659141493476
1	2	4007	1106	23350	0.00967369075801454
1	2	4007	1106	390916	0.0842491089741298
1	2	4007	1106	79415	-0.0544353992781863
1	2	4007	1106	339230	0.221019738492809
1	2	4007	1106	51005	0.172464418154128
1	2	4007	1106	54620	0.0742985586943236
1	2	4007	1106	54841	0.162841016078668
1	2	4007	1106	140890	0.225588464985663
1	2	4007	1106	286144	0.0784451920378287
1	2	4007	1106	94030	0.057160866460697
1	2	4007	1106	4194	0.117638504385281
1	2	4007	1106	11057	0.116440493520068
1	2	4007	1106	84908	0.132642239583031
1	2	4007	1106	23353	0.184319649170024
1	2	4007	1106	348235	0.217124251918132
1	2	4007	1106	284358	0.311418204586237
1	2	4007	1106	7289	0.0168675201174052
1	2	4007	1106	125111	0.557239820537187
1	2	4007	1106	10818	0.210786798079301
1	2	4007	1106	401551	0.0299787524363405
1	2	4007	1106	55692	0.238735649106951
1	2	4007	1106	2530	-0.123454000942115
1	2	4007	1106	57492	0.160589163274428
1	2	4007	1106	9739	-0.235315071369889
1	2	4007	1106	54788	0.00115134926885229
1	2	4007	1106	79582	0.30147910583868
1	2	4007	1106	388969	-0.0910100914157258
1	2	4007	1106	23095	0.102634497936531
1	2	4007	1106	515	1.12803791099701
1	2	4007	1106	11130	-0.225085716736791
1	2	4007	1106	23259	0.187624238504202
1	2	4007	1106	55900	0.0334395809231825
1	2	4007	1106	4771	0.157515118217092
1	2	4007	1106	51389	0.108670281951173
1	2	4007	1106	144983	0.217952901337008
1	2	4007	1106	55274	0.054537949322043
1	2	4007	1106	6855	0.173778251411654
1	2	4007	1106	7067	0.0631035765335643
1	2	4007	1106	51257	-0.336402978167838
1	2	4007	1106	374900	0.363715989869849
1	2	4007	1106	283991	0.199089553401354
1	2	4007	1106	283337	0.256990964658228
1	2	4007	1106	254359	-0.112567588270323
1	2	4007	1106	222194	0.281433715850076
1	2	4007	1106	221188	0.548620983828243
1	2	4007	1106	200895	0.270977881238839
1	2	4007	1106	161247	0.279010774815344
1	2	4007	1106	154881	0.156845908710786
1	2	4007	1106	148254	0.15415930765196
1	2	4007	1106	147923	0.220708699295243
1	2	4007	1106	147694	0.180839760659374
1	2	4007	1106	138241	0.283322114716869
1	2	4007	1106	128866	0.119721836222412
1	2	4007	1106	113179	-0.484660852592026
1	2	4007	1106	113178	-0.894794975362307
1	2	4007	1106	90410	0.149656772506038
1	2	4007	1106	85406	-0.153932646334971
1	2	4007	1106	84932	0.216995919501578
1	2	4007	1106	84902	0.553989097693399
1	2	4007	1106	84844	0.245534814812651
1	2	4007	1106	84188	0.192060972953879
1	2	4007	1106	84124	0.029141098977492
1	2	4007	1106	80835	0.194694825243017
1	2	4007	1106	80010	0.0651948242069057
1	2	4007	1106	79622	0.164007490039302
1	2	4007	1106	64852	0.0261001289420322
1	2	4007	1106	64398	0.287524508238438
1	2	4007	1106	58490	0.0695225541014286
1	2	4007	1106	57546	0.121636847558452
1	2	4007	1106	56257	0.100853457651492
1	2	4007	1106	55693	-0.0484715763280576
1	2	4007	1106	55599	0.378678370977037
1	2	4007	1106	55311	-0.00683552645492556
1	2	4007	1106	55193	0.439506517767208
1	2	4007	1106	55082	0.188982709948776
1	2	4007	1106	54922	0.130692590050398
1	2	4007	1106	51710	0.372433222444257
1	2	4007	1106	51406	0.0477473587568522
1	2	4007	1106	51119	0.118673640008858
1	2	4007	1106	51058	-0.281240502463156
1	2	4007	1106	30832	0.499329493327262
1	2	4007	1106	29927	-0.239650612376195
1	2	4007	1106	26127	0.122350043168176
1	2	4007	1106	26122	0.0804311238756276
1	2	4007	1106	25921	0.0676263943310076
1	2	4007	1106	23125	0.0430628906414449
1	2	4007	1106	11194	-0.266717138581377
1	2	4007	1106	10928	0.351212202320085
1	2	4007	1106	10897	-0.242888929731807
1	2	4007	1106	10097	0.256566497264521
1	2	4007	1106	10048	0.0745789485987399
1	2	4007	1106	9967	0.166399959241649
1	2	4007	1106	9857	0.184021533692317
1	2	4007	1106	9801	0.108576260605742
1	2	4007	1106	9552	0.208076321395488
1	2	4007	1106	9221	0.0792789044905469
1	2	4007	1106	9196	0.316605711942954
1	2	4007	1106	9125	0.133339917123456
1	2	4007	1106	8506	-0.195876436523553
1	2	4007	1106	8365	0.212362911638941
1	2	4007	1106	8106	0.124274982329349
1	2	4007	1106	7700	0.425091563218112
1	2	4007	1106	7411	0.11586071018689
1	2	4007	1106	7182	0.182018140397123
1	2	4007	1106	6152	0.593056974139857
1	2	4007	1106	5996	-0.286970804691207
1	2	4007	1106	5720	-0.403992749949393
1	2	4007	1106	5623	0.215556759817186
1	2	4007	1106	5452	0.383996078533893
1	2	4007	1106	5089	0.205162586531482
1	2	4007	1106	4904	0.224321436546881
1	2	4007	1106	4849	-0.329703590621732
1	2	4007	1106	4691	0.187197151656458
1	2	4007	1106	4292	-0.0163511832451612
1	2	4007	1106	4053	0.29526179058179
1	2	4007	1106	3326	0.0499792398765449
1	2	4007	1106	3268	0.110726648661571
1	2	4007	1106	3182	0.110227736598243
1	2	4007	1106	3039	-0.10717723560326
1	2	4007	1106	2800	-0.111434203825402
1	2	4007	1106	2475	-0.101259983067733
1	2	4007	1106	1849	-0.19720987912652
1	2	4007	1106	1742	0.481231664145187
1	2	4007	1106	1434	-0.216677358137376
1	2	4007	1106	904	0.0122508536736748
1	2	4007	1106	514	0.0504752342356221
1	2	4007	1106	25	0.126205995939908
1	2	4007	11335	5328	0.281794834197154
1	2	4007	11335	3796	0.355493242763671
1	2	4007	11335	64786	0.264714881001327
1	2	4007	11335	51192	0.434666920654573
1	2	4007	11335	5495	0.177831106033876
1	2	4007	11335	5566	0.172460233612055
1	2	4007	11335	285343	0.256645879256343
1	2	4007	11335	29093	0.45374383696279
1	2	4007	11335	348110	-0.155501596551564
1	2	4007	11335	280636	0.202466469396423
1	2	4007	11335	221472	-0.0835522731660065
1	2	4007	11335	135114	0.458489255084879
1	2	4007	11335	85476	0.560152259691362
1	2	4007	11335	84186	-0.0281432941688665
1	2	4007	11335	79683	0.12600689851895
1	2	4007	11335	64122	-0.155841975014748
1	2	4007	11335	55319	0.0988415252623495
1	2	4007	11335	54919	-0.508380314984548
1	2	4007	11335	54800	0.163549569148458
1	2	4007	11335	51522	0.587364057648689
1	2	4007	11335	51406	0.156031637334492
1	2	4007	11335	51002	0.703215649205601
1	2	4007	11335	23560	0.581974102008928
1	2	4007	11335	10048	0.415210374033115
1	2	4007	11335	9125	0.240736755292951
1	2	4007	11335	7559	0.471917232169203
1	2	4007	11335	3295	0.660899747092122
1	2	4007	1385	51295	0.0797271691446845
1	2	4007	1385	399909	-0.28262482521757
1	2	4007	1385	29070	0.183157359201465
1	2	4007	1385	80173	-0.0978724162906645
1	2	4007	1385	9975	0.0758489715827215
1	2	4007	1385	8520	0.260447915608305
1	2	4007	1385	27342	0.293574423841475
1	2	4007	1385	4140	0.30677884182236
1	2	4007	1385	1387	0.355799413210691
1	2	4007	1385	80020	0.419021788588354
1	2	4007	1385	54620	-0.0434171176631969
1	2	4007	1385	54841	0.0920234773082847
1	2	4007	1385	23031	0.0445414458813535
1	2	4007	1385	29855	0.217940939860173
1	2	4007	1385	56970	0.167552302859562
1	2	4007	1385	84897	0.383580274193964
1	2	4007	1385	55973	0.0767883647480205
1	2	4007	1385	64786	0.0820411590702569
1	2	4007	1385	55812	0.308662947749368
1	2	4007	1385	7690	0.013564723918834
1	2	4007	1385	8451	0.278316753933311
1	2	4007	1385	9527	0.387811722046395
1	2	4007	1385	6890	-0.208319233719725
1	2	4007	1385	388969	0.156110551564507
1	2	4007	1385	388199	-0.163537256934284
1	2	4007	1385	1390	0.275707327823645
1	2	4007	1385	493753	0.134167441680033
1	2	4007	1385	84950	0.0939233056163971
1	2	4007	1385	55829	0.438981878344261
1	2	4007	1385	54433	0.269887508918486
1	2	4007	1385	122809	0.110506926897478
1	2	4007	1385	55830	0.0187987818455318
1	2	4007	1385	135114	0.29675151442325
1	2	4007	1385	124783	-0.0574350793735074
1	2	4007	1385	118472	-0.0526191069675636
1	2	4007	1385	84844	0.0017690621150466
1	2	4007	1385	84518	-0.145264873585307
1	2	4007	1385	84312	0.52935120677975
1	2	4007	1385	84294	-0.157945637728213
1	2	4007	1385	84236	0.251463485395082
1	2	4007	1385	84124	0.146334921731116
1	2	4007	1385	81855	0.299441296348151
1	2	4007	1385	80010	0.136439199907449
1	2	4007	1385	79818	0.432902445763584
1	2	4007	1385	79018	0.183002034596403
1	2	4007	1385	79003	0.369166496711698
1	2	4007	1385	65977	0.807843099317427
1	2	4007	1385	60558	0.133763693870648
1	2	4007	1385	58490	0.212856062781769
1	2	4007	1385	57448	0.0882626179379205
1	2	4007	1385	57092	0.15810059384075
1	2	4007	1385	79868	0.130676627286821
1	2	4007	1385	55778	0.124470850116301
1	2	4007	1385	55651	-0.136036407954038
1	2	4007	1385	55437	0.37048974177619
1	2	4007	1385	54708	0.304244500493519
1	2	4007	1385	51633	-0.133343466479019
1	2	4007	1385	30836	-0.123446696479309
1	2	4007	1385	29925	0.183917237455061
1	2	4007	1385	27336	0.256849552300025
1	2	4007	1385	23560	0.0335226106913266
1	2	4007	1385	11052	0.396856573933387
1	2	4007	1385	10794	0.235362407395377
1	2	4007	1385	10664	0.0791146134779087
1	2	4007	1385	9967	0.0205164584672998
1	2	4007	1385	9950	0.25837676978864
1	2	4007	1385	9921	-0.19408497963774
1	2	4007	1385	9852	0.00620771101308113
1	2	4007	1385	9605	0.0938960553364052
1	2	4007	1385	8886	0.331526849136064
1	2	4007	1385	8506	-0.090153380831431
1	2	4007	1385	8362	0.154817253616867
1	2	4007	1385	8341	0.0731391552926429
1	2	4007	1385	4359	0.527947850827044
1	2	4007	1385	3632	-0.0716665824995754
1	2	4007	1385	3131	0.170940699821834
1	2	4007	1385	467	0.198488979725631
1	2	4007	1385	466	0.448255663568801
1	2	4007	1385	382	0.956694022369986
1	2	4007	1386	29070	0.20255804932552
1	2	4007	1386	841	-0.0448528881339866
1	2	4007	1386	4194	0.047218535371053
1	2	4007	1386	2918	0.188935058869727
1	2	4007	1386	201475	0.394318214409922
1	2	4007	1386	2309	0.13116997521033
1	2	4007	1386	5279	0.0596094047524157
1	2	4007	1386	29121	0.332926711869157
1	2	4007	1386	5579	0.141068770754189
1	2	4007	1386	8932	0.0690632920982136
1	2	4007	1386	284361	0.363897566189862
1	2	4007	1386	221188	-0.0945000062019992
1	2	4007	1386	163049	0.277048809869251
1	2	4007	1386	57092	0.156224478248035
1	2	4007	1386	55814	0.0830854451831087
1	2	4007	1386	55729	0.0937393555456003
1	2	4007	1386	51002	0.0436273571892567
1	2	4007	1386	10897	-0.107462237829589
1	2	4007	1386	10794	0.163666699470385
1	2	4007	1386	9605	0.130238084534646
1	2	4007	1386	9263	0.418739746730791
1	2	4007	1386	8365	0.0463092158226012
1	2	4007	1386	5996	-4.81840070450287
1	2	4007	1386	3437	-0.0799253590300035
1	2	4007	1386	3326	0.104965087815856
1	2	4007	1386	3074	0.140372151631568
1	2	4007	1386	639	-0.787721770397566
1	2	4007	1386	467	-0.144618096197331
1	2	4007	1488	89797	0.0932669891440406
1	2	4007	1488	340784	-0.0786974538041346
1	2	4007	1488	8850	-0.101725746353555
1	2	4007	1488	4761	0.264820133711125
1	2	4007	1820	841	0.122964666532561
1	2	4007	1820	2918	-0.104341424910248
1	2	4007	1820	79777	0.238793182198634
1	2	4007	1820	730755	0.232566232690245
1	2	4007	1820	56521	0.0655100641741807
1	2	4007	1820	6711	0.070942483941721
1	2	4007	1820	221472	1.03524103009372
1	2	4007	1820	93627	0.136494942444136
1	2	4007	1820	85294	0.190417016149291
1	2	4007	1820	84312	-0.0723086980201303
1	2	4007	1820	84181	0.341096589963624
1	2	4007	1820	79624	-0.201962630553814
1	2	4007	1820	79170	0.773339415334509
1	2	4007	1820	57092	0.067341773676977
1	2	4007	1820	11194	0.281942794096949
1	2	4007	1820	10669	-0.0977633982807933
1	2	4007	1820	8886	-0.012438549279458
1	2	4007	1820	8106	0.0481803207975091
1	2	4007	1820	5620	0.273336661580817
1	2	4007	1820	3268	-0.181099823464535
1	2	4007	1874	51295	0.317956858083068
1	2	4007	1874	5824	0.285676469482082
1	2	4007	1874	91408	0.155957681526236
1	2	4007	1874	56970	0.0871420242909896
1	2	4007	1874	11057	0.0948214698396399
1	2	4007	1874	10682	0.090886486095303
1	2	4007	1874	284358	-0.272017396752712
1	2	4007	1874	64786	0.0481390959477177
1	2	4007	1874	57697	0.270694164627192
1	2	4007	1874	57492	-0.141411880688777
1	2	4007	1874	54788	0.295238411576232
1	2	4007	1874	11130	0.917380579660611
1	2	4007	1874	51427	-0.128139041699233
1	2	4007	1874	146206	0.575703283522811
1	2	4007	1874	10456	0.310974278022862
1	2	4007	1874	56890	-0.148609296638506
1	2	4007	1874	8932	0.0229510189478733
1	2	4007	1874	374354	-0.147946115705984
1	2	4007	1874	286319	0.353746388950641
1	2	4007	1874	283489	0.206029733153397
1	2	4007	1874	200895	-0.232406414080762
1	2	4007	1874	168374	-0.0309066458369502
1	2	4007	1874	127396	-0.0946789550459879
1	2	4007	1874	124222	0.532416689043805
1	2	4007	1874	90226	-0.0247611158596382
1	2	4007	1874	85406	0.0958497595863791
1	2	4007	1874	84294	0.053384724921408
1	2	4007	1874	84250	0.0539447002572317
1	2	4007	1874	80328	1.57378724369956
1	2	4007	1874	79672	0.766115894151612
1	2	4007	1874	79622	0.288224642867282
1	2	4007	1874	79102	0.166083218642591
1	2	4007	1874	79003	0.0206481421768525
1	2	4007	1874	58490	0.125978151729319
1	2	4007	1874	56943	0.0442644196034838
1	2	4007	1874	55705	0.30386930879486
1	2	4007	1874	55693	0.505432362720551
1	2	4007	1874	55374	0.669623379099816
1	2	4007	1874	55270	-0.0897712320390495
1	2	4007	1874	55233	-0.357650590928275
1	2	4007	1874	54922	0.2776245231027
1	2	4007	1874	54901	-0.357034340208127
1	2	4007	1874	54800	-0.140836271387564
1	2	4007	1874	51728	0.368834670627725
1	2	4007	1874	51710	-0.0652830924668755
1	2	4007	1874	51538	0.0300273648715575
1	2	4007	1874	51503	0.00500894555779552
1	2	4007	1874	51002	0.0853698430648857
1	2	4007	1874	29925	1.26593564374234
1	2	4007	1874	29901	0.11089197361128
1	2	4007	1874	29090	0.0546790203272521
1	2	4007	1874	23258	0.0349764250144615
1	2	4007	1874	23033	-0.0220431312283283
1	2	4007	1874	23011	-0.0974948657125712
1	2	4007	1874	10664	0.0913081657449271
1	2	4007	1874	10444	0.326725231949489
1	2	4007	1874	9857	-0.0894480680501532
1	2	4007	1874	9221	0.0897578348260683
1	2	4007	1874	9188	0.481228170109519
1	2	4007	1874	9092	0.398739436230722
1	2	4007	1874	8833	0.119578474508124
1	2	4007	1874	8554	0.0225466697698991
1	2	4007	1874	8506	0.024248060287552
1	2	4007	1874	8362	-0.089766660671313
1	2	4007	1874	8344	-0.145407456111553
1	2	4007	1874	8338	-0.290126433264866
1	2	4007	1874	8106	0.0925174488138502
1	2	4007	1874	7852	-0.622467419120273
1	2	4007	1874	7728	0.0180887161836843
1	2	4007	1874	7529	0.0605326530072254
1	2	4007	1874	7298	0.77730609392764
1	2	4007	1874	6927	0.101484712114805
1	2	4007	1874	6271	0.167865925341914
1	2	4007	1874	5720	0.0537429738663761
1	2	4007	1874	5589	0.0954363725763284
1	2	4007	1874	4924	-0.0867834185256576
1	2	4007	1874	4849	0.855235376249764
1	2	4007	1874	4678	0.0464310994198344
1	2	4007	1874	4012	-0.0950379352630714
1	2	4007	1874	3268	0.284084776409211
1	2	4007	1874	3182	0.0648575826943153
1	2	4007	1874	3018	-0.40654082856218
1	2	4007	1874	2193	0.336683557206967
1	2	4007	1874	1434	0.0232946676240309
1	2	4007	1874	1072	0.119753971677902
1	2	4007	1876	56479	-0.264517032408976
1	2	4007	1876	5537	0.0706509993281375
1	2	4007	1876	60509	0.0947336439031657
1	2	4007	1876	10606	0.173827976878855
1	2	4007	1876	9778	0.212440420295285
1	2	4007	1876	29803	0.370317073616689
1	2	4007	1876	9975	0.303670939076311
1	2	4007	1876	10771	-0.320590311703794
1	2	4007	1876	400242	0.2575863928482
1	2	4007	1876	161823	0.471742197562461
1	2	4007	1876	220416	0.165244362704884
1	2	4007	1876	222234	0.00501402550750485
1	2	4007	1876	100134713	-0.0476031755843094
1	2	4007	1876	55502	0.0676390943029706
1	2	4007	1876	27342	0.0256993511067398
1	2	4007	1876	339230	0.295469210782904
1	2	4007	1876	23524	-0.0351399715030668
1	2	4007	1876	55144	0.00172640678249719
1	2	4007	1876	6672	-0.0810358166392249
1	2	4007	1876	57711	0.171714908697728
1	2	4007	1876	27436	0.0331114241055261
1	2	4007	1876	100113407	0.14587170622379
1	2	4007	1876	3159	-0.177884649127187
1	2	4007	1876	81575	0.030379826792657
1	2	4007	1876	7784	0.49920234399293
1	2	4007	1876	150946	0.0935465241538287
1	2	4007	1876	64786	0.235176923445635
1	2	4007	1876	22839	-0.0117298651422941
1	2	4007	1876	51192	0.363259242422508
1	2	4007	1876	5495	0.092981585055809
1	2	4007	1876	22902	0.420387212676168
1	2	4007	1876	644538	0.425405374234495
1	2	4007	1876	55692	-0.0563410378406004
1	2	4007	1876	84264	0.728754311838937
1	2	4007	1876	943	0.686003719710899
1	2	4007	1876	550	0.739336633102582
1	2	4007	1876	9817	0.748116009275158
1	2	4007	1876	81488	0.724489064620797
1	2	4007	1876	9644	0.391149210009333
1	2	4007	1876	25988	0.504030671375638
1	2	4007	1876	158405	0.249800082803912
1	2	4007	1876	2905	-0.445515020827839
1	2	4007	1876	5573	0.03298834741437
1	2	4007	1876	285343	0.130984050088831
1	2	4007	1876	1390	-0.45289483548878
1	2	4007	1876	9946	0.566375626552495
1	2	4007	1876	29093	0.372137775172269
1	2	4007	1876	9131	0.402636759186807
1	2	4007	1876	29104	0.4116904188535
1	2	4007	1876	954	0.0158440171888734
1	2	4007	1876	118813	-0.165482564073287
1	2	4007	1876	1107	-0.776745979277427
1	2	4007	1876	122809	0.500161654703777
1	2	4007	1876	3275	0.526068132980358
1	2	4007	1876	415116	0.504742493634465
1	2	4007	1876	400830	-0.113474577156041
1	2	4007	1876	340351	0.0297385499395117
1	2	4007	1876	283489	0.302956048510529
1	2	4007	1876	280636	0.107172248152429
1	2	4007	1876	254552	0.508850498336664
1	2	4007	1876	223082	0.248858130975503
1	2	4007	1876	220992	0.0594618265173183
1	2	4007	1876	161253	-0.46187107556366
1	2	4007	1876	148113	-0.206883515804456
1	2	4007	1876	146923	0.265811081583183
1	2	4007	1876	140680	-0.129052307520997
1	2	4007	1876	113402	0.575798767839788
1	2	4007	1876	113178	0.120709768827834
1	2	4007	1876	93436	0.265244996030183
1	2	4007	1876	93081	0.123396157593263
1	2	4007	1876	85315	0.256164685488999
1	2	4007	1876	84861	0.532974979047066
1	2	4007	1876	84236	0.459222659824781
1	2	4007	1876	84188	0.106679497083813
1	2	4007	1876	84152	-0.233276781152214
1	2	4007	1876	83786	0.111991997556144
1	2	4007	1876	80329	0.0824638965941844
1	2	4007	1876	80312	0.226592746104246
1	2	4007	1876	79788	-0.00846879713525236
1	2	4007	1876	79624	0.219402681789188
1	2	4007	1876	79622	0.41066209701251
1	2	4007	1876	79003	0.598497872596259
1	2	4007	1876	65990	0.0854328661264206
1	2	4007	1876	65979	0.621415153538995
1	2	4007	1876	65977	0.0659995985513777
1	2	4007	1876	58490	0.29617250682529
1	2	4007	1876	57152	-0.134002031833465
1	2	4007	1876	56413	-0.234035039555904
1	2	4007	1876	56257	0.315198926658119
1	2	4007	1876	55749	0.191924152106527
1	2	4007	1876	55529	0.657461641198408
1	2	4007	1876	55082	-0.492955698895743
1	2	4007	1876	54919	-0.0645005189673136
1	2	4007	1876	51728	0.37007736674618
1	2	4007	1876	51429	0.413717918733918
1	2	4007	1876	51099	0.280998862595305
1	2	4007	1876	51058	0.11482660455632
1	2	4007	1876	28231	1.06418355926296
1	2	4007	1876	26191	0.103904058188862
1	2	4007	1876	26036	0.268473141409174
1	2	4007	1876	23417	1.10996725539868
1	2	4007	1876	23235	0.403781225429791
1	2	4007	1876	11201	0.50258051569127
1	2	4007	1876	10914	0.173112433462752
1	2	4007	1876	10661	-0.106493031957459
1	2	4007	1876	10600	0.136616717849419
1	2	4007	1876	10581	0.107306314760133
1	2	4007	1876	10469	0.516499858028476
1	2	4007	1876	10054	0.327229569276272
1	2	4007	1876	9950	0.0668877440866959
1	2	4007	1876	9917	-0.280640451600627
1	2	4007	1876	9852	0.350500008084211
1	2	4007	1876	9836	0.489811504285288
1	2	4007	1876	9552	0.0440053076541646
1	2	4007	1876	9196	1.18067796856214
1	2	4007	1876	9170	0.923894704870238
1	2	4007	1876	9113	-0.0663423886700725
1	2	4007	1876	8893	0.810896728489829
1	2	4007	1876	8863	0.382779887356709
1	2	4007	1876	8851	-0.495133473962894
1	2	4007	1876	8833	0.346335276177198
1	2	4007	1876	8722	0.606464651877596
1	2	4007	1876	8554	-0.0532622232860967
1	2	4007	1876	8519	0.0697319262526747
1	2	4007	1876	8462	0.00749157489405348
1	2	4007	1876	7703	0.278889642223344
1	2	4007	1876	7087	-0.278387980796744
1	2	4007	1876	6433	0.0504687057242644
1	2	4007	1876	5867	0.251568763258398
1	2	4007	1876	5609	-0.019399587992846
1	2	4007	1876	5438	0.227401030515574
1	2	4007	1876	5311	0.60412307418119
1	2	4007	1876	5096	0.755702291518775
1	2	4007	1876	4678	0.171400101749717
1	2	4007	1876	4292	0.316829490218964
1	2	4007	1876	3706	-0.0109976020839672
1	2	4007	1876	3622	0.0695706138014367
1	2	4007	1876	3040	-0.0238340590889565
1	2	4007	1876	3030	0.438966114115934
1	2	4007	1876	2956	0.522906854488982
1	2	4007	1876	2875	0.199131909052016
1	2	4007	1876	2800	0.342181334498672
1	2	4007	1876	2631	0.388937274964353
1	2	4007	1876	2523	-0.135871900965143
1	2	4007	1876	2193	0.47165597716496
1	2	4007	1876	1843	0.0514947760127713
1	2	4007	1876	1463	-0.471207126833483
1	2	4007	1876	1407	0.870097572987016
1	2	4007	1876	1072	-0.119733435859061
1	2	4007	1876	887	0.37423280462921
1	2	4007	1876	830	0.277290746323268
1	2	4007	1876	790	0.508667374988682
1	2	4007	1876	784	-0.393964729433385
1	2	4007	1879	5328	-0.086892749796914
1	2	4007	1879	11319	0.0643673113734711
1	2	4007	1879	29803	0.05288875716075
1	2	4007	1879	9975	-0.0731295988328241
1	2	4007	1879	400242	0.0186941667002326
1	2	4007	1879	23207	-0.091348540577187
1	2	4007	1879	89797	0.105014667326
1	2	4007	1879	949	0.0866859444228257
1	2	4007	1879	440193	0.530944632505446
1	2	4007	1879	79415	0.0465558485314941
1	2	4007	1879	91408	-0.0373801232748111
1	2	4007	1879	5923	-0.276792951222881
1	2	4007	1879	359948	0.00823527927724251
1	2	4007	1879	56970	-0.050118427501818
1	2	4007	1879	92017	0.0322086232886235
1	2	4007	1879	23353	0.0562999921362503
1	2	4007	1879	140771	-0.0751274980539078
1	2	4007	1879	7289	0.0612995731063085
1	2	4007	1879	22839	0.0436572254878094
1	2	4007	1879	9910	0.0487667821047534
1	2	4007	1879	25900	-0.0881992518988335
1	2	4007	1879	2847	-0.871454656460769
1	2	4007	1879	5142	0.15982079910265
1	2	4007	1879	943	-0.177752802950558
1	2	4007	1879	57492	-0.0206066287512802
1	2	4007	1879	201475	-0.036683736318078
1	2	4007	1879	54788	0.0226712108762469
1	2	4007	1879	5279	0.0197407215071278
1	2	4007	1879	1487	0.0115026110553425
1	2	4007	1879	54331	-0.491030043287084
1	2	4007	1879	973	0.134250785957197
1	2	4007	1879	4782	-0.0402118035166854
1	2	4007	1879	5579	0.163698737935499
1	2	4007	1879	10509	-0.0649704139766238
1	2	4007	1879	7442	-0.0202782548604595
1	2	4007	1879	23254	0.0816554005796461
1	2	4007	1879	120	0.0550262473045987
1	2	4007	1879	205	0.0748038966184986
1	2	4007	1879	8932	0.120615580009433
1	2	4007	1879	5599	-0.19692414366355
1	2	4007	1879	51162	-0.0489298725508112
1	2	4007	1879	389125	0.276297891845069
1	2	4007	1879	374354	0.0943519752830951
1	2	4007	1879	283489	-0.11170061036786
1	2	4007	1879	219539	-0.0759622922245424
1	2	4007	1879	161253	0.167491710695343
1	2	4007	1879	159195	0.144892963832711
1	2	4007	1879	146923	0.0535200299891605
1	2	4007	1879	140733	0.1737948414701
1	2	4007	1879	132320	0.12519914037954
1	2	4007	1879	124222	-0.160367859665997
1	2	4007	1879	116254	0.0587299739340168
1	2	4007	1879	94240	0.345188723443613
1	2	4007	1879	85315	0.172336234271958
1	2	4007	1879	84875	-0.0379317669898345
1	2	4007	1879	84808	-0.0290058756507843
1	2	4007	1879	84166	-0.215705246186714
1	2	4007	1879	83937	0.0706514492358111
1	2	4007	1879	81603	0.0804209096871102
1	2	4007	1879	80335	-0.0201093010050399
1	2	4007	1879	79828	0.214163504808477
1	2	4007	1879	79174	0.0245013756214227
1	2	4007	1879	60685	0.0461578426488861
1	2	4007	1879	57546	-0.0202940480635166
1	2	4007	1879	56964	-0.0174417007974201
1	2	4007	1879	56902	0.0279247855431269
1	2	4007	1879	56257	0.0423093150872293
1	2	4007	1879	55346	-0.072969546907915
1	2	4007	1879	55319	-0.0446451022928482
1	2	4007	1879	54847	-0.734663667706636
1	2	4007	1879	54541	0.0382391722819498
1	2	4007	1879	51317	0.0640491625431826
1	2	4007	1879	50848	0.103911354993558
1	2	4007	1879	29066	0.0119276119864291
1	2	4007	1879	23558	-0.0909744736160934
1	2	4007	1879	23387	0.153784839697779
1	2	4007	1879	11314	0.213054969537805
1	2	4007	1879	10794	-0.0233078840709636
1	2	4007	1879	10581	0.169754888948701
1	2	4007	1879	10409	-0.0663875699756682
1	2	4007	1879	10103	-0.17124186771081
1	2	4007	1879	9592	0.018732236421229
1	2	4007	1879	8851	-0.110990965983909
1	2	4007	1879	8519	0.190661601420058
1	2	4007	1879	8506	-0.0741228053943817
1	2	4007	1879	7779	0.143177373085319
1	2	4007	1879	6548	0.0855842103364473
1	2	4007	1879	6513	0.151983163279934
1	2	4007	1879	6319	-0.149566561870061
1	2	4007	1879	5289	0.00442828716973765
1	2	4007	1879	3718	0.0152331315421886
1	2	4007	1879	3660	0.0352436206780989
1	2	4007	1879	3632	0.30232378343734
1	2	4007	1879	3551	0.0513839836091839
1	2	4007	1879	3437	0.282236632995005
1	2	4007	1879	3382	0.0284188812091118
1	2	4007	1879	3074	0.172016265460582
1	2	4007	1879	2864	-0.00723239717184799
1	2	4007	1879	2549	0.173260837391168
1	2	4007	1879	2262	0.0817086474698897
1	2	4007	1879	2193	-0.0198902294860025
1	2	4007	1879	2059	0.166795185751251
1	2	4007	1879	1843	0.122735341442784
1	2	4007	1879	495	-0.094233044517419
1	2	4007	1958	284365	0.0429465489564453
1	2	4007	1958	56479	0.913455351796652
1	2	4007	1958	84330	-0.0173058518221032
1	2	4007	1958	6726	-0.0100146343959684
1	2	4007	1958	51295	0.0450772467344295
1	2	4007	1958	5328	0.0887744190289869
1	2	4007	1958	84726	0.0579441619676748
1	2	4007	1958	10606	-0.113094299080403
1	2	4007	1958	147650	-0.0377178655221182
1	2	4007	1958	9975	0.061416945217448
1	2	4007	1958	23199	0.230907513573357
1	2	4007	1958	55861	-0.0310633027837183
1	2	4007	1958	8520	-0.135720667567234
1	2	4007	1958	949	0.00944362754888657
1	2	4007	1958	3708	0.412118944932087
1	2	4007	1958	4140	0.091565476788263
1	2	4007	1958	91408	0.00236560142090759
1	2	4007	1958	1387	0.165997591437501
1	2	4007	1958	8812	-0.0524410983202818
1	2	4007	1958	54467	-0.0880790333663783
1	2	4007	1958	57121	0.0721639058498826
1	2	4007	1958	1959	1.04783743127181
1	2	4007	1958	55144	-0.0605398391197317
1	2	4007	1958	22992	0.0199322308812154
1	2	4007	1958	55973	0.0478801993188438
1	2	4007	1958	100113407	0.112679529441008
1	2	4007	1958	84908	-0.0195380366744857
1	2	4007	1958	7167	0.0218875264388865
1	2	4007	1958	3159	0.0673258941075412
1	2	4007	1958	79852	0.0816435984178503
1	2	4007	1958	654433	0.52316778802593
1	2	4007	1958	79777	0.000211084893344274
1	2	4007	1958	140771	-0.0627691161094957
1	2	4007	1958	11346	0.334383375563128
1	2	4007	1958	197350	0.0726675494783754
1	2	4007	1958	57468	0.19465078144824
1	2	4007	1958	647087	-0.0276226517540081
1	2	4007	1958	23373	0.0539440879012605
1	2	4007	1958	22839	0.194869965416562
1	2	4007	1958	85441	0.1605171423959
1	2	4007	1958	9910	-0.0588553803970552
1	2	4007	1958	84132	0.0423759047791944
1	2	4007	1958	22902	-0.01645276589961
1	2	4007	1958	2011	0.053948674313419
1	2	4007	1958	25900	0.029077644400865
1	2	4007	1958	5566	-0.066637603448687
1	2	4007	1958	57492	0.161391424472922
1	2	4007	1958	84938	-0.156570546424327
1	2	4007	1958	201475	0.0359449143708554
1	2	4007	1958	5467	0.242771508030159
1	2	4007	1958	10956	-0.0560923291518816
1	2	4007	1958	7791	0.0246820855152828
1	2	4007	1958	55914	-0.149260354655861
1	2	4007	1958	51776	-0.292310364937912
1	2	4007	1958	26230	0.264632095935269
1	2	4007	1958	55054	0.237385844880387
1	2	4007	1958	4192	-0.334832080602784
1	2	4007	1958	9764	0.141055322439731
1	2	4007	1958	5528	0.0777660235982894
1	2	4007	1958	55367	-0.0970323924433339
1	2	4007	1958	6386	0.0611030248089938
1	2	4007	1958	5579	0.394685819290555
1	2	4007	1958	9678	0.0767557870413732
1	2	4007	1958	146206	0.0357862589199146
1	2	4007	1958	8525	0.292456705299245
1	2	4007	1958	23367	-0.0144059929710152
1	2	4007	1958	10456	-0.015298699842713
1	2	4007	1958	7442	-0.0447452427218436
1	2	4007	1958	120	-0.149311906190859
1	2	4007	1958	5599	0.151293346124069
1	2	4007	1958	51095	0.0101883932397127
1	2	4007	1958	353322	-0.0497184487420898
1	2	4007	1958	339168	0.0286851297484995
1	2	4007	1958	283337	0.0409400008484767
1	2	4007	1958	255101	0.124843226921059
1	2	4007	1958	219539	0.0742327064268033
1	2	4007	1958	206358	0.492537611890237
1	2	4007	1958	161253	0.251061168111212
1	2	4007	1958	161247	0.0670673267228466
1	2	4007	1958	159195	0.0436243162756134
1	2	4007	1958	150465	0.0201589871012056
1	2	4007	1958	145741	0.180250604720729
1	2	4007	1958	143689	-0.678389561904665
1	2	4007	1958	124222	-0.21381095515353
1	2	4007	1958	113419	-0.33632457698689
1	2	4007	1958	113178	-0.0266042521955758
1	2	4007	1958	91947	0.0748410515278115
1	2	4007	1958	85315	-0.0620294168073966
1	2	4007	1958	84124	-0.0284063659560934
1	2	4007	1958	83882	0.118649196130574
1	2	4007	1958	83786	0.125055859383501
1	2	4007	1958	81492	0.0727208900333761
1	2	4007	1958	80331	0.0408752688082097
1	2	4007	1958	79624	0.0845965350542311
1	2	4007	1958	79095	0.0529871103928231
1	2	4007	1958	65243	0.192464806332988
1	2	4007	1958	65078	0.0571073431543134
1	2	4007	1958	60685	-0.0977729142982281
1	2	4007	1958	56257	-0.0883015237130327
1	2	4007	1958	79868	0.0761132083799112
1	2	4007	1958	55719	-0.0514177973741645
1	2	4007	1958	55291	0.0183590303279082
1	2	4007	1958	55193	-0.0830296014098842
1	2	4007	1958	55017	-0.0405324612615166
1	2	4007	1958	54997	0.292333213612874
1	2	4007	1958	54883	-0.00752992438372943
1	2	4007	1958	54704	0.275111190175203
1	2	4007	1958	54541	-0.420072840956231
1	2	4007	1958	54345	0.0170569407677913
1	2	4007	1958	51538	-0.159425266229137
1	2	4007	1958	51503	-0.0198595022747231
1	2	4007	1958	51406	-0.0190472887609118
1	2	4007	1958	29090	-0.0123583018018983
1	2	4007	1958	28231	0.36834906416452
1	2	4007	1958	27336	-0.032802796814223
1	2	4007	1958	26191	0.0834813975780437
1	2	4007	1958	25921	0.112837678964667
1	2	4007	1958	25771	-0.052027964000175
1	2	4007	1958	23590	0.0804965736546262
1	2	4007	1958	23557	-0.0401646612482814
1	2	4007	1958	23125	0.221309383356062
1	2	4007	1958	23033	0.011381540627705
1	2	4007	1958	23011	-0.0491376532146842
1	2	4007	1958	10664	0.0396626207228051
1	2	4007	1958	10498	0.0954893912708198
1	2	4007	1958	10250	-0.0286707877120078
1	2	4007	1958	10097	0.0505403465154155
1	2	4007	1958	10023	-0.22830696230798
1	2	4007	1958	10013	-0.143997012623303
1	2	4007	1958	9967	-0.0333676442987158
1	2	4007	1958	9917	0.0400371016659857
1	2	4007	1958	9673	0.257399391434362
1	2	4007	1958	9605	0.104776142232276
1	2	4007	1958	9592	0.106329370957985
1	2	4007	1958	9552	-0.00671338529790748
1	2	4007	1958	9196	0.144382021886895
1	2	4007	1958	8851	0.089846085475115
1	2	4007	1958	8727	0.365708323079374
1	2	4007	1958	8554	-0.00814774779712457
1	2	4007	1958	8462	-0.0192587405665143
1	2	4007	1958	8365	0.195949422521132
1	2	4007	1958	7703	0.0347444949501812
1	2	4007	1958	7572	-0.0362284555932664
1	2	4007	1958	7087	0.319760970471333
1	2	4007	1958	6271	-0.107327192308655
1	2	4007	1958	5914	0.0547119005983235
1	2	4007	1958	5720	-0.0189671510021746
1	2	4007	1958	5623	0.328552534786306
1	2	4007	1958	4904	-0.0381576625521776
1	2	4007	1958	4849	-0.0987657107984398
1	2	4007	1958	3902	0.554047052335015
1	2	4007	1958	3856	-0.0040400998382349
1	2	4007	1958	3706	0.657989995233826
1	2	4007	1958	3622	0.0268006297076805
1	2	4007	1958	3326	-0.0916260643653487
1	2	4007	1958	3295	-0.078675979344525
1	2	4007	1958	3268	0.0582600415867828
1	2	4007	1958	3182	-0.00407774031172394
1	2	4007	1958	3131	0.206421234108712
1	2	4007	1958	3018	-0.0211816944359044
1	2	4007	1958	2956	-0.0589148010773712
1	2	4007	1958	2696	0.0614814438339367
1	2	4007	1958	1960	0.800256936183798
1	2	4007	1958	1942	-0.140994498162994
1	2	4007	1958	1407	0.00832347712080092
1	2	4007	1958	830	0.150728960908721
1	2	4007	1958	784	0.188634922880895
1	2	4007	1958	639	0.143084402827791
1	2	4007	1958	54507	0.179233489778676
1	2	4007	1997	84330	-0.0115593025606203
1	2	4007	1997	58486	0.00334633136854404
1	2	4007	1997	4193	0.0235867282761374
1	2	4007	1997	7673	0.0109660565972711
1	2	4007	1997	3685	0.141067529475521
1	2	4007	1997	9255	0.081288799552194
1	2	4007	1997	29063	0.184056527016999
1	2	4007	1997	147650	0.0873474330398954
1	2	4007	1997	80173	0.0069789970121415
1	2	4007	1997	23623	-0.0504259069926737
1	2	4007	1997	23350	0.00248228531157267
1	2	4007	1997	30827	0.0475403893542675
1	2	4007	1997	55861	0.141280425990645
1	2	4007	1997	841	-0.0234107155136322
1	2	4007	1997	23207	0.0928428066166783
1	2	4007	1997	643155	0.0584870614053941
1	2	4007	1997	10780	0.0795094904803588
1	2	4007	1997	79415	0.0541263471185949
1	2	4007	1997	51005	-0.0567910641857381
1	2	4007	1997	23524	-0.00884010002954248
1	2	4007	1997	54620	-0.00625036618612622
1	2	4007	1997	54841	-0.0204530543504005
1	2	4007	1997	9650	0.138882185122751
1	2	4007	1997	84307	0.0891005358928511
1	2	4007	1997	84172	-0.0572250629438214
1	2	4007	1997	54467	0.00448043467389017
1	2	4007	1997	124411	-0.0111343542114519
1	2	4007	1997	94030	-0.0423473310922036
1	2	4007	1997	359948	0.00529459368891898
1	2	4007	1997	84897	0.0844534777896178
1	2	4007	1997	57711	-0.0102750488530397
1	2	4007	1997	92017	0.0745964644572857
1	2	4007	1997	100130933	0.513114458255493
1	2	4007	1997	3159	-0.0407647249770704
1	2	4007	1997	79635	0.072948547489367
1	2	4007	1997	150946	0.102883869587539
1	2	4007	1997	9898	-0.00948792336347714
1	2	4007	1997	85001	0.0392566369692229
1	2	4007	1997	1984	-0.0185379552923061
1	2	4007	1997	125111	-0.110712753669895
1	2	4007	1997	401551	-0.0372335816810193
1	2	4007	1997	84132	0.0395935281135344
1	2	4007	1997	124565	0.0477875620419389
1	2	4007	1997	400954	-0.0793652094763806
1	2	4007	1997	7690	-0.0251520740767639
1	2	4007	1997	644538	0.232286804466883
1	2	4007	1997	550	0.0423257477205405
1	2	4007	1997	6872	0.0152047628939762
1	2	4007	1997	81488	0.0736668921521517
1	2	4007	1997	9527	-0.00515830059719767
1	2	4007	1997	84938	0.101750706954964
1	2	4007	1997	5279	0.0170968844107162
1	2	4007	1997	25988	0.00118528305527926
1	2	4007	1997	27236	0.135062822561077
1	2	4007	1997	388969	0.0659827929600099
1	2	4007	1997	388199	-0.0637714729275476
1	2	4007	1997	55914	0.235148845424724
1	2	4007	1997	55054	-0.0523602694035846
1	2	4007	1997	10079	-0.0126196530462756
1	2	4007	1997	51742	0.0659650968450373
1	2	4007	1997	5528	-0.0254149293922341
1	2	4007	1997	55367	0.218510459980975
1	2	4007	1997	493753	0.00420985675170301
1	2	4007	1997	51427	-0.0264167952888412
1	2	4007	1997	8725	0.00328208594644035
1	2	4007	1997	55900	0.00693551755743258
1	2	4007	1997	55829	0.142343413283766
1	2	4007	1997	80174	0.0146206938804323
1	2	4007	1997	55145	-0.0919697530499088
1	2	4007	1997	144983	0.0243647770464367
1	2	4007	1997	55274	0.100427050642446
1	2	4007	1997	118813	-0.0606964060882944
1	2	4007	1997	51095	-0.0272669511853954
1	2	4007	1997	122809	0.0551006656512732
1	2	4007	1997	388591	-0.0655143377809026
1	2	4007	1997	283459	-0.023401458000038
1	2	4007	1997	283337	-0.00945609284259119
1	2	4007	1997	280636	-0.0104288127621425
1	2	4007	1997	220992	-0.00177521186465563
1	2	4007	1997	206358	-0.00480497921298958
1	2	4007	1997	200895	0.104082510291751
1	2	4007	1997	199720	-0.0147146830276614
1	2	4007	1997	170959	0.0306337607456353
1	2	4007	1997	168374	-0.0198784219077733
1	2	4007	1997	163081	-0.0108131240285072
1	2	4007	1997	163049	-0.0101199692703809
1	2	4007	1997	159195	0.157904197786123
1	2	4007	1997	124152	0.00515460597603507
1	2	4007	1997	123283	0.0477537061211976
1	2	4007	1997	118460	-0.0202365325374579
1	2	4007	1997	114882	-0.0453441201657297
1	2	4007	1997	94032	-0.0076574222649006
1	2	4007	1997	94015	0.287626646980165
1	2	4007	1997	90324	0.0058083028510589
1	2	4007	1997	90288	0.00167354872656957
1	2	4007	1997	88455	0.0606237701920308
1	2	4007	1997	84844	0.0496214658541435
1	2	4007	1997	84343	0.0396931783651076
1	2	4007	1997	84166	0.0140448410042964
1	2	4007	1997	84124	0.0204318499407185
1	2	4007	1997	83786	0.00903272816164458
1	2	4007	1997	81693	-0.0605414102776757
1	2	4007	1997	81603	0.0460801099464669
1	2	4007	1997	81545	0.0085395454301413
1	2	4007	1997	81492	-0.0613657138098553
1	2	4007	1997	80331	-0.0294590495812728
1	2	4007	1997	80312	0.0603421194847592
1	2	4007	1997	80135	0.0247205960633607
1	2	4007	1997	79818	-0.0571674276787211
1	2	4007	1997	79788	-0.0216181742945833
1	2	4007	1997	79725	0.01406716689001
1	2	4007	1997	79683	-0.0165899850736904
1	2	4007	1997	79624	-0.0247128278100118
1	2	4007	1997	79585	0.144583941178307
1	2	4007	1997	79018	-0.0131330897135578
1	2	4007	1997	79003	0.00534131544920346
1	2	4007	1997	65979	0.150431966395112
1	2	4007	1997	65977	-0.0503514385010749
1	2	4007	1997	64431	0.0301295383146846
1	2	4007	1997	63941	0.125533520162368
1	2	4007	1997	60685	0.0188547238169041
1	2	4007	1997	60558	-0.00666753563404208
1	2	4007	1997	57684	-0.00569009261977802
1	2	4007	1997	57448	0.0462064868498843
1	2	4007	1997	57152	-0.0567479064521132
1	2	4007	1997	56257	0.015566136425794
1	2	4007	1997	55719	0.15596180268732
1	2	4007	1997	55707	0.065790899629694
1	2	4007	1997	55704	0.0191948296470101
1	2	4007	1997	55437	0.170300667430131
1	2	4007	1997	55374	0.0861695828431565
1	2	4007	1997	55193	0.00767607132654089
1	2	4007	1997	55017	0.0278218187145361
1	2	4007	1997	54942	0.00390520062941049
1	2	4007	1997	54919	0.11601262868324
1	2	4007	1997	54850	0.129630996976514
1	2	4007	1997	54465	0.12079693280645
1	2	4007	1997	51503	-0.0146874437068513
1	2	4007	1997	51429	0.00688140534104264
1	2	4007	1997	51244	0.00576752246826845
1	2	4007	1997	51119	0.0506174526810367
1	2	4007	1997	51058	0.0627687913100965
1	2	4007	1997	51002	0.0257701578150176
1	2	4007	1997	50848	0.0789559434483935
1	2	4007	1997	27042	0.0735279363915775
1	2	4007	1997	26036	0.0449549234309436
1	2	4007	1997	25836	0.018110274200309
1	2	4007	1997	25771	-0.00445113911310496
1	2	4007	1997	23557	0.0884163220089907
1	2	4007	1997	23417	0.0111640144679314
1	2	4007	1997	23262	0.0122040730448529
1	2	4007	1997	23212	0.00830812755911188
1	2	4007	1997	11260	0.0627016082460267
1	2	4007	1997	11201	0.0682182107368163
1	2	4007	1997	11151	-0.0304477801528592
1	2	4007	1997	10897	0.0145787575143153
1	2	4007	1997	10600	0.0201907273195721
1	2	4007	1997	10262	-0.0753984932668958
1	2	4007	1997	10179	0.155351669862722
1	2	4007	1997	9950	0.0161077777321486
1	2	4007	1997	9879	0.00690679576422519
1	2	4007	1997	9836	0.00162418461389146
1	2	4007	1997	9673	0.0753794475094181
1	2	4007	1997	9592	0.0212394756716368
1	2	4007	1997	9578	-0.023196300983276
1	2	4007	1997	9188	0.0440070480073732
1	2	4007	1997	9113	-0.0123674416126193
1	2	4007	1997	9100	-0.0570844816863463
1	2	4007	1997	9092	0.0615855779203952
1	2	4007	1997	8886	0.0525249031147283
1	2	4007	1997	8850	0.0901514263140856
1	2	4007	1997	8727	0.103609468578943
1	2	4007	1997	7728	0.108756091784014
1	2	4007	1997	7700	-0.00155934654329716
1	2	4007	1997	7581	0.00528045480928239
1	2	4007	1997	7572	0.128241286162422
1	2	4007	1997	7529	-0.0255687621906278
1	2	4007	1997	7087	-0.0353598280713582
1	2	4007	1997	6988	0.0264540228066048
1	2	4007	1997	6777	-0.0946438036692661
1	2	4007	1997	6513	0.253859106903058
1	2	4007	1997	5867	0.00225574885555799
1	2	4007	1997	5720	-0.0328884477939324
1	2	4007	1997	5589	0.0291769760589514
1	2	4007	1997	5289	0.0036136097201197
1	2	4007	1997	5049	-0.00642408020842862
1	2	4007	1997	4904	0.000767152340278824
1	2	4007	1997	4678	0.0312678399118374
1	2	4007	1997	3430	0.00212705237990122
1	2	4007	1997	3303	0.0931418075773714
1	2	4007	1997	3030	0.0749686840169869
1	2	4007	1997	2800	0.042822405314151
1	2	4007	1997	1942	0.0916538899675715
1	2	4007	1997	1742	-0.0921165444920611
1	2	4007	1997	1410	0.229192093467985
1	2	4007	1997	1108	0.143074160675312
1	2	4007	1997	1018	-0.0582250987481592
1	2	4007	1997	873	0.17724860477932
1	2	4007	1997	790	0.014548267474546
1	2	4007	1997	741	-0.0339661784674117
1	2	4007	2002	1959	0.0381753943568881
1	2	4007	2002	81488	-0.0315623100542295
1	2	4007	2002	1606	0.282905617475371
1	2	4007	2002	54331	0.0630113260304881
1	2	4007	2002	348110	-0.0646284362383694
1	2	4007	2002	283489	0.018282344818097
1	2	4007	2002	283459	-0.00722660043359613
1	2	4007	2002	146923	0.0484596397885749
1	2	4007	2002	84294	-0.0041546793950268
1	2	4007	2002	81545	-0.00192653053560987
1	2	4007	2002	51244	-0.0287803731288042
1	2	4007	2002	23262	-0.0374951350443222
1	2	4007	2002	11260	-0.0249717333160176
1	2	4007	2002	9592	-0.0578243851295831
1	2	4007	2002	5049	-0.0153873777867056
1	2	4007	2002	1960	0.358155168830004
1	2	4007	2005	140890	0.250755041267085
1	2	4007	2005	4194	0.211597121535262
1	2	4007	2005	55145	0.262853251630014
1	2	4007	2005	283489	-0.0973589982022106
1	2	4007	2005	56257	0.00102794077273108
1	2	4007	2005	27042	0.0660333894303485
1	2	4007	2005	23262	0.168613580226858
1	2	4007	2005	11260	0.371304892146748
1	2	4007	2005	6650	0.0368611797818393
1	2	4007	2005	6433	0.0407815279102925
1	2	4007	2033	5328	0.397954964310983
1	2	4007	2033	11014	0.201461694940587
1	2	4007	2033	3685	-0.0930135321169296
1	2	4007	2033	2710	0.496463451327317
1	2	4007	2033	51755	0.268143847500326
1	2	4007	2033	11319	0.0424714704342356
1	2	4007	2033	29070	0.342855593452166
1	2	4007	2033	23199	0.733572369354632
1	2	4007	2033	841	-0.12154711809783
1	2	4007	2033	8910	0.332235481642064
1	2	4007	2033	26286	0.578785550104153
1	2	4007	2033	3746	0.32184049733129
1	2	4007	2033	440193	0.111876498166163
1	2	4007	2033	4140	0.119648796568
1	2	4007	2033	284111	-0.896911724964342
1	2	4007	2033	359948	0.0839738146406822
1	2	4007	2033	22992	0.163343266398744
1	2	4007	2033	11309	0.063749663746515
1	2	4007	2033	340784	0.224524337555796
1	2	4007	2033	4739	0.295035322560806
1	2	4007	2033	125111	-0.342896748354282
1	2	4007	2033	647087	-0.0898860021529065
1	2	4007	2033	401551	-0.0134092643724902
1	2	4007	2033	651746	-0.193497189051414
1	2	4007	2033	730755	-0.0217809915633229
1	2	4007	2033	54464	0.303385429188492
1	2	4007	2033	9910	0.0550619652879644
1	2	4007	2033	7690	0.0255259717786121
1	2	4007	2033	5142	0.144573172606316
1	2	4007	2033	6872	0.112289583972348
1	2	4007	2033	25852	0.61568377966227
1	2	4007	2033	91461	1.50690780526864
1	2	4007	2033	9739	0.422142870548322
1	2	4007	2033	5279	0.0289557907277025
1	2	4007	2033	2036	0.0582195136001598
1	2	4007	2033	29121	0.230873277017644
1	2	4007	2033	4610	-0.021115091103333
1	2	4007	2033	399979	0.369645530806658
1	2	4007	2033	23254	0.536974550633615
1	2	4007	2033	9687	0.509496715580607
1	2	4007	2033	51592	0.178915209373909
1	2	4007	2033	51257	0.246362428570404
1	2	4007	2033	374354	0.743865240180048
1	2	4007	2033	221188	0.0731662042066492
1	2	4007	2033	219539	0.123967692628517
1	2	4007	2033	201895	0.0170450344992464
1	2	4007	2033	140738	0.182671380379638
1	2	4007	2033	135114	0.0218096586095648
1	2	4007	2033	130535	0.212109562959123
1	2	4007	2033	130271	0.504135201256392
1	2	4007	2033	128414	-1.18049274695558
1	2	4007	2033	93627	0.235702286556017
1	2	4007	2033	88455	0.146247395584805
1	2	4007	2033	85294	-0.0192205156238976
1	2	4007	2033	84902	0.0400949020233304
1	2	4007	2033	84844	0.258524058995644
1	2	4007	2033	84328	0.0983912907958369
1	2	4007	2033	84181	0.167247079690586
1	2	4007	2033	80005	-0.502462499179165
1	2	4007	2033	79788	0.346868003547641
1	2	4007	2033	63935	0.0695642007242846
1	2	4007	2033	59277	0.747952157236136
1	2	4007	2033	55666	0.396766638980496
1	2	4007	2033	55421	0.679317264658108
1	2	4007	2033	55374	0.240666364954541
1	2	4007	2033	55311	0.0232286615312965
1	2	4007	2033	55164	0.281627774479038
1	2	4007	2033	54997	-0.0287964593562072
1	2	4007	2033	54800	0.137497546554681
1	2	4007	2033	54704	0.0574475624595124
1	2	4007	2033	51429	0.306177219710131
1	2	4007	2033	51099	0.0219264858340277
1	2	4007	2033	50848	0.247690811653166
1	2	4007	2033	29909	1.78346357321912
1	2	4007	2033	27233	-0.357138910593874
1	2	4007	2033	26191	-0.12046122051056
1	2	4007	2033	26013	0.633183492273566
1	2	4007	2033	23435	0.465421393047765
1	2	4007	2033	23387	0.260870966488279
1	2	4007	2033	23286	0.0786191589986921
1	2	4007	2033	23221	0.157655568878597
1	2	4007	2033	23022	-0.232537299847357
1	2	4007	2033	22943	0.574901466175486
1	2	4007	2033	10023	0.599210529840637
1	2	4007	2033	10013	0.149350316578438
1	2	4007	2033	9917	0.135796751727543
1	2	4007	2033	9786	0.205284172662104
1	2	4007	2033	6768	-0.571938734576232
1	2	4007	2033	6605	0.155296393490872
1	2	4007	2033	6433	0.377111926684135
1	2	4007	2033	6429	0.424483264664968
1	2	4007	2033	6383	-0.501212443105907
1	2	4007	2033	5996	-3.52183493034505
1	2	4007	2033	5962	0.121438971755808
1	2	4007	2033	5867	0.22511056113929
1	2	4007	2033	5606	0.10873210890092
1	2	4007	2033	4122	0.151628369145574
1	2	4007	2033	3887	-0.0218589598135002
1	2	4007	2033	3856	-0.0264050504684235
1	2	4007	2033	3667	0.209365092268958
1	2	4007	2033	3295	0.188029463393536
1	2	4007	2033	3074	0.239342182541525
1	2	4007	2033	1843	0.336392429023733
1	2	4007	2033	1371	0.142460129729255
1	2	4007	2033	1018	-0.0392957447389542
1	2	4007	2033	658	-0.23800122472099
1	2	4007	2033	514	-0.00377474964009516
1	2	4007	2033	54507	0.364971713818891
1	2	4007	2033	9340	1.84689909136307
1	2	4007	2099	3746	-0.0516707230062103
1	2	4007	2099	440193	0.0631894365648969
1	2	4007	2099	284111	-0.388577048425351
1	2	4007	2099	22992	0.118777864352407
1	2	4007	2099	50486	0.113906533984991
1	2	4007	2099	140771	0.0442753215915901
1	2	4007	2099	11346	0.162588017946143
1	2	4007	2099	6510	0.222748529790584
1	2	4007	2099	9817	-0.00257547766455923
1	2	4007	2099	7139	-0.0272226013276961
1	2	4007	2099	8525	-0.0635556155569081
1	2	4007	2099	9687	0.195043479626342
1	2	4007	2099	220992	0.107850354484051
1	2	4007	2099	146325	0.376204924468237
1	2	4007	2099	79919	0.304604042541095
1	2	4007	2099	79725	0.00129223977588721
1	2	4007	2099	56964	0.187048115789385
1	2	4007	2099	6988	-0.0328077311314373
1	2	4007	2099	6605	0.076381418418869
1	2	4007	2099	5914	0.0488065111798888
1	2	4007	2099	5609	0.150039534104622
1	2	4007	2099	2875	0.137353781310604
1	2	4007	2099	2170	-0.0320277173829211
1	2	4007	2099	250	0.325550404077676
1	2	4007	2101	146325	-0.0274528681441613
1	2	4007	2101	55778	0.0476971943171409
1	2	4007	2101	22888	0.0131891866726657
1	2	4007	2101	6650	0.28197617538051
1	2	4007	2113	399909	-0.018153020316426
1	2	4007	2113	51755	-0.0224747785052739
1	2	4007	2113	29063	-0.041254863592227
1	2	4007	2113	80173	-0.116342348977602
1	2	4007	2113	30827	-0.0135575741454459
1	2	4007	2113	222234	0.0450927287312121
1	2	4007	2113	3708	0.140287767825993
1	2	4007	2113	23524	0.0337800518679412
1	2	4007	2113	54620	0.00620829536075841
1	2	4007	2113	94030	0.0274562508781025
1	2	4007	2113	1959	0.0114884012555781
1	2	4007	2113	57659	0.132645129229416
1	2	4007	2113	57711	-0.0110431236780736
1	2	4007	2113	85001	-0.0183480046745637
1	2	4007	2113	284358	0.0596316249636538
1	2	4007	2113	400954	0.108305877972673
1	2	4007	2113	1441	0.00977086347500959
1	2	4007	2113	550	-0.0394255882458569
1	2	4007	2113	9527	0.057354408125723
1	2	4007	2113	84938	0.0305230539195811
1	2	4007	2113	7791	0.123020528954118
1	2	4007	2113	55900	0.0202986859969943
1	2	4007	2113	51389	0.0297135435098895
1	2	4007	2113	7067	-0.022420002578311
1	2	4007	2113	7587	0.0162726124793542
1	2	4007	2113	348110	-0.0197975019905778
1	2	4007	2113	199720	0.213000218744312
1	2	4007	2113	163087	0.0529981807658313
1	2	4007	2113	147923	-0.00973682318100212
1	2	4007	2113	140775	0.0442136604670933
1	2	4007	2113	128866	0.0485395449594601
1	2	4007	2113	117246	0.013726339069562
1	2	4007	2113	85476	0.0294527188571493
1	2	4007	2113	84124	0.0761560456110642
1	2	4007	2113	79818	0.0708275293265382
1	2	4007	2113	79018	0.040023876837557
1	2	4007	2113	59284	0.321861185756861
1	2	4007	2113	56943	-0.0314593071670445
1	2	4007	2113	56902	0.0156638959955632
1	2	4007	2113	56257	-0.042570719800793
1	2	4007	2113	55778	0.00608089685343628
1	2	4007	2113	55437	-0.0206029296447764
1	2	4007	2113	55311	0.0243864171660889
1	2	4007	2113	55291	-0.028487648293314
1	2	4007	2113	54922	0.0696691025450433
1	2	4007	2113	29097	0.046740009383644
1	2	4007	2113	26191	0.0592484395465079
1	2	4007	2113	23558	0.0314986359271429
1	2	4007	2113	11260	-0.0448642218508164
1	2	4007	2113	11194	0.0301168672046875
1	2	4007	2113	10794	0.0459401932777593
1	2	4007	2113	9967	-0.00524970300524735
1	2	4007	2113	9879	0.00637983346737632
1	2	4007	2113	6433	0.0358456325590375
1	2	4007	2113	5546	0.00164174733040698
1	2	4007	2113	5439	0.0253851516605438
1	2	4007	2113	2523	0.064719110100375
1	2	4007	2113	1742	0.0898957605859751
1	2	4007	2113	495	0.826351599372375
1	2	4007	2146	22839	0.00724634419813074
1	2	4007	2146	64067	-0.0338430127302426
1	2	4007	2146	4192	0.218201822753195
1	2	4007	2146	8525	0.0190034717729863
1	2	4007	2146	146325	-0.169290345248953
1	2	4007	2146	124222	0.0599140557985698
1	2	4007	2146	94032	0.0181384525781239
1	2	4007	2146	84861	0.0625533051938994
1	2	4007	2146	84152	0.0977549899481918
1	2	4007	2146	81693	-0.0439477690390685
1	2	4007	2146	80328	-0.340627552034655
1	2	4007	2146	54345	-0.0530816293059955
1	2	4007	2146	50805	-0.114146518550239
1	2	4007	2146	25825	0.0908748292521904
1	2	4007	2146	10581	0.0607614223980874
1	2	4007	2146	10481	-0.0265523386868053
1	2	4007	2146	9423	0.195276571021457
1	2	4007	2146	8519	0.0527519167903254
1	2	4007	2146	6650	0.143640867193589
1	2	4007	2146	6496	-0.0609390544223298
1	2	4007	2146	6493	0.0463650889235314
1	2	4007	2146	4761	-0.00675848610267927
1	2	4007	2146	4489	0.0251556337004555
1	2	4007	2146	3234	-0.512215893194659
1	2	4007	2146	3217	-0.251948270983294
1	2	4007	2146	3170	-0.0692685587893288
1	2	4007	2146	2862	-0.0541651824074259
1	2	4007	2146	1960	-0.0625111845184284
1	2	4007	2146	1942	0.0618546840591095
1	2	4007	2146	250	-0.0971752595449038
1	2	4007	23186	84330	-0.0234090484130802
1	2	4007	23186	11014	0.0385991976852813
1	2	4007	23186	51755	0.155654870923996
1	2	4007	23186	57579	0.691319153151322
1	2	4007	23186	372	0.0487175393382606
1	2	4007	23186	30827	0.123185749365207
1	2	4007	23186	91408	0.011235195749214
1	2	4007	23186	23031	0.331607768461591
1	2	4007	23186	359948	-0.00866753834430411
1	2	4007	23186	11309	0.0929148260570842
1	2	4007	23186	2918	-0.068902376267248
1	2	4007	23186	2130	0.103023685169612
1	2	4007	23186	11346	-0.0544001817330043
1	2	4007	23186	54464	0.0604126597685827
1	2	4007	23186	124565	0.255962555078553
1	2	4007	23186	9817	0.02525983321064
1	2	4007	23186	9739	0.088604546862342
1	2	4007	23186	2309	-0.0311398574762961
1	2	4007	23186	5467	0.0342128541200171
1	2	4007	23186	79582	0.0330323514089301
1	2	4007	23186	55367	0.589857616037694
1	2	4007	23186	973	-0.255820057788001
1	2	4007	23186	4610	0.82545402226828
1	2	4007	23186	51427	0.0860379390937782
1	2	4007	23186	8525	0.460637522219196
1	2	4007	23186	51592	0.114158374872478
1	2	4007	23186	51257	0.149203710632274
1	2	4007	23186	284361	-0.299293009188962
1	2	4007	23186	254263	0.245906607468985
1	2	4007	23186	221527	-0.0786643091149522
1	2	4007	23186	201895	0.194156581259246
1	2	4007	23186	162417	0.0949064860514763
1	2	4007	23186	150465	-0.0266647359198886
1	2	4007	23186	84164	0.761601436113064
1	2	4007	23186	80737	-0.0475875907637499
1	2	4007	23186	55164	0.371459942545397
1	2	4007	23186	54997	0.0623988907245619
1	2	4007	23186	54850	0.422199531576515
1	2	4007	23186	23221	-0.0507442197264616
1	2	4007	23186	23011	0.00332100981702603
1	2	4007	23186	10897	0.0645164766489462
1	2	4007	23186	10669	0.0705608906794743
1	2	4007	23186	9921	0.145473361500664
1	2	4007	23186	9879	0.232005326781759
1	2	4007	23186	9839	0.153737913748603
1	2	4007	23186	8720	0.217918581467742
1	2	4007	23186	8365	-0.175530221277419
1	2	4007	23186	6429	-0.0563036408652793
1	2	4007	23186	5589	0.0436877320216149
1	2	4007	23186	4267	0.00297422986451642
1	2	4007	23186	1843	0.0258844756597536
1	2	4007	23186	1114	0.0151405656387679
1	2	4007	23186	92	0.0503590007696022
1	2	4007	23512	54847	-0.0343695860648947
1	2	4007	23512	28231	0.33477226554093
1	2	4007	23512	6493	0.52050020851275
1	2	4007	23512	4761	-1.63152033232446
1	2	4007	23512	4760	-0.344735532120755
1	2	4007	23512	3959	0.492292903398334
1	2	4007	23512	3481	0.459753748027371
1	2	4007	23512	3234	1.33004679655709
1	2	4007	23512	3217	0.467582794206508
1	2	4007	23512	3170	1.28804987689804
1	2	4007	2353	5537	0.0132350054301907
1	2	4007	2353	6726	0.00674680490693062
1	2	4007	2353	5328	-0.102683385370632
1	2	4007	2353	399909	0.059842604111189
1	2	4007	2353	80173	0.0284270006822104
1	2	4007	2353	222234	-0.0481723474998112
1	2	4007	2353	25992	-0.239714119501663
1	2	4007	2353	3910	0.0476443798832413
1	2	4007	2353	2246	0.194653184020656
1	2	4007	2353	730087	-0.0195881060613347
1	2	4007	2353	339230	-0.007533264250703
1	2	4007	2353	51005	0.0525487204172877
1	2	4007	2353	54841	0.011385573742156
1	2	4007	2353	9650	0.0543215810097712
1	2	4007	2353	359948	0.0232539425385887
1	2	4007	2353	29855	-0.0705287656966025
1	2	4007	2353	4194	0.0155088661689931
1	2	4007	2353	100113407	-0.0935092193848859
1	2	4007	2353	50486	0.11913087755721
1	2	4007	2353	3159	-0.159423611143237
1	2	4007	2353	79635	0.0112060980162732
1	2	4007	2353	23353	0.0054992993433937
1	2	4007	2353	647219	-0.118700063044034
1	2	4007	2353	654433	-1.38579125636695
1	2	4007	2353	2918	-0.140642019376248
1	2	4007	2353	79777	-0.0901537945793631
1	2	4007	2353	10682	-0.0597200987141451
1	2	4007	2353	284358	-0.244449877976336
1	2	4007	2353	11346	-0.1505307900252
1	2	4007	2353	4739	0.281436977922463
1	2	4007	2353	23373	-0.0989310498444902
1	2	4007	2353	55812	-0.120221017324644
1	2	4007	2353	4301	0.010846981199522
1	2	4007	2353	124565	0.0201952230724871
1	2	4007	2353	5495	-0.0126076390041117
1	2	4007	2353	2847	-0.329192394932477
1	2	4007	2353	3188	0.0150203267041605
1	2	4007	2353	439921	-0.0976225698927359
1	2	4007	2353	9144	-0.0446667819647425
1	2	4007	2353	25988	-0.00720970243839356
1	2	4007	2353	10956	-0.000537514481871113
1	2	4007	2353	23095	0.0381572682456911
1	2	4007	2353	26230	-0.299208862330655
1	2	4007	2353	9764	-0.0135756183156987
1	2	4007	2353	4610	0.0787174726333323
1	2	4007	2353	2669	0.494723774628814
1	2	4007	2353	56890	-0.00973236949284597
1	2	4007	2353	6855	-0.161176969843271
1	2	4007	2353	51257	-0.0545760753668741
1	2	4007	2353	221188	-0.0411561358279683
1	2	4007	2353	170959	0.0204419886324672
1	2	4007	2353	168374	-0.0371220744008188
1	2	4007	2353	154881	-0.0891144372015368
1	2	4007	2353	151742	-0.0559889204965001
1	2	4007	2353	140686	-0.0630108100772388
1	2	4007	2353	130271	0.130555700225589
1	2	4007	2353	94240	0.129565630932377
1	2	4007	2353	94032	-0.0604894429143654
1	2	4007	2353	91947	0.129476718306218
1	2	4007	2353	84902	-0.0233796050350395
1	2	4007	2353	84518	-0.0310660325252731
1	2	4007	2353	84188	-0.0302848469927934
1	2	4007	2353	83786	-0.107104361293055
1	2	4007	2353	81855	-0.0962339660677631
1	2	4007	2353	81603	0.00732422804940828
1	2	4007	2353	80005	-0.216372941136302
1	2	4007	2353	79622	-0.0076076034742089
1	2	4007	2353	79102	0.0243255338533386
1	2	4007	2353	79018	-0.076134379382628
1	2	4007	2353	57403	-0.0970340453724881
1	2	4007	2353	56957	0.00677580342872158
1	2	4007	2353	56413	-0.0893786603063777
1	2	4007	2353	55291	-0.0677482523207327
1	2	4007	2353	55193	0.0629518053100284
1	2	4007	2353	55082	0.00222149404536319
1	2	4007	2353	54922	0.0405482553640898
1	2	4007	2353	51728	-0.020164151013457
1	2	4007	2353	51538	-0.00750361560849907
1	2	4007	2353	51058	-0.0369416448977876
1	2	4007	2353	50848	0.144092036744303
1	2	4007	2353	50809	0.0460809057323573
1	2	4007	2353	25771	0.00609540866792599
1	2	4007	2353	23258	0.0389187298604176
1	2	4007	2353	23221	-0.0786991994921224
1	2	4007	2353	23033	0.00923832473068785
1	2	4007	2353	11194	-0.094703470029203
1	2	4007	2353	11020	-0.103017317291115
1	2	4007	2353	10897	0.00906064489250813
1	2	4007	2353	10103	-0.109954176785331
1	2	4007	2353	9552	-0.0239844892477118
1	2	4007	2353	8506	-0.0416609282026611
1	2	4007	2353	8362	-0.189434236993739
1	2	4007	2353	8341	-0.0559319004719964
1	2	4007	2353	8338	0.0489638308932756
1	2	4007	2353	8106	-0.0189114925286612
1	2	4007	2353	7728	0.0818941157491577
1	2	4007	2353	7411	-0.102930708351485
1	2	4007	2353	7130	0.161429779344201
1	2	4007	2353	6988	-0.00650398175542937
1	2	4007	2353	6768	-0.170131610850761
1	2	4007	2353	5623	-0.138497764256139
1	2	4007	2353	5606	-0.0114471045930956
1	2	4007	2353	5438	-0.00956296809571506
1	2	4007	2353	4849	-0.0227292024313388
1	2	4007	2353	4292	-0.00854238804233049
1	2	4007	2353	4267	0.290628788103827
1	2	4007	2353	4053	-0.00301522909171053
1	2	4007	2353	3706	-0.133774254179716
1	2	4007	2353	3660	0.104252688799887
1	2	4007	2353	3182	-0.00328217538690009
1	2	4007	2353	2012	0.869149394947054
1	2	4007	2353	1939	0.0661331803201111
1	2	4007	2353	1849	0.107022893868932
1	2	4007	2353	1843	0.460063059939532
1	2	4007	2353	1434	0.00130963388176979
1	2	4007	2353	904	0.0269782184045374
1	2	4007	2353	658	0.0377971709669124
1	2	4007	2353	467	0.409956793648934
1	2	4007	23764	51755	0.143643237776424
1	2	4007	23764	9778	0.0557872951864979
1	2	4007	23764	92659	-0.00590661302798161
1	2	4007	23764	359948	0.0161958951498868
1	2	4007	23764	56970	0.0537941989439861
1	2	4007	23764	9811	0.0682818651556938
1	2	4007	23764	3159	0.0795036670391622
1	2	4007	23764	7784	0.00909596870833749
1	2	4007	23764	51192	-0.100883925506456
1	2	4007	23764	5467	0.0218379367274636
1	2	4007	23764	9678	0.0223856306980713
1	2	4007	23764	8725	0.0643954921244654
1	2	4007	23764	7442	-0.0330441201353849
1	2	4007	23764	400830	-0.0941772084614037
1	2	4007	23764	349667	-0.016025593913476
1	2	4007	23764	220992	-0.0316768630367368
1	2	4007	23764	148362	0.0161470438795697
1	2	4007	23764	140738	-0.0689854498035147
1	2	4007	23764	114879	0.0338534321169793
1	2	4007	23764	55814	0.0324260534169675
1	2	4007	23764	51522	-0.0192544447822307
1	2	4007	23764	29097	-0.0142858041211264
1	2	4007	23764	26191	-0.0431126956934215
1	2	4007	23764	22828	0.0228076722085373
1	2	4007	23764	10661	-0.00973667534261691
1	2	4007	23764	10180	0.0200965734828695
1	2	4007	23764	10023	0.0368067407300704
1	2	4007	23764	9673	0.0860313267451082
1	2	4007	23764	8506	0.0608419450667681
1	2	4007	23764	8365	-0.307379151629827
1	2	4007	23764	7150	0.000147257185797674
1	2	4007	23764	6429	-0.0101003767412061
1	2	4007	23764	4924	0.0733692883680255
1	2	4007	23764	4053	-0.27278335689699
1	2	4007	23764	3303	0.183314663592996
1	2	4007	23764	3074	-0.0564824816603498
1	2	4007	23764	3018	-0.0352771300846821
1	2	4007	23764	639	0.526522211937988
1	2	4007	2551	346157	-0.631794790290181
1	2	4007	2551	84330	0.109229688195735
1	2	4007	2551	2653	0.0811447882474924
1	2	4007	2551	3685	0.680472298460408
1	2	4007	2551	399909	-0.135373220036056
1	2	4007	2551	65065	0.605664999892468
1	2	4007	2551	80173	0.0723577646328864
1	2	4007	2551	94104	0.444973779241525
1	2	4007	2551	161823	0.0288752373675013
1	2	4007	2551	23623	-0.550094216585892
1	2	4007	2551	23350	0.0133049440368513
1	2	4007	2551	55861	0.13273276104402
1	2	4007	2551	8520	0.27451855004993
1	2	4007	2551	841	0.061605100083807
1	2	4007	2551	83860	0.00282198570232099
1	2	4007	2551	643155	0.17725361865432
1	2	4007	2551	92659	0.0100743063364735
1	2	4007	2551	27342	0.0460844437850271
1	2	4007	2551	81608	0.108521090705296
1	2	4007	2551	10780	0.256740783460155
1	2	4007	2551	4140	0.0447152881032538
1	2	4007	2551	79415	0.10208067585414
1	2	4007	2551	23160	0.0872381959724751
1	2	4007	2551	91408	0.0119007273475777
1	2	4007	2551	339230	-0.198850176514565
1	2	4007	2551	80020	-0.356099243165669
1	2	4007	2551	54620	0.060700523644759
1	2	4007	2551	8812	0.0964241717904677
1	2	4007	2551	84307	0.520276267345121
1	2	4007	2551	84172	-0.00161241873848905
1	2	4007	2551	54467	0.32030942221091
1	2	4007	2551	1959	0.660781329388299
1	2	4007	2551	55028	-0.020823050633345
1	2	4007	2551	219899	0.129113174307142
1	2	4007	2551	56970	-0.196250706640328
1	2	4007	2551	84897	0.205482496530213
1	2	4007	2551	4194	0.0933574434236207
1	2	4007	2551	57711	0.14510954820869
1	2	4007	2551	92017	0.303748462760324
1	2	4007	2551	342371	0.185246798748437
1	2	4007	2551	7167	-0.248073899424807
1	2	4007	2551	1375	0.492337071871827
1	2	4007	2551	85001	-0.12449467624299
1	2	4007	2551	146429	0.132844437612874
1	2	4007	2551	197350	0.0485585540852496
1	2	4007	2551	647087	0.304254620829792
1	2	4007	2551	64786	0.0409459359867914
1	2	4007	2551	10818	0.38035986519853
1	2	4007	2551	401551	0.0679296373362955
1	2	4007	2551	51192	0.0193264507443197
1	2	4007	2551	124565	0.104978198835164
1	2	4007	2551	5495	0.106952792646829
1	2	4007	2551	57697	0.265824554075806
1	2	4007	2551	7690	-0.0589339915870071
1	2	4007	2551	25900	-0.0433514149346191
1	2	4007	2551	84264	0.0483040222547496
1	2	4007	2551	5566	-0.261466362931175
1	2	4007	2551	4179	0.21414342609986
1	2	4007	2551	8451	0.0611019165996859
1	2	4007	2551	439921	0.17652987784659
1	2	4007	2551	81488	0.0887460076262459
1	2	4007	2551	9527	0.0287225395982378
1	2	4007	2551	84938	0.495164707038461
1	2	4007	2551	201475	0.0475396777318163
1	2	4007	2551	5279	0.157176582797651
1	2	4007	2551	25988	0.177002620454917
1	2	4007	2551	158405	1.08996922398959
1	2	4007	2551	6602	0.117235968005903
1	2	4007	2551	27236	0.270482974665878
1	2	4007	2551	5573	-0.0677615854720925
1	2	4007	2551	5170	0.18048333859401
1	2	4007	2551	51010	0.0249241955960997
1	2	4007	2551	388969	0.193261870975679
1	2	4007	2551	1606	-0.423433305264764
1	2	4007	2551	55589	0.208138437962061
1	2	4007	2551	4735	0.182482818002756
1	2	4007	2551	51742	0.158212334784327
1	2	4007	2551	5528	0.0374309219617072
1	2	4007	2551	973	0.0677207462783906
1	2	4007	2551	1390	0.631576521532658
1	2	4007	2551	493753	0.0153435720477661
1	2	4007	2551	8525	-0.425374754844792
1	2	4007	2551	8725	0.256608269432703
1	2	4007	2551	55900	0.137025835932623
1	2	4007	2551	55829	0.1510710115476
1	2	4007	2551	144983	0.171109939106275
1	2	4007	2551	55274	0.34481858101726
1	2	4007	2551	6855	-0.205863698802428
1	2	4007	2551	54433	0.185772301680462
1	2	4007	2551	23019	0.181029206005972
1	2	4007	2551	51257	-0.12916953762474
1	2	4007	2551	64766	0.591990673948752
1	2	4007	2551	374900	0.0399397188721947
1	2	4007	2551	348110	0.0676493546740539
1	2	4007	2551	345757	-0.146316355391265
1	2	4007	2551	339175	0.00125868142289432
1	2	4007	2551	283489	0.132778067571057
1	2	4007	2551	283459	-0.122555290297617
1	2	4007	2551	220992	0.0961784596989251
1	2	4007	2551	219539	-0.211637481802821
1	2	4007	2551	199720	-0.344078438843367
1	2	4007	2551	170959	0.645088268653509
1	2	4007	2551	163087	0.432409972644921
1	2	4007	2551	163049	0.153749988729169
1	2	4007	2551	162417	0.257749523468844
1	2	4007	2551	148362	0.242121943032802
1	2	4007	2551	147923	0.0810586429649058
1	2	4007	2551	138241	0.213520991209565
1	2	4007	2551	136647	0.14860370746929
1	2	4007	2551	128866	-0.0981191942813445
1	2	4007	2551	127396	0.254020103881792
1	2	4007	2551	124152	0.11325320685594
1	2	4007	2551	123283	0.552796936751534
1	2	4007	2551	119710	-0.19908533761767
1	2	4007	2551	118460	0.0731620135438315
1	2	4007	2551	114882	0.128155823347149
1	2	4007	2551	94032	-0.0902811399434765
1	2	4007	2551	94015	0.546565860926134
1	2	4007	2551	90288	0.0677994521506325
1	2	4007	2551	88455	0.889373676659589
1	2	4007	2551	85406	-0.119739688091066
1	2	4007	2551	85360	0.049539298474992
1	2	4007	2551	84932	0.210169363420438
1	2	4007	2551	84914	0.113147386074098
1	2	4007	2551	84902	0.0663721588839225
1	2	4007	2551	84844	0.0434642738830883
1	2	4007	2551	84294	0.209345249739
1	2	4007	2551	84250	-0.14944407520249
1	2	4007	2551	84186	0.198868501433143
1	2	4007	2551	84152	1.37738097391671
1	2	4007	2551	84124	0.0675079881219607
1	2	4007	2551	84060	0.155804287662209
1	2	4007	2551	80135	0.469096538242424
[truncated: 268,978 more rows]
