# Supplementary material for: Associating transcription factors and conserved RNA structures with gene regulation in the human brain
Source: Sci Rep. 2017 Jul 18;7:5776. doi: 10.1038/s41598-017-06200-4 (PMC5516038; doi:10.1038/s41598-017-06200-4)
Supplement: Supplementary file 5 — Supplementary Dataset Number: S5 [file 41598_2017_6200_MOESM5_ESM.csv]

depth	tf_entrezid	tf_gene_symbol	region_id	tissue_abr	region_name	q_value	goterm_id	goterm_category	goterm_level	goterm_description	target_entrez_geneids	target_gene_symbols	number_overlap_genes	goterm_size
2	1051	CEBPB	4007	Tel	Telencephalon	0.00162543684551	GO:0097427	c	4	microtubule bundle	2011,23255	MARK2,SOGA2	2	3
2	1051	CEBPB	4007	Tel	Telencephalon	0.0138908632019	GO:0001221	m	4	transcription cofactor binding	2309,84181	FOXO3,CHD6	2	14
2	1051	CEBPB	4007	Tel	Telencephalon	0.0138908632019	GO:0003707	m	4	steroid hormone receptor activity	2063,5915,9975	NR2F6,RARB,NR1D2	3	55
2	1051	CEBPB	4007	Tel	Telencephalon	0.0138908632019	GO:0004879	m	4	RNA polymerase II transcription factor activity, ligand-activated sequence-specific DNA binding	2063,5915,9975	NR2F6,RARB,NR1D2	3	49
2	1051	CEBPB	4007	Tel	Telencephalon	0.0240478451963	GO:0098531	m	3	transcription factor activity, direct ligand regulated sequence-specific DNA binding	2063,5915,9975	NR2F6,RARB,NR1D2	3	49
2	1051	CEBPB	4007	Tel	Telencephalon	0.0251273197334	GO:0031490	m	4	chromatin DNA binding	2309,8932,23558	FOXO3,MBD2,WBP2	3	76
2	1051	CEBPB	4007	Tel	Telencephalon	0.0485408379111	GO:0048770	c	5	pigment granule	6510,9145,80331	SLC1A5,SYNGR1,DNAJC5	3	102
2	1051	CEBPB	4007	Tel	Telencephalon	0.0489994987154	GO:0043566	m	5	structure-specific DNA binding	2309,4782,8932,80312,23558	FOXO3,NFIC,MBD2,TET1,WBP2	5	252
2	1051	CEBPB	4007	Tel	Telencephalon	0.0501672819574	GO:0030424	c	4	axon	6711,8506,9145,80331,54800,94030	SPTBN1,CNTNAP1,SYNGR1,DNAJC5,KLHL24,LRRC4B	6	365
2	1051	CEBPB	4007	Tel	Telencephalon	0.0545614605301	GO:0097223	c	2	sperm part	3796,4179,5566,23353	KIF2A,CD46,PRKACA,SUN1	4	127
2	1051	CEBPB	4007	Tel	Telencephalon	0.0713750936907	GO:0002080	c	3	acrosomal membrane	4179,23353	CD46,SUN1	2	21
2	1051	CEBPB	4007	Tel	Telencephalon	0.0713750936907	GO:0033267	c	3	axon part	6711,8506,9145,80331	SPTBN1,CNTNAP1,SYNGR1,DNAJC5	4	168
2	1051	CEBPB	4007	Tel	Telencephalon	0.0796800088454	GO:0043005	c	3	neuron projection	5566,6711,8506,8910,9145,80331,54800,23095,94030	PRKACA,SPTBN1,CNTNAP1,SGCE,SYNGR1,DNAJC5,KLHL24,KIF1B,LRRC4B	9	891
2	1051	CEBPB	4007	Tel	Telencephalon	0.100927298428	GO:0032589	c	4	neuron projection membrane	6711,8910	SPTBN1,SGCE	2	36
2	1051	CEBPB	4007	Tel	Telencephalon	0.13163304223	GO:0009890	b	5	negative regulation of biosynthetic process	1843,2063,2309,2918,4194,4782,5915,6672,8554,8932,9975,80312,56413	DUSP1,NR2F6,FOXO3,GRM8,MDM4,NFIC,RARB,SP100,PIAS1,MBD2,NR1D2,TET1,LTB4R2	13	1417
2	1051	CEBPB	4007	Tel	Telencephalon	0.13163304223	GO:0051172	b	5	negative regulation of nitrogen compound metabolic process	1843,2063,2309,2918,4194,4782,5915,6672,8554,8932,9975,80312,56413	DUSP1,NR2F6,FOXO3,GRM8,MDM4,NFIC,RARB,SP100,PIAS1,MBD2,NR1D2,TET1,LTB4R2	13	1424
2	1051	CEBPB	4007	Tel	Telencephalon	0.13163304223	GO:0071383	b	5	cellular response to steroid hormone stimulus	2063,5915,9975,23558	NR2F6,RARB,NR1D2,WBP2	4	141
2	1051	CEBPB	4007	Tel	Telencephalon	0.158532811524	GO:0007043	b	5	cell-cell junction assembly	5566,8506,125111	PRKACA,CNTNAP1,GJD3	3	88
2	1051	CEBPB	4007	Tel	Telencephalon	0.158532811524	GO:0030522	b	5	intracellular receptor signaling pathway	2063,5915,6672,8554,9975	NR2F6,RARB,SP100,PIAS1,NR1D2	5	291
2	1051	CEBPB	4007	Tel	Telencephalon	0.173058425542	GO:0009755	b	5	hormone-mediated signaling pathway	2063,5915,9975	NR2F6,RARB,NR1D2	3	102
2	1051	CEBPB	4007	Tel	Telencephalon	0.173058425542	GO:0035088	b	5	establishment or maintenance of apical/basal cell polarity	2011,23255	MARK2,SOGA2	2	37
2	1051	CEBPB	4007	Tel	Telencephalon	0.173058425542	GO:0046461	b	5	neutral lipid catabolic process	5566,51099	PRKACA,ABHD5	2	39
2	1051	CEBPB	4007	Tel	Telencephalon	0.3936227566	GO:0032870	b	4	cellular response to hormone stimulus	1843,2063,3481,5566,5915,9975,23558	DUSP1,NR2F6,IGF2,PRKACA,RARB,NR1D2,WBP2	7	572
2	1051	CEBPB	4007	Tel	Telencephalon	0.3936227566	GO:0051321	b	4	meiotic cell cycle	1843,5566,143689,23353	DUSP1,PRKACA,PIWIL4,SUN1	4	198
2	1051	CEBPB	4007	Tel	Telencephalon	0.3936227566	GO:0051646	b	4	mitochondrion localization	2011,23095	MARK2,KIF1B	2	28
2	1051	CEBPB	4007	Tel	Telencephalon	0.3936227566	GO:0071514	b	4	genetic imprinting	3481,80312	IGF2,TET1	2	29
2	1051	CEBPB	4007	Tel	Telencephalon	0.400071825836	GO:0061245	b	4	establishment or maintenance of bipolar cell polarity	2011,23255	MARK2,SOGA2	2	37
2	1051	CEBPB	4007	Tel	Telencephalon	0.573783140104	GO:0042752	b	3	regulation of circadian rhythm	2063,5599,9975	NR2F6,MAPK8,NR1D2	3	97
2	1051	CEBPB	4833	MET	Metencephalon	0.0164709859275	GO:0005604	c	2	basement membrane	2335,7078,59277,64093	FN1,TIMP3,NTN4,SMOC1	4	95
2	1051	CEBPB	4833	MET	Metencephalon	0.0203375517308	GO:0004033	m	5	aldo-keto reductase (NADP) activity	8644,9249	AKR1C3,DHRS3	2	21
2	1051	CEBPB	4833	MET	Metencephalon	0.0203375517308	GO:0004745	m	5	retinol dehydrogenase activity	8644,9249	AKR1C3,DHRS3	2	16
2	1051	CEBPB	4833	MET	Metencephalon	0.0215477206128	GO:1902115	b	4	regulation of organelle assembly	4848,5962,170690,55755,92421	CNOT2,RDX,ADAMTS16,CDK5RAP2,CHMP4C	5	127
2	1051	CEBPB	4833	MET	Metencephalon	0.0321114775467	GO:0001078	m	5	transcriptional repressor activity, RNA polymerase II core promoter proximal region sequence-specific binding	467,3087,79365	ATF3,HHEX,BHLHE41	3	103
2	1051	CEBPB	4833	MET	Metencephalon	0.0372705401308	GO:0005615	c	2	extracellular space	133,558,2335,2650,5962,121227,7078,8635,8991,10507,23255,196441	ADM,AXL,FN1,GCNT1,RDX,LRIG3,TIMP3,RNASET2,SELENBP1,SEMA4D,SOGA2,ZFC3H1	12	1279
2	1051	CEBPB	4833	MET	Metencephalon	0.0372705401308	GO:0032993	c	2	protein-DNA complex	3013,3087,5620,6667	HIST1H2AD,HHEX,PRM2,SP1	4	159
2	1051	CEBPB	4833	MET	Metencephalon	0.0497860284012	GO:0000982	m	4	transcription factor activity, RNA polymerase II core promoter proximal region sequence-specific binding	467,2034,3087,6667,79365	ATF3,EPAS1,HHEX,SP1,BHLHE41	5	319
2	1051	CEBPB	4833	MET	Metencephalon	0.0497860284012	GO:0035035	m	4	histone acetyltransferase binding	2034,6667	EPAS1,SP1	2	25
2	1051	CEBPB	4833	MET	Metencephalon	0.0497860284012	GO:0043425	m	4	bHLH transcription factor binding	6667,79365	SP1,BHLHE41	2	29
2	1051	CEBPB	4833	MET	Metencephalon	0.0497860284012	GO:0071837	m	4	HMG box domain binding	3087,6667	HHEX,SP1	2	18
2	1051	CEBPB	4833	MET	Metencephalon	0.0547175574916	GO:0007275	b	3	multicellular organismal development	133,467,558,2034,2335,2650,3087,4735,4848,5620,6272,121227,6667,55755,7078,7538,170690,8644,9249,9481,9921,10507,79365,8031,51274,150094,59277,92421,81575,64093	ADM,ATF3,AXL,EPAS1,FN1,GCNT1,HHEX,SEPT2,CNOT2,PRM2,SORT1,LRIG3,SP1,CDK5RAP2,TIMP3,ZFP36,ADAMTS16,AKR1C3,DHRS3,SLC25A27,RNF10,SEMA4D,BHLHE41,NCOA4,KLF3,SIK1,NTN4,CHMP4C,APOLD1,SMOC1	30	4687
2	1051	CEBPB	4833	MET	Metencephalon	0.0582654932181	GO:0009719	b	2	response to endogenous stimulus	133,1145,2650,2787,2788,3087,5962,6272,6667,7078,8644,8031,51274	ADM,CHRNE,GCNT1,GNG5,GNG7,HHEX,RDX,SORT1,SP1,TIMP3,AKR1C3,NCOA4,KLF3	13	1551
2	1051	CEBPB	4833	MET	Metencephalon	0.0582654932181	GO:0044707	b	2	single-multicellular organism process	133,467,558,1145,1264,2034,2335,2650,2788,3087,4735,4848,5620,6272,121227,6667,55755,7078,7538,170690,8644,9249,9481,9921,10507,79365,8031,51274,150094,59277,55973,92421,127623,81575,64093	ADM,ATF3,AXL,CHRNE,CNN1,EPAS1,FN1,GCNT1,GNG7,HHEX,SEPT2,CNOT2,PRM2,SORT1,LRIG3,SP1,CDK5RAP2,TIMP3,ZFP36,ADAMTS16,AKR1C3,DHRS3,SLC25A27,RNF10,SEMA4D,BHLHE41,NCOA4,KLF3,SIK1,NTN4,BCAP29,CHMP4C,OR2B11,APOLD1,SMOC1	35	6496
2	1051	CEBPB	4833	MET	Metencephalon	0.0582654932181	GO:0044767	b	2	single-organism developmental process	133,467,558,2034,2335,2650,3087,4735,4848,5620,5962,6272,121227,6667,55755,7078,7538,170690,8644,9249,9481,9921,10507,79365,8031,51274,150094,59277,55973,92421,81575,64093	ADM,ATF3,AXL,EPAS1,FN1,GCNT1,HHEX,SEPT2,CNOT2,PRM2,RDX,SORT1,LRIG3,SP1,CDK5RAP2,TIMP3,ZFP36,ADAMTS16,AKR1C3,DHRS3,SLC25A27,RNF10,SEMA4D,BHLHE41,NCOA4,KLF3,SIK1,NTN4,BCAP29,CHMP4C,APOLD1,SMOC1	32	5503
2	1051	CEBPB	4833	MET	Metencephalon	0.0623894779039	GO:0071889	m	3	14-3-3 protein binding	7538,150094	ZFP36,SIK1	2	19
2	1051	CEBPB	4833	MET	Metencephalon	0.0680064618936	GO:0048856	b	2	anatomical structure development	133,467,558,2034,2335,2650,3087,4735,4848,5962,6272,121227,6667,55755,7078,7538,170690,8644,9249,9481,9921,10507,79365,8031,150094,59277,81575,64093	ADM,ATF3,AXL,EPAS1,FN1,GCNT1,HHEX,SEPT2,CNOT2,RDX,SORT1,LRIG3,SP1,CDK5RAP2,TIMP3,ZFP36,ADAMTS16,AKR1C3,DHRS3,SLC25A27,RNF10,SEMA4D,BHLHE41,NCOA4,SIK1,NTN4,APOLD1,SMOC1	28	4981
2	1051	CEBPB	4833	MET	Metencephalon	0.069289781262	GO:0001503	b	3	ossification	6272,6667,9249,10507,55973,64093	SORT1,SP1,DHRS3,SEMA4D,BCAP29,SMOC1	6	366
2	1051	CEBPB	4833	MET	Metencephalon	0.069289781262	GO:0001763	b	3	morphogenesis of a branching structure	133,3087,170690,59277	ADM,HHEX,ADAMTS16,NTN4	4	211
2	1051	CEBPB	4833	MET	Metencephalon	0.069289781262	GO:0001825	b	3	blastocyst formation	4848,6667	CNOT2,SP1	2	34
2	1051	CEBPB	4833	MET	Metencephalon	0.069289781262	GO:0001892	b	3	embryonic placenta development	133,2034,6667	ADM,EPAS1,SP1	3	94
2	1051	CEBPB	4833	MET	Metencephalon	0.069289781262	GO:0008207	b	3	C21-steroid hormone metabolic process	133,8644	ADM,AKR1C3	2	32
2	1051	CEBPB	4833	MET	Metencephalon	0.069289781262	GO:0008209	b	3	androgen metabolic process	133,8644	ADM,AKR1C3	2	31
2	1051	CEBPB	4833	MET	Metencephalon	0.069289781262	GO:0009725	b	3	response to hormone	133,2650,2787,2788,3087,5962,6272,7078,8644,8031	ADM,GCNT1,GNG5,GNG7,HHEX,RDX,SORT1,TIMP3,AKR1C3,NCOA4	10	897
2	1051	CEBPB	4833	MET	Metencephalon	0.069289781262	GO:0009887	b	3	organ morphogenesis	133,2650,3087,121227,6667,170690,9249,79365,59277	ADM,GCNT1,HHEX,LRIG3,SP1,ADAMTS16,DHRS3,BHLHE41,NTN4	9	921
2	1051	CEBPB	4833	MET	Metencephalon	0.069289781262	GO:0010243	b	3	response to organonitrogen compound	133,1145,2650,2787,2788,3087,6272,7078,51274	ADM,CHRNE,GCNT1,GNG5,GNG7,HHEX,SORT1,TIMP3,KLF3	9	819
2	1051	CEBPB	4833	MET	Metencephalon	0.069289781262	GO:0034101	b	3	erythrocyte homeostasis	558,2034,6667	AXL,EPAS1,SP1	3	108
2	1051	CEBPB	4833	MET	Metencephalon	0.069289781262	GO:0034754	b	3	cellular hormone metabolic process	133,8644,9249	ADM,AKR1C3,DHRS3	3	103
2	1051	CEBPB	4833	MET	Metencephalon	0.069289781262	GO:0048513	b	3	organ development	133,467,558,2034,2650,3087,121227,6667,55755,7538,170690,8644,9249,9481,10507,79365,8031,150094,59277,64093	ADM,ATF3,AXL,EPAS1,GCNT1,HHEX,LRIG3,SP1,CDK5RAP2,ZFP36,ADAMTS16,AKR1C3,DHRS3,SLC25A27,SEMA4D,BHLHE41,NCOA4,SIK1,NTN4,SMOC1	20	3009
2	1051	CEBPB	4833	MET	Metencephalon	0.069289781262	GO:0048608	b	3	reproductive structure development	133,558,2034,6667,8644,8031	ADM,AXL,EPAS1,SP1,AKR1C3,NCOA4	6	416
2	1051	CEBPB	4833	MET	Metencephalon	0.069289781262	GO:0048731	b	3	system development	133,467,558,2034,2335,2650,3087,4735,121227,6667,55755,7078,7538,170690,8644,9249,9481,9921,10507,79365,8031,150094,59277,81575,64093	ADM,ATF3,AXL,EPAS1,FN1,GCNT1,HHEX,SEPT2,LRIG3,SP1,CDK5RAP2,TIMP3,ZFP36,ADAMTS16,AKR1C3,DHRS3,SLC25A27,RNF10,SEMA4D,BHLHE41,NCOA4,SIK1,NTN4,APOLD1,SMOC1	25	4144
2	1051	CEBPB	4833	MET	Metencephalon	0.069289781262	GO:0048869	b	3	cellular developmental process	133,467,558,2034,2335,3087,4735,4848,5620,5962,6272,6667,55755,7538,170690,8644,9921,10507,79365,150094,59277,55973,81575,64093	ADM,ATF3,AXL,EPAS1,FN1,HHEX,SEPT2,CNOT2,PRM2,RDX,SORT1,SP1,CDK5RAP2,ZFP36,ADAMTS16,AKR1C3,RNF10,SEMA4D,BHLHE41,SIK1,NTN4,BCAP29,APOLD1,SMOC1	24	3892
2	1051	CEBPB	4833	MET	Metencephalon	0.069289781262	GO:0050793	b	3	regulation of developmental process	133,558,2034,2335,3087,4848,5962,55755,7538,170690,9921,10507,79365,150094,59277,81575,64093	ADM,AXL,EPAS1,FN1,HHEX,CNOT2,RDX,CDK5RAP2,ZFP36,ADAMTS16,RNF10,SEMA4D,BHLHE41,SIK1,NTN4,APOLD1,SMOC1	17	2139
2	1051	CEBPB	4833	MET	Metencephalon	0.069289781262	GO:1901698	b	3	response to nitrogen compound	133,1145,2650,2787,2788,3087,6272,7078,51274	ADM,CHRNE,GCNT1,GNG5,GNG7,HHEX,SORT1,TIMP3,KLF3	9	898
2	1051	CEBPB	4833	MET	Metencephalon	0.0705828143166	GO:0005578	c	2	proteinaceous extracellular matrix	2335,7078,170690,59277,64093	FN1,TIMP3,ADAMTS16,NTN4,SMOC1	5	351
2	1051	CEBPB	4833	MET	Metencephalon	0.0866330332703	GO:0009653	b	2	anatomical structure morphogenesis	133,558,2034,2335,2650,3087,4735,4848,5962,121227,6667,170690,9249,10507,79365,59277,81575	ADM,AXL,EPAS1,FN1,GCNT1,HHEX,SEPT2,CNOT2,RDX,LRIG3,SP1,ADAMTS16,DHRS3,SEMA4D,BHLHE41,NTN4,APOLD1	17	2592
2	1051	CEBPB	4833	MET	Metencephalon	0.0866330332703	GO:0042221	b	2	response to chemical	133,467,558,1145,2034,2650,2787,2788,3087,3433,4490,4494,5962,6272,6667,7078,8644,9709,10507,8031,51274,59277,127623	ADM,ATF3,AXL,CHRNE,EPAS1,GCNT1,GNG5,GNG7,HHEX,IFIT2,MT1B,MT1F,RDX,SORT1,SP1,TIMP3,AKR1C3,HERPUD1,SEMA4D,NCOA4,KLF3,NTN4,OR2B11	23	4014
2	1051	CEBPB	4833	MET	Metencephalon	0.0915570629016	GO:0008134	m	3	transcription factor binding	2034,3087,4848,6667,79365,150094	EPAS1,HHEX,CNOT2,SP1,BHLHE41,SIK1	6	503
2	1051	CEBPB	4833	MET	Metencephalon	0.0915570629016	GO:0046983	m	3	protein dimerization activity	467,558,2034,3013,3087,5962,6667,79365,23255,92421	ATF3,AXL,EPAS1,HIST1H2AD,HHEX,RDX,SP1,BHLHE41,SOGA2,CHMP4C	10	1128
2	1051	CEBPB	4833	MET	Metencephalon	0.119992798335	GO:0042448	b	4	progesterone metabolic process	133,8644	ADM,AKR1C3	2	15
2	1051	CEBPB	4833	MET	Metencephalon	0.119992798335	GO:0045595	b	4	regulation of cell differentiation	133,558,2034,2335,4848,7538,9921,10507,79365,150094,55755,81575,64093	ADM,AXL,EPAS1,FN1,CNOT2,ZFP36,RNF10,SEMA4D,BHLHE41,SIK1,CDK5RAP2,APOLD1,SMOC1	13	1484
2	1051	CEBPB	4833	MET	Metencephalon	0.119992798335	GO:1901652	b	4	response to peptide	133,2650,2787,2788,3087,6272,51274	ADM,GCNT1,GNG5,GNG7,HHEX,SORT1,KLF3	7	477
2	1051	CEBPB	4833	MET	Metencephalon	0.120111425853	GO:0030154	b	4	cell differentiation	133,467,558,2034,2335,3087,4735,4848,5620,5962,6272,6667,7538,8644,9921,10507,79365,150094,59277,55755,55973,81575,64093	ADM,ATF3,AXL,EPAS1,FN1,HHEX,SEPT2,CNOT2,PRM2,RDX,SORT1,SP1,ZFP36,AKR1C3,RNF10,SEMA4D,BHLHE41,SIK1,NTN4,CDK5RAP2,BCAP29,APOLD1,SMOC1	23	3613
2	1051	CEBPB	4833	MET	Metencephalon	0.151972134126	GO:0061458	b	4	reproductive system development	133,558,2034,6667,8644,8031	ADM,AXL,EPAS1,SP1,AKR1C3,NCOA4	6	420
2	1051	CEBPB	4833	MET	Metencephalon	0.160185013842	GO:0043434	b	4	response to peptide hormone	133,2650,2787,2788,3087,6272	ADM,GCNT1,GNG5,GNG7,HHEX,SORT1	6	443
2	1051	CEBPB	4833	MET	Metencephalon	0.160185013842	GO:0061138	b	4	morphogenesis of a branching epithelium	133,3087,170690,59277	ADM,HHEX,ADAMTS16,NTN4	4	197
2	1051	CEBPB	4833	MET	Metencephalon	0.161172817918	GO:0001829	b	5	trophectodermal cell differentiation	4848,6667	CNOT2,SP1	2	19
2	1051	CEBPB	4833	MET	Metencephalon	0.161172817918	GO:0035455	b	5	response to interferon-alpha	558,3433	AXL,IFIT2	2	18
2	1051	CEBPB	4833	MET	Metencephalon	0.172096684375	GO:0042181	b	4	ketone biosynthetic process	133,8644	ADM,AKR1C3	2	34
2	1051	CEBPB	4833	MET	Metencephalon	0.187063951031	GO:0006984	b	5	ER-nucleus signaling pathway	467,9709	ATF3,HERPUD1	2	42
2	1051	CEBPB	4833	MET	Metencephalon	0.187063951031	GO:0042692	b	5	muscle cell differentiation	133,2034,6272,79365,150094	ADM,EPAS1,SORT1,BHLHE41,SIK1	5	358
2	1051	CEBPB	4833	MET	Metencephalon	0.187063951031	GO:0046686	b	5	response to cadmium ion	4494,8644	MT1F,AKR1C3	2	39
2	1051	CEBPB	4833	MET	Metencephalon	0.187063951031	GO:0048385	b	5	regulation of retinoic acid receptor signaling pathway	8644,9249	AKR1C3,DHRS3	2	30
2	1051	CEBPB	4833	MET	Metencephalon	0.187063951031	GO:0071248	b	5	cellular response to metal ion	4490,4494,8644	MT1B,MT1F,AKR1C3	3	122
2	1051	CEBPB	4833	MET	Metencephalon	0.211592862152	GO:0001974	b	4	blood vessel remodeling	558,2034	AXL,EPAS1	2	42
2	1051	CEBPB	4833	MET	Metencephalon	0.243131832108	GO:0005834	c	4	heterotrimeric G-protein complex	2787,2788	GNG5,GNG7	2	36
2	2146	EZH2	4833	MET	Metencephalon	0.01814134029	GO:0002009	b	4	morphogenesis of an epithelium	7080,7546,126695	NKX2-1,ZIC2,C1orf172	3	474
2	2146	EZH2	4833	MET	Metencephalon	0.01814134029	GO:0007399	b	4	nervous system development	7080,7546,85416,9024,50944,343472	NKX2-1,ZIC2,ZIC5,BRSK2,SHANK1,BARHL2	6	2166
2	2146	EZH2	4833	MET	Metencephalon	0.01814134029	GO:0030154	b	4	cell differentiation	7080,7546,85416,9024,50944,126695,343472	NKX2-1,ZIC2,ZIC5,BRSK2,SHANK1,C1orf172,BARHL2	7	3613
2	2146	EZH2	4833	MET	Metencephalon	0.01814134029	GO:0031175	b	4	neuron projection development	7080,9024,50944,343472	NKX2-1,BRSK2,SHANK1,BARHL2	4	897
2	2146	EZH2	4833	MET	Metencephalon	0.01814134029	GO:0032990	b	4	cell part morphogenesis	7080,9024,50944,343472	NKX2-1,BRSK2,SHANK1,BARHL2	4	944
2	2146	EZH2	4833	MET	Metencephalon	0.01814134029	GO:0048666	b	4	neuron development	7080,9024,50944,343472	NKX2-1,BRSK2,SHANK1,BARHL2	4	1032
2	2146	EZH2	4833	MET	Metencephalon	0.01814134029	GO:0048858	b	4	cell projection morphogenesis	7080,9024,50944,343472	NKX2-1,BRSK2,SHANK1,BARHL2	4	924
2	2146	EZH2	4833	MET	Metencephalon	0.01814134029	GO:2000026	b	4	regulation of multicellular organismal development	7080,7546,50944,126695,343472	NKX2-1,ZIC2,SHANK1,C1orf172,BARHL2	5	1529
2	2146	EZH2	4833	MET	Metencephalon	0.0185074538318	GO:0001764	b	4	neuron migration	7080,343472	NKX2-1,BARHL2	2	136
2	2146	EZH2	4833	MET	Metencephalon	0.0217265829214	GO:0000981	m	3	RNA polymerase II transcription factor activity, sequence-specific DNA binding	7080,64067,343472	NKX2-1,NPAS3,BARHL2	3	614
2	2146	EZH2	4833	MET	Metencephalon	0.023065373462	GO:0003700	m	2	transcription factor activity, sequence-specific DNA binding	7080,7546,64067,343472	NKX2-1,ZIC2,NPAS3,BARHL2	4	1144
2	2146	EZH2	4833	MET	Metencephalon	0.0234564340744	GO:0016331	b	4	morphogenesis of embryonic epithelium	7546,126695	ZIC2,C1orf172	2	162
2	2146	EZH2	4833	MET	Metencephalon	0.028912658305	GO:0003677	m	4	DNA binding	7080,7546,85416,343472,64067	NKX2-1,ZIC2,ZIC5,BARHL2,NPAS3	5	2380
2	2146	EZH2	4833	MET	Metencephalon	0.0299776997457	GO:0000902	b	4	cell morphogenesis	7080,9024,50944,343472	NKX2-1,BRSK2,SHANK1,BARHL2	4	1294
2	2146	EZH2	4833	MET	Metencephalon	0.0311717270164	GO:0000904	b	5	cell morphogenesis involved in differentiation	7080,9024,50944,343472	NKX2-1,BRSK2,SHANK1,BARHL2	4	859
2	2146	EZH2	4833	MET	Metencephalon	0.0311717270164	GO:0050905	b	5	neuromuscular process	50944,64067	SHANK1,NPAS3	2	107
2	2146	EZH2	4833	MET	Metencephalon	0.0322952122482	GO:0009653	b	2	anatomical structure morphogenesis	7080,7546,9024,50944,126695,343472	NKX2-1,ZIC2,BRSK2,SHANK1,C1orf172,BARHL2	6	2592
2	2146	EZH2	4833	MET	Metencephalon	0.0322952122482	GO:0051705	b	2	multi-organism behavior	50944,64067	SHANK1,NPAS3	2	83
2	2146	EZH2	4833	MET	Metencephalon	0.0338731584448	GO:0060485	b	4	mesenchyme development	7080,7546	NKX2-1,ZIC2	2	215
2	2146	EZH2	4833	MET	Metencephalon	0.0368619799847	GO:0030030	b	3	cell projection organization	7080,7546,9024,50944,343472	NKX2-1,ZIC2,BRSK2,SHANK1,BARHL2	5	1310
2	2146	EZH2	4833	MET	Metencephalon	0.041241390024	GO:0045595	b	4	regulation of cell differentiation	7080,50944,126695,343472	NKX2-1,SHANK1,C1orf172,BARHL2	4	1484
2	2146	EZH2	4833	MET	Metencephalon	0.0459621032248	GO:0022008	b	5	neurogenesis	7080,9024,50944,343472	NKX2-1,BRSK2,SHANK1,BARHL2	4	1484
2	2146	EZH2	4833	MET	Metencephalon	0.0459621032248	GO:0030182	b	5	neuron differentiation	7080,9024,50944,343472	NKX2-1,BRSK2,SHANK1,BARHL2	4	1286
2	2146	EZH2	4833	MET	Metencephalon	0.0459621032248	GO:0060284	b	5	regulation of cell development	7080,50944,343472	NKX2-1,SHANK1,BARHL2	3	756
2	2146	EZH2	4833	MET	Metencephalon	0.0459621032248	GO:0061564	b	5	axon development	7080,9024,343472	NKX2-1,BRSK2,BARHL2	3	596
2	2146	EZH2	4833	MET	Metencephalon	0.0459621032248	GO:0090092	b	5	regulation of transmembrane receptor protein serine/threonine kinase signaling pathway	7080,7546	NKX2-1,ZIC2	2	213
2	2146	EZH2	4833	MET	Metencephalon	0.0557534386887	GO:0048468	b	3	cell development	7080,9024,50944,126695,343472	NKX2-1,BRSK2,SHANK1,C1orf172,BARHL2	5	2043
2	2146	EZH2	4833	MET	Metencephalon	0.0557534386887	GO:0048729	b	3	tissue morphogenesis	7080,7546,126695	NKX2-1,ZIC2,C1orf172	3	607
2	2146	EZH2	4833	MET	Metencephalon	0.0557534386887	GO:0048731	b	3	system development	7080,7546,85416,9024,50944,126695,343472	NKX2-1,ZIC2,ZIC5,BRSK2,SHANK1,C1orf172,BARHL2	7	4144
2	2146	EZH2	4833	MET	Metencephalon	0.0557534386887	GO:0048869	b	3	cellular developmental process	7080,7546,85416,9024,50944,126695,343472	NKX2-1,ZIC2,ZIC5,BRSK2,SHANK1,C1orf172,BARHL2	7	3892
2	2146	EZH2	4833	MET	Metencephalon	0.0557534386887	GO:0050793	b	3	regulation of developmental process	7080,7546,50944,126695,343472	NKX2-1,ZIC2,SHANK1,C1orf172,BARHL2	5	2139
2	2146	EZH2	4833	MET	Metencephalon	0.0588023497707	GO:0032989	b	3	cellular component morphogenesis	7080,9024,50944,343472	NKX2-1,BRSK2,SHANK1,BARHL2	4	1377
2	2146	EZH2	4833	MET	Metencephalon	0.0614130661718	GO:0051239	b	3	regulation of multicellular organismal process	7080,7546,50944,126695,343472	NKX2-1,ZIC2,SHANK1,C1orf172,BARHL2	5	2399
2	2551	GABPA	4007	Tel	Telencephalon	0.000430019986229	GO:0005634	c	4	nucleus	841,6602,11201,1959,2063,3622,4194,55319,5089,5439,5528,5566,5915,6202,6731,170959,7572,7700,8520,8525,8725,9321,7019,10600,10780,10794,11052,11260,84060,144983,79818,374900,81488,114882,147923,51002,51010,84172,84186,84250,84330,51710,51742,84844,85406,22828,118460,283489,55589,55632,23212,23623,56943,25836,27042,128866,55602,163049,64766,163087	CASP8,SMARCD1,POLI,EGR2,NR2F6,ING2,MDM4,TMA16,PBX2,POLR2J,PPP2R5D,PRKACA,RARB,RPS8,SRP72,ZNF431,ZNF24,ZNF141,HAT1,DGKZ,URI1,TRIP11,TFAM,USP16,ZNF234,ZNF460,CPSF6,XPOT,RBM48,HNRNPA1L2,ZNF552,ZNF568,POLR2M,OSBPL8,ZNF420,TPRKB,EXOSC3,POLR1B,ZCCHC7,ANKRD32,ZNF414,ZNF44,ARID4B,PHF5A,DNAJC14,SCAF8,EXOSC6,CHAMP1,BMP2K,G2E3,RRS1,RUSC1,ENY2,NIPBL,DIEXF,CHMP4B,CDKN2AIP,ZNF791,S100PBP,ZNF383	60	6535
2	2551	GABPA	4007	Tel	Telencephalon	0.000712064957389	GO:0097159	m	2	organic cyclic compound binding	1606,11201,1959,2063,3622,3718,5089,7019,5439,5566,5589,5915,6202,6731,170959,7572,7700,7879,8525,9113,10780,10794,11052,11260,84060,144983,79725,79818,79868,374900,54620,114882,147923,51010,84172,84186,84330,51710,51742,84844,84932,118460,283459,283489,55589,22828,23212,123283,27042,163087,201475,55602,163049	DGKA,POLI,EGR2,NR2F6,ING2,JAK3,PBX2,TFAM,POLR2J,PRKACA,PRKCSH,RARB,RPS8,SRP72,ZNF431,ZNF24,ZNF141,RAB7A,DGKZ,LATS1,ZNF234,ZNF460,CPSF6,XPOT,RBM48,HNRNPA1L2,THAP9,ZNF552,ALG13,ZNF568,FBXL19,OSBPL8,ZNF420,EXOSC3,POLR1B,ZCCHC7,ZNF414,ZNF44,ARID4B,PHF5A,RAB2B,EXOSC6,GATC,CHAMP1,BMP2K,SCAF8,RRS1,TARSL2,DIEXF,ZNF383,RAB12,CDKN2AIP,ZNF791	53	5754
2	2551	GABPA	4007	Tel	Telencephalon	0.000712064957389	GO:1901363	m	2	heterocyclic compound binding	1606,11201,1959,2063,3622,3718,5089,7019,5439,5566,5589,5915,6202,6731,170959,7572,7700,7879,8525,9113,10780,10794,11052,11260,84060,144983,79725,79818,79868,374900,54620,147923,51010,84172,84186,84330,51710,51742,84844,84932,118460,283459,283489,55589,22828,23212,123283,27042,163087,201475,55602,163049	DGKA,POLI,EGR2,NR2F6,ING2,JAK3,PBX2,TFAM,POLR2J,PRKACA,PRKCSH,RARB,RPS8,SRP72,ZNF431,ZNF24,ZNF141,RAB7A,DGKZ,LATS1,ZNF234,ZNF460,CPSF6,XPOT,RBM48,HNRNPA1L2,THAP9,ZNF552,ALG13,ZNF568,FBXL19,ZNF420,EXOSC3,POLR1B,ZCCHC7,ZNF414,ZNF44,ARID4B,PHF5A,RAB2B,EXOSC6,GATC,CHAMP1,BMP2K,SCAF8,RRS1,TARSL2,DIEXF,ZNF383,RAB12,CDKN2AIP,ZNF791	52	5680
2	2551	GABPA	4007	Tel	Telencephalon	0.000783892998829	GO:0003676	m	3	nucleic acid binding	11201,1959,2063,3622,5089,7019,5439,5589,5915,6202,6731,170959,7572,7700,10780,10794,11052,11260,84060,144983,79725,79818,79868,374900,54620,147923,51010,84172,84186,84330,51710,51742,84844,118460,283489,22828,23212,27042,163087,55602,163049	POLI,EGR2,NR2F6,ING2,PBX2,TFAM,POLR2J,PRKCSH,RARB,RPS8,SRP72,ZNF431,ZNF24,ZNF141,ZNF234,ZNF460,CPSF6,XPOT,RBM48,HNRNPA1L2,THAP9,ZNF552,ALG13,ZNF568,FBXL19,ZNF420,EXOSC3,POLR1B,ZCCHC7,ZNF414,ZNF44,ARID4B,PHF5A,EXOSC6,CHAMP1,SCAF8,RRS1,DIEXF,ZNF383,CDKN2AIP,ZNF791	41	3827
2	2551	GABPA	4007	Tel	Telencephalon	0.00247128184607	GO:0031981	c	4	nuclear lumen	841,11201,2063,3622,4194,55319,5439,5528,5566,5915,6731,7572,8520,8525,8725,11052,11260,84060,79818,81488,51010,84172,84186,51742,84844,85406,22828,118460,283489,55589,55632,23212,56943,25836,27042,55602	CASP8,POLI,NR2F6,ING2,MDM4,TMA16,POLR2J,PPP2R5D,PRKACA,RARB,SRP72,ZNF24,HAT1,DGKZ,URI1,CPSF6,XPOT,RBM48,ZNF552,POLR2M,EXOSC3,POLR1B,ZCCHC7,ARID4B,PHF5A,DNAJC14,SCAF8,EXOSC6,CHAMP1,BMP2K,G2E3,RRS1,ENY2,NIPBL,DIEXF,CDKN2AIP	36	3376
2	2551	GABPA	4007	Tel	Telencephalon	0.00329502746574	GO:0044428	c	3	nuclear part	841,6602,11201,2063,3622,4194,55319,5439,5528,5566,5915,55632,6731,7572,8520,8525,8725,11052,11260,84060,144983,79818,81488,114882,51010,84172,84186,51742,84844,85406,118460,283489,55589,22828,23212,56943,25836,27042,55602	CASP8,SMARCD1,POLI,NR2F6,ING2,MDM4,TMA16,POLR2J,PPP2R5D,PRKACA,RARB,G2E3,SRP72,ZNF24,HAT1,DGKZ,URI1,CPSF6,XPOT,RBM48,HNRNPA1L2,ZNF552,POLR2M,OSBPL8,EXOSC3,POLR1B,ZCCHC7,ARID4B,PHF5A,DNAJC14,EXOSC6,CHAMP1,BMP2K,SCAF8,RRS1,ENY2,NIPBL,DIEXF,CDKN2AIP	39	3720
2	2551	GABPA	4007	Tel	Telencephalon	0.0044229406835	GO:0002079	c	3	inner acrosomal membrane	4179,9321	CD46,TRIP11	2	4
2	2551	GABPA	4007	Tel	Telencephalon	0.0044229406835	GO:0043231	c	3	intracellular membrane-bounded organelle	841,6602,11201,1959,2063,2653,3622,4179,4194,55319,5089,7019,5439,5528,5566,5589,5915,55632,6202,6731,170959,7572,7700,7879,8520,8525,8725,9321,9527,10600,10780,10794,10818,11052,11260,84060,144983,79818,79868,374900,81488,114882,147923,51002,51010,84172,84186,84250,84330,51710,51742,84844,84932,85406,118460,283459,283489,55589,22828,55707,55829,23212,23590,23623,56943,57448,25836,124565,27042,27…	CASP8,SMARCD1,POLI,EGR2,NR2F6,GCSH,ING2,CD46,MDM4,TMA16,PBX2,TFAM,POLR2J,PPP2R5D,PRKACA,PRKCSH,RARB,G2E3,RPS8,SRP72,ZNF431,ZNF24,ZNF141,RAB7A,HAT1,DGKZ,URI1,TRIP11,GOSR1,USP16,ZNF234,ZNF460,FRS2,CPSF6,XPOT,RBM48,HNRNPA1L2,ZNF552,ALG13,ZNF568,POLR2M,OSBPL8,ZNF420,TPRKB,EXOSC3,POLR1B,ZCCHC7,ANKRD32,ZNF414,ZNF44,ARID4B,PHF5A,RAB2B,DNAJC14,EXOSC6,GATC,CHAMP1,BMP2K,SCAF8,NECAP2,VIMP,RRS1,PDSS1,RUSC1,E…	77	10292
2	2551	GABPA	4007	Tel	Telencephalon	0.0044229406835	GO:0070013	c	3	intracellular organelle lumen	841,11201,2063,3622,4194,55319,7019,5439,5528,5566,5589,5915,55632,6731,7572,8520,8525,8725,11052,11260,84060,79818,81488,51010,84172,84186,51742,84844,85406,118460,283489,55589,22828,23212,23590,56943,25836,27042,55602	CASP8,POLI,NR2F6,ING2,MDM4,TMA16,TFAM,POLR2J,PPP2R5D,PRKACA,PRKCSH,RARB,G2E3,SRP72,ZNF24,HAT1,DGKZ,URI1,CPSF6,XPOT,RBM48,ZNF552,POLR2M,EXOSC3,POLR1B,ZCCHC7,ARID4B,PHF5A,DNAJC14,EXOSC6,CHAMP1,BMP2K,SCAF8,RRS1,PDSS1,ENY2,NIPBL,DIEXF,CDKN2AIP	39	4011
2	2551	GABPA	4007	Tel	Telencephalon	0.00588634922457	GO:0034660	b	5	ncRNA metabolic process	5439,6202,339175,51002,51010,84172,118460,283459,23212,123283,27042	POLR2J,RPS8,METTL2A,TPRKB,EXOSC3,POLR1B,EXOSC6,GATC,RRS1,TARSL2,DIEXF	11	414
2	2551	GABPA	4007	Tel	Telencephalon	0.00761248233879	GO:0030687	c	4	preribosome, large subunit precursor	841,23212	CASP8,RRS1	2	6
2	2551	GABPA	4007	Tel	Telencephalon	0.00786119956472	GO:0044260	b	3	cellular macromolecule metabolic process	841,6602,11201,1959,2063,3622,3718,4179,4194,5089,7019,5439,5528,5566,5589,5915,55632,6202,6731,170959,55861,7572,7700,7879,8520,8725,9113,9321,10600,10780,10794,10818,11052,339175,144983,79725,79818,79868,374900,54620,81488,114882,147923,51002,51010,84172,84330,51710,51742,84844,118460,283459,55589,22828,55829,23212,23623,56943,57448,123283,25836,27042,163087,201475,29927,128866,163049	CASP8,SMARCD1,POLI,EGR2,NR2F6,ING2,JAK3,CD46,MDM4,PBX2,TFAM,POLR2J,PPP2R5D,PRKACA,PRKCSH,RARB,G2E3,RPS8,SRP72,ZNF431,DBNDD2,ZNF24,ZNF141,RAB7A,HAT1,URI1,LATS1,TRIP11,USP16,ZNF234,ZNF460,FRS2,CPSF6,METTL2A,HNRNPA1L2,THAP9,ZNF552,ALG13,ZNF568,FBXL19,POLR2M,OSBPL8,ZNF420,TPRKB,EXOSC3,POLR1B,ZNF414,ZNF44,ARID4B,PHF5A,EXOSC6,GATC,BMP2K,SCAF8,VIMP,RRS1,RUSC1,ENY2,BIRC6,TARSL2,NIPBL,DIEXF,ZNF383,RAB12,S…	67	7995
2	2551	GABPA	4007	Tel	Telencephalon	0.00967045800956	GO:0043229	c	2	intracellular organelle	841,6602,11201,1959,2063,2653,3622,3718,4179,4194,55319,5089,7019,5439,5528,5566,5589,5915,55632,6202,6731,170959,7572,7700,7879,8520,8525,8725,9113,9321,9527,9786,10600,10780,10794,10818,11052,11260,84060,144983,79818,79868,374900,81488,114882,147923,219899,51002,51010,84172,84186,84250,84330,51710,51742,84844,84932,85406,118460,283459,283489,55589,22828,55707,55829,23212,23590,23623,56943,57448…	CASP8,SMARCD1,POLI,EGR2,NR2F6,GCSH,ING2,JAK3,CD46,MDM4,TMA16,PBX2,TFAM,POLR2J,PPP2R5D,PRKACA,PRKCSH,RARB,G2E3,RPS8,SRP72,ZNF431,ZNF24,ZNF141,RAB7A,HAT1,DGKZ,URI1,LATS1,TRIP11,GOSR1,KIAA0586,USP16,ZNF234,ZNF460,FRS2,CPSF6,XPOT,RBM48,HNRNPA1L2,ZNF552,ALG13,ZNF568,POLR2M,OSBPL8,ZNF420,TBCEL,TPRKB,EXOSC3,POLR1B,ZCCHC7,ANKRD32,ZNF414,ZNF44,ARID4B,PHF5A,RAB2B,DNAJC14,EXOSC6,GATC,CHAMP1,BMP2K,SCAF8,NECA…	82	11284
2	2551	GABPA	4007	Tel	Telencephalon	0.00967045800956	GO:0043233	c	2	organelle lumen	841,11201,2063,3622,4194,55319,7019,5439,5528,5566,5589,5915,55632,6731,7572,8520,8525,8725,11052,11260,84060,79818,81488,51010,84172,84186,51742,84844,85406,118460,283489,55589,22828,23212,23590,56943,25836,27042,55602	CASP8,POLI,NR2F6,ING2,MDM4,TMA16,TFAM,POLR2J,PPP2R5D,PRKACA,PRKCSH,RARB,G2E3,SRP72,ZNF24,HAT1,DGKZ,URI1,CPSF6,XPOT,RBM48,ZNF552,POLR2M,EXOSC3,POLR1B,ZCCHC7,ARID4B,PHF5A,DNAJC14,EXOSC6,CHAMP1,BMP2K,SCAF8,RRS1,PDSS1,ENY2,NIPBL,DIEXF,CDKN2AIP	39	4066
2	2551	GABPA	4007	Tel	Telencephalon	0.00967045800956	GO:0044446	c	2	intracellular organelle part	841,6602,11201,2063,3622,4179,4194,55319,7019,5439,5528,5566,5589,5915,55632,6202,6731,7572,7879,8520,8525,8725,9113,9321,9527,9786,11052,11260,84060,144983,79818,79868,81488,114882,51010,84172,84186,84250,51742,84844,84932,85406,118460,283489,55589,22828,55707,55829,23212,23590,23623,56943,57448,25836,92017,27042,27236,201475,29927,128866,55602	CASP8,SMARCD1,POLI,NR2F6,ING2,CD46,MDM4,TMA16,TFAM,POLR2J,PPP2R5D,PRKACA,PRKCSH,RARB,G2E3,RPS8,SRP72,ZNF24,RAB7A,HAT1,DGKZ,URI1,LATS1,TRIP11,GOSR1,KIAA0586,CPSF6,XPOT,RBM48,HNRNPA1L2,ZNF552,ALG13,POLR2M,OSBPL8,EXOSC3,POLR1B,ZCCHC7,ANKRD32,ARID4B,PHF5A,RAB2B,DNAJC14,EXOSC6,CHAMP1,BMP2K,SCAF8,NECAP2,VIMP,RRS1,PDSS1,RUSC1,ENY2,BIRC6,NIPBL,SNX29,DIEXF,ARFIP1,RAB12,SEC61A1,CHMP4B,CDKN2AIP	61	7619
2	2551	GABPA	4007	Tel	Telencephalon	0.0174147500213	GO:0016070	b	4	RNA metabolic process	6602,1959,2063,3622,4194,5089,5439,5915,6202,170959,7572,7700,8520,8725,9321,7019,10600,10780,10794,11052,339175,144983,79818,374900,81488,147923,51002,51010,84172,84330,51710,51742,84844,22828,118460,283459,23212,56943,123283,25836,27042,163049,163087	SMARCD1,EGR2,NR2F6,ING2,MDM4,PBX2,POLR2J,RARB,RPS8,ZNF431,ZNF24,ZNF141,HAT1,URI1,TRIP11,TFAM,USP16,ZNF234,ZNF460,CPSF6,METTL2A,HNRNPA1L2,ZNF552,ZNF568,POLR2M,ZNF420,TPRKB,EXOSC3,POLR1B,ZNF414,ZNF44,ARID4B,PHF5A,SCAF8,EXOSC6,GATC,RRS1,ENY2,TARSL2,NIPBL,DIEXF,ZNF791,ZNF383	43	4320
2	2551	GABPA	4007	Tel	Telencephalon	0.0174147500213	GO:0032870	b	4	cellular response to hormone stimulus	1959,2063,3718,5566,5915,8725,9113,9340,10818,114882,55829,201475	EGR2,NR2F6,JAK3,PRKACA,RARB,URI1,LATS1,GLP2R,FRS2,OSBPL8,VIMP,RAB12	12	572
2	2551	GABPA	4007	Tel	Telencephalon	0.0192722866751	GO:0000176	c	4	nuclear exosome (RNase complex)	51010,118460	EXOSC3,EXOSC6	2	13
2	2551	GABPA	4007	Tel	Telencephalon	0.0192722866751	GO:0000177	c	4	cytoplasmic exosome (RNase complex)	51010,118460	EXOSC3,EXOSC6	2	12
2	2551	GABPA	4007	Tel	Telencephalon	0.0192722866751	GO:0005654	c	4	nucleoplasm	841,11201,2063,3622,4194,5439,5528,5566,5915,7572,8520,8525,8725,11052,11260,84060,79818,81488,84172,51742,84844,85406,22828,283489,55589,56943,25836,55602	CASP8,POLI,NR2F6,ING2,MDM4,POLR2J,PPP2R5D,PRKACA,RARB,ZNF24,HAT1,DGKZ,URI1,CPSF6,XPOT,RBM48,ZNF552,POLR2M,POLR1B,ARID4B,PHF5A,DNAJC14,SCAF8,CHAMP1,BMP2K,ENY2,NIPBL,CDKN2AIP	28	2802
2	2551	GABPA	4007	Tel	Telencephalon	0.0200302772325	GO:0090304	b	4	nucleic acid metabolic process	6602,11201,1959,2063,3622,4194,5089,5439,5915,6202,170959,7572,7700,8520,8725,9321,7019,10600,10780,10794,11052,339175,144983,79725,79818,374900,81488,147923,51002,51010,84172,84330,51710,51742,84844,22828,118460,283459,23212,56943,123283,25836,27042,163049,163087	SMARCD1,POLI,EGR2,NR2F6,ING2,MDM4,PBX2,POLR2J,RARB,RPS8,ZNF431,ZNF24,ZNF141,HAT1,URI1,TRIP11,TFAM,USP16,ZNF234,ZNF460,CPSF6,METTL2A,HNRNPA1L2,THAP9,ZNF552,ZNF568,POLR2M,ZNF420,TPRKB,EXOSC3,POLR1B,ZNF414,ZNF44,ARID4B,PHF5A,SCAF8,EXOSC6,GATC,RRS1,ENY2,TARSL2,NIPBL,DIEXF,ZNF791,ZNF383	45	4792
2	2551	GABPA	4007	Tel	Telencephalon	0.0220068762137	GO:0004143	m	5	diacylglycerol kinase activity	1606,8525	DGKA,DGKZ	2	11
2	2551	GABPA	4007	Tel	Telencephalon	0.0220068762137	GO:0034062	m	5	RNA polymerase activity	5439,81488,84172	POLR2J,POLR2M,POLR1B	3	43
2	2551	GABPA	4007	Tel	Telencephalon	0.0233278039627	GO:0030684	c	3	preribosome	841,23212,27042	CASP8,RRS1,DIEXF	3	46
2	2551	GABPA	4007	Tel	Telencephalon	0.0244995384281	GO:0010467	b	4	gene expression	841,6602,1959,2063,3622,4179,4194,5089,5439,5566,5915,6202,6731,170959,7572,7700,8520,8725,9321,7019,10600,10780,10794,11052,339175,144983,79818,374900,147923,51002,51010,84172,84330,51710,51742,84844,22828,118460,283459,23212,56943,123283,25836,27042,163049,163087	CASP8,SMARCD1,EGR2,NR2F6,ING2,CD46,MDM4,PBX2,POLR2J,PRKACA,RARB,RPS8,SRP72,ZNF431,ZNF24,ZNF141,HAT1,URI1,TRIP11,TFAM,USP16,ZNF234,ZNF460,CPSF6,METTL2A,HNRNPA1L2,ZNF552,ZNF568,ZNF420,TPRKB,EXOSC3,POLR1B,ZNF414,ZNF44,ARID4B,PHF5A,SCAF8,EXOSC6,GATC,RRS1,ENY2,TARSL2,NIPBL,DIEXF,ZNF791,ZNF383	46	5041
2	2551	GABPA	4007	Tel	Telencephalon	0.0246317706296	GO:0006139	b	3	nucleobase-containing compound metabolic process	6602,11201,1959,2063,3622,4194,5089,7019,5439,5528,5915,6202,170959,7572,7700,8520,8725,9321,10600,10780,10794,11052,339175,144983,79725,79818,374900,81488,147923,51002,51010,84172,84330,51710,51742,84844,118460,283459,55270,22828,23212,56943,123283,25836,27042,163087,161823,163049	SMARCD1,POLI,EGR2,NR2F6,ING2,MDM4,PBX2,TFAM,POLR2J,PPP2R5D,RARB,RPS8,ZNF431,ZNF24,ZNF141,HAT1,URI1,TRIP11,USP16,ZNF234,ZNF460,CPSF6,METTL2A,HNRNPA1L2,THAP9,ZNF552,ZNF568,POLR2M,ZNF420,TPRKB,EXOSC3,POLR1B,ZNF414,ZNF44,ARID4B,PHF5A,EXOSC6,GATC,NUDT15,SCAF8,RRS1,ENY2,TARSL2,NIPBL,DIEXF,ZNF383,ADAL,ZNF791	48	5371
2	2551	GABPA	4007	Tel	Telencephalon	0.0246317706296	GO:0070727	b	3	cellular macromolecule localization	841,1959,3718,5566,6202,6731,7879,9113,9321,11260,114882,51010,84932,283489,55829,25836,27236,201475,29927,128866	CASP8,EGR2,JAK3,PRKACA,RPS8,SRP72,RAB7A,LATS1,TRIP11,XPOT,OSBPL8,EXOSC3,RAB2B,CHAMP1,VIMP,NIPBL,ARFIP1,RAB12,SEC61A1,CHMP4B	20	1495
2	2551	GABPA	4007	Tel	Telencephalon	0.0263936895887	GO:0044237	b	2	cellular metabolic process	841,1606,6602,11201,1959,2063,2653,3622,3718,4179,4194,5089,7019,5439,5528,5566,5589,5915,55632,6202,6731,170959,55861,7572,7700,7879,8520,8525,8725,9113,9321,10600,10780,10794,10818,11052,339175,144983,79725,79818,79868,374900,54620,81488,114882,147923,51002,51010,84172,84330,51710,51742,84844,118460,283459,55270,55589,22828,55829,23212,23590,23623,56943,56964,57448,123283,25836,27042,163087,201…	CASP8,DGKA,SMARCD1,POLI,EGR2,NR2F6,GCSH,ING2,JAK3,CD46,MDM4,PBX2,TFAM,POLR2J,PPP2R5D,PRKACA,PRKCSH,RARB,G2E3,RPS8,SRP72,ZNF431,DBNDD2,ZNF24,ZNF141,RAB7A,HAT1,DGKZ,URI1,LATS1,TRIP11,USP16,ZNF234,ZNF460,FRS2,CPSF6,METTL2A,HNRNPA1L2,THAP9,ZNF552,ALG13,ZNF568,FBXL19,POLR2M,OSBPL8,ZNF420,TPRKB,EXOSC3,POLR1B,ZNF414,ZNF44,ARID4B,PHF5A,EXOSC6,GATC,NUDT15,BMP2K,SCAF8,VIMP,RRS1,PDSS1,RUSC1,ENY2,WDR93,BIRC6…	74	9779
2	2551	GABPA	4007	Tel	Telencephalon	0.0286043366287	GO:0006725	b	3	cellular aromatic compound metabolic process	6602,11201,1959,2063,3622,4194,5089,7019,5439,5528,5915,6202,170959,7572,7700,8520,8725,9321,10600,10780,10794,11052,339175,144983,79725,79818,374900,81488,147923,51002,51010,84172,84330,51710,51742,84844,118460,283459,55270,22828,23212,56943,123283,25836,27042,163087,161823,163049	SMARCD1,POLI,EGR2,NR2F6,ING2,MDM4,PBX2,TFAM,POLR2J,PPP2R5D,RARB,RPS8,ZNF431,ZNF24,ZNF141,HAT1,URI1,TRIP11,USP16,ZNF234,ZNF460,CPSF6,METTL2A,HNRNPA1L2,THAP9,ZNF552,ZNF568,POLR2M,ZNF420,TPRKB,EXOSC3,POLR1B,ZNF414,ZNF44,ARID4B,PHF5A,EXOSC6,GATC,NUDT15,SCAF8,RRS1,ENY2,TARSL2,NIPBL,DIEXF,ZNF383,ADAL,ZNF791	48	5557
2	2551	GABPA	4007	Tel	Telencephalon	0.0286043366287	GO:0043170	b	3	macromolecule metabolic process	841,6602,11201,1959,2063,3622,3718,4179,4194,5089,7019,5439,5528,5566,5589,5915,55632,6202,6731,170959,55861,7572,7700,7879,8520,8725,9113,9321,10600,10780,10794,10818,11052,339175,144983,79725,79818,79868,374900,54620,81488,114882,147923,51002,51010,84172,84330,51710,51742,84844,118460,283459,55589,22828,55829,23212,23623,56943,57448,123283,25836,27042,163087,201475,29927,128866,163049	CASP8,SMARCD1,POLI,EGR2,NR2F6,ING2,JAK3,CD46,MDM4,PBX2,TFAM,POLR2J,PPP2R5D,PRKACA,PRKCSH,RARB,G2E3,RPS8,SRP72,ZNF431,DBNDD2,ZNF24,ZNF141,RAB7A,HAT1,URI1,LATS1,TRIP11,USP16,ZNF234,ZNF460,FRS2,CPSF6,METTL2A,HNRNPA1L2,THAP9,ZNF552,ALG13,ZNF568,FBXL19,POLR2M,OSBPL8,ZNF420,TPRKB,EXOSC3,POLR1B,ZNF414,ZNF44,ARID4B,PHF5A,EXOSC6,GATC,BMP2K,SCAF8,VIMP,RRS1,RUSC1,ENY2,BIRC6,TARSL2,NIPBL,DIEXF,ZNF383,RAB12,S…	67	8636
2	2551	GABPA	4007	Tel	Telencephalon	0.0286043366287	GO:0046483	b	3	heterocycle metabolic process	6602,11201,1959,2063,3622,4194,5089,7019,5439,5528,5915,6202,170959,7572,7700,8520,8725,9321,10600,10780,10794,11052,339175,144983,79725,79818,374900,81488,147923,51002,51010,84172,84330,51710,51742,84844,118460,283459,55270,22828,23212,56943,123283,25836,27042,163087,161823,163049	SMARCD1,POLI,EGR2,NR2F6,ING2,MDM4,PBX2,TFAM,POLR2J,PPP2R5D,RARB,RPS8,ZNF431,ZNF24,ZNF141,HAT1,URI1,TRIP11,USP16,ZNF234,ZNF460,CPSF6,METTL2A,HNRNPA1L2,THAP9,ZNF552,ZNF568,POLR2M,ZNF420,TPRKB,EXOSC3,POLR1B,ZNF414,ZNF44,ARID4B,PHF5A,EXOSC6,GATC,NUDT15,SCAF8,RRS1,ENY2,TARSL2,NIPBL,DIEXF,ZNF383,ADAL,ZNF791	48	5544
2	2551	GABPA	4007	Tel	Telencephalon	0.0288514279517	GO:0000428	c	4	DNA-directed RNA polymerase complex	5439,8725,81488,84172	POLR2J,URI1,POLR2M,POLR1B	4	118
2	2551	GABPA	4007	Tel	Telencephalon	0.0288514279517	GO:0055029	c	4	nuclear DNA-directed RNA polymerase complex	5439,8725,81488,84172	POLR2J,URI1,POLR2M,POLR1B	4	118
2	2551	GABPA	4007	Tel	Telencephalon	0.0295998102015	GO:0019208	m	3	phosphatase regulator activity	5528,8725,10818,55589	PPP2R5D,URI1,FRS2,BMP2K	4	88
2	2551	GABPA	4007	Tel	Telencephalon	0.030381951649	GO:0044424	c	2	intracellular part	841,1606,6602,11201,1959,2063,2653,3622,3718,4179,4194,55319,5089,7019,5439,5528,5566,5589,5915,55632,6202,6731,170959,55861,7572,7700,7879,8520,8525,8725,9113,9321,9527,9786,10600,10780,10794,10818,11052,11260,84060,144983,79818,79868,374900,54620,81488,114882,147923,219899,51002,51010,84172,84186,84250,84330,51710,51742,84844,84932,85406,118460,283459,283489,55270,55589,22828,55707,55829,23212,…	CASP8,DGKA,SMARCD1,POLI,EGR2,NR2F6,GCSH,ING2,JAK3,CD46,MDM4,TMA16,PBX2,TFAM,POLR2J,PPP2R5D,PRKACA,PRKCSH,RARB,G2E3,RPS8,SRP72,ZNF431,DBNDD2,ZNF24,ZNF141,RAB7A,HAT1,DGKZ,URI1,LATS1,TRIP11,GOSR1,KIAA0586,USP16,ZNF234,ZNF460,FRS2,CPSF6,XPOT,RBM48,HNRNPA1L2,ZNF552,ALG13,ZNF568,FBXL19,POLR2M,OSBPL8,ZNF420,TBCEL,TPRKB,EXOSC3,POLR1B,ZCCHC7,ANKRD32,ZNF414,ZNF44,ARID4B,PHF5A,RAB2B,DNAJC14,EXOSC6,GATC,CHAM…	88	12988
2	2551	GABPA	4007	Tel	Telencephalon	0.0372023530898	GO:0000819	b	4	sister chromatid segregation	9113,283489,23212,25836,128866	LATS1,CHAMP1,RRS1,NIPBL,CHMP4B	5	119
2	2551	GABPA	4007	Tel	Telencephalon	0.0374143869962	GO:0005622	c	2	intracellular	841,1606,6602,11201,1959,2063,2653,3622,3718,4179,4194,55319,5089,7019,5439,5528,5566,5589,5915,55632,6202,6731,170959,55861,7572,7700,7879,8520,8525,8725,9113,9321,9527,9786,10600,10780,10794,10818,11052,11260,84060,144983,79818,79868,374900,54620,81488,114882,147923,219899,51002,51010,84172,84186,84250,84330,51710,51742,84844,84932,85406,118460,283459,283489,55270,55589,22828,55707,55829,23212,…	CASP8,DGKA,SMARCD1,POLI,EGR2,NR2F6,GCSH,ING2,JAK3,CD46,MDM4,TMA16,PBX2,TFAM,POLR2J,PPP2R5D,PRKACA,PRKCSH,RARB,G2E3,RPS8,SRP72,ZNF431,DBNDD2,ZNF24,ZNF141,RAB7A,HAT1,DGKZ,URI1,LATS1,TRIP11,GOSR1,KIAA0586,USP16,ZNF234,ZNF460,FRS2,CPSF6,XPOT,RBM48,HNRNPA1L2,ZNF552,ALG13,ZNF568,FBXL19,POLR2M,OSBPL8,ZNF420,TBCEL,TPRKB,EXOSC3,POLR1B,ZCCHC7,ANKRD32,ZNF414,ZNF44,ARID4B,PHF5A,RAB2B,DNAJC14,EXOSC6,GATC,CHAM…	89	13310
2	2551	GABPA	4007	Tel	Telencephalon	0.0393937910678	GO:0000178	c	3	exosome (RNase complex)	51010,118460	EXOSC3,EXOSC6	2	21
2	2551	GABPA	4007	Tel	Telencephalon	0.0393937910678	GO:0002080	c	3	acrosomal membrane	4179,9321	CD46,TRIP11	2	21
2	2551	GABPA	4007	Tel	Telencephalon	0.0393937910678	GO:0030880	c	3	RNA polymerase complex	5439,8725,81488,84172	POLR2J,URI1,POLR2M,POLR1B	4	120
2	2551	GABPA	4007	Tel	Telencephalon	0.0400892991736	GO:0043227	c	2	membrane-bounded organelle	841,6602,11201,1959,2063,2653,3622,4179,4194,55319,5089,7019,5439,5528,5566,5589,5915,55632,6202,6731,170959,7572,7700,7879,8520,8525,8725,9321,9527,10600,10780,10794,10818,11052,11260,84060,144983,79818,79868,374900,81488,114882,147923,51002,51010,84172,84186,84250,84330,51710,51742,84844,84932,85406,118460,283459,283489,55028,55589,22828,55707,55829,23212,23590,23623,56943,57448,25836,124565,92…	CASP8,SMARCD1,POLI,EGR2,NR2F6,GCSH,ING2,CD46,MDM4,TMA16,PBX2,TFAM,POLR2J,PPP2R5D,PRKACA,PRKCSH,RARB,G2E3,RPS8,SRP72,ZNF431,ZNF24,ZNF141,RAB7A,HAT1,DGKZ,URI1,TRIP11,GOSR1,USP16,ZNF234,ZNF460,FRS2,CPSF6,XPOT,RBM48,HNRNPA1L2,ZNF552,ALG13,ZNF568,POLR2M,OSBPL8,ZNF420,TPRKB,EXOSC3,POLR1B,ZCCHC7,ANKRD32,ZNF414,ZNF44,ARID4B,PHF5A,RAB2B,DNAJC14,EXOSC6,GATC,CHAMP1,C17orf80,BMP2K,SCAF8,NECAP2,VIMP,RRS1,PDSS…	79	11424
2	2551	GABPA	4007	Tel	Telencephalon	0.0415984548973	GO:0034613	b	4	cellular protein localization	841,1959,3718,5566,6202,6731,7879,9113,9321,11260,114882,84932,283489,55829,25836,27236,201475,29927,128866	CASP8,EGR2,JAK3,PRKACA,RPS8,SRP72,RAB7A,LATS1,TRIP11,XPOT,OSBPL8,RAB2B,CHAMP1,VIMP,NIPBL,ARFIP1,RAB12,SEC61A1,CHMP4B	19	1487
2	2551	GABPA	4007	Tel	Telencephalon	0.0491075559191	GO:0044238	b	2	primary metabolic process	841,6602,11201,1959,2063,2653,3622,3718,4179,4194,5089,7019,5439,5528,5566,5589,5915,55632,6202,6731,170959,55861,7572,7700,7879,8520,8525,8725,9113,9321,10600,10780,10794,10818,11052,339175,144983,79725,79818,79868,374900,54620,81488,114882,147923,51002,51010,84172,84330,51710,51742,84844,118460,283459,55270,55589,22828,55829,23212,23590,23623,56943,57448,123283,25836,27042,163087,201475,29927,1…	CASP8,SMARCD1,POLI,EGR2,NR2F6,GCSH,ING2,JAK3,CD46,MDM4,PBX2,TFAM,POLR2J,PPP2R5D,PRKACA,PRKCSH,RARB,G2E3,RPS8,SRP72,ZNF431,DBNDD2,ZNF24,ZNF141,RAB7A,HAT1,DGKZ,URI1,LATS1,TRIP11,USP16,ZNF234,ZNF460,FRS2,CPSF6,METTL2A,HNRNPA1L2,THAP9,ZNF552,ALG13,ZNF568,FBXL19,POLR2M,OSBPL8,ZNF420,TPRKB,EXOSC3,POLR1B,ZNF414,ZNF44,ARID4B,PHF5A,EXOSC6,GATC,NUDT15,BMP2K,SCAF8,VIMP,RRS1,PDSS1,RUSC1,ENY2,BIRC6,TARSL2,NIP…	72	9755
2	2551	GABPA	4007	Tel	Telencephalon	0.0497543433046	GO:0005730	c	4	nucleolus	55319,6731,51010,84172,84186,85406,118460,55632,23212,27042,55602	TMA16,SRP72,EXOSC3,POLR1B,ZCCHC7,DNAJC14,EXOSC6,G2E3,RRS1,DIEXF,CDKN2AIP	11	840
2	2551	GABPA	4007	Tel	Telencephalon	0.0518486390156	GO:0009725	b	3	response to hormone	841,1959,2063,3718,5566,5915,8725,9113,9340,10818,114882,55829,201475	CASP8,EGR2,NR2F6,JAK3,PRKACA,RARB,URI1,LATS1,GLP2R,FRS2,OSBPL8,VIMP,RAB12	13	897
2	2551	GABPA	4007	Tel	Telencephalon	0.0518486390156	GO:1901360	b	3	organic cyclic compound metabolic process	6602,11201,1959,2063,3622,4194,5089,7019,5439,5528,5915,6202,170959,7572,7700,8520,8725,9321,10600,10780,10794,11052,339175,144983,79725,79818,374900,81488,147923,51002,51010,84172,84330,51710,51742,84844,118460,283459,55270,22828,23212,56943,123283,25836,27042,163087,161823,163049	SMARCD1,POLI,EGR2,NR2F6,ING2,MDM4,PBX2,TFAM,POLR2J,PPP2R5D,RARB,RPS8,ZNF431,ZNF24,ZNF141,HAT1,URI1,TRIP11,USP16,ZNF234,ZNF460,CPSF6,METTL2A,HNRNPA1L2,THAP9,ZNF552,ZNF568,POLR2M,ZNF420,TPRKB,EXOSC3,POLR1B,ZNF414,ZNF44,ARID4B,PHF5A,EXOSC6,GATC,NUDT15,SCAF8,RRS1,ENY2,TARSL2,NIPBL,DIEXF,ZNF383,ADAL,ZNF791	48	5769
2	2551	GABPA	4007	Tel	Telencephalon	0.0552954316383	GO:0008104	b	3	protein localization	841,1959,3718,5566,6202,6731,7879,9113,9321,9527,9786,11260,114882,84932,85406,283489,55707,55829,56943,25836,27236,201475,29927,128866	CASP8,EGR2,JAK3,PRKACA,RPS8,SRP72,RAB7A,LATS1,TRIP11,GOSR1,KIAA0586,XPOT,OSBPL8,RAB2B,DNAJC14,CHAMP1,NECAP2,VIMP,ENY2,NIPBL,ARFIP1,RAB12,SEC61A1,CHMP4B	24	2295
2	2551	GABPA	4007	Tel	Telencephalon	0.0552954316383	GO:0045184	b	3	establishment of protein localization	841,1959,3718,5566,6202,6731,7879,9113,9321,9527,9786,11260,84932,85406,55707,55829,56943,27236,201475,29927,128866	CASP8,EGR2,JAK3,PRKACA,RPS8,SRP72,RAB7A,LATS1,TRIP11,GOSR1,KIAA0586,XPOT,RAB2B,DNAJC14,NECAP2,VIMP,ENY2,ARFIP1,RAB12,SEC61A1,CHMP4B	21	1903
2	2551	GABPA	4007	Tel	Telencephalon	0.0553638928785	GO:0006807	b	2	nitrogen compound metabolic process	6602,11201,1959,2063,2653,3622,4194,5089,7019,5439,5528,5589,5915,6202,6731,170959,7572,7700,8520,8725,9321,10600,10780,10794,11052,339175,144983,79725,79818,374900,81488,147923,51002,51010,84172,84330,51710,51742,84844,118460,283459,55270,22828,55829,23212,56943,123283,25836,27042,163087,161823,163049	SMARCD1,POLI,EGR2,NR2F6,GCSH,ING2,MDM4,PBX2,TFAM,POLR2J,PPP2R5D,PRKCSH,RARB,RPS8,SRP72,ZNF431,ZNF24,ZNF141,HAT1,URI1,TRIP11,USP16,ZNF234,ZNF460,CPSF6,METTL2A,HNRNPA1L2,THAP9,ZNF552,ZNF568,POLR2M,ZNF420,TPRKB,EXOSC3,POLR1B,ZNF414,ZNF44,ARID4B,PHF5A,EXOSC6,GATC,NUDT15,SCAF8,VIMP,RRS1,ENY2,TARSL2,NIPBL,DIEXF,ZNF383,ADAL,ZNF791	52	6474
2	2551	GABPA	4007	Tel	Telencephalon	0.0564293766761	GO:0003682	m	3	chromatin binding	6602,1959,3622,5089,7019,170959,8725,25836	SMARCD1,EGR2,ING2,PBX2,TFAM,ZNF431,URI1,NIPBL	8	453
2	2551	GABPA	4007	Tel	Telencephalon	0.0611351004768	GO:0033036	b	2	macromolecule localization	841,1959,3718,5566,6202,6731,7879,9113,9321,9527,9786,11260,144983,114882,51010,84932,85406,283489,55707,55829,56943,25836,27236,201475,29927,128866	CASP8,EGR2,JAK3,PRKACA,RPS8,SRP72,RAB7A,LATS1,TRIP11,GOSR1,KIAA0586,XPOT,HNRNPA1L2,OSBPL8,EXOSC3,RAB2B,DNAJC14,CHAMP1,NECAP2,VIMP,ENY2,NIPBL,ARFIP1,RAB12,SEC61A1,CHMP4B	26	2634
2	2551	GABPA	4007	Tel	Telencephalon	0.0617991966994	GO:0071704	b	2	organic substance metabolic process	841,6602,11201,1959,2063,2653,3622,3718,4179,4194,5089,7019,5439,5528,5566,5589,5915,55632,6202,6731,170959,55861,7572,7700,7879,8520,8525,8725,9113,9321,10600,10780,10794,10818,11052,339175,144983,79725,79818,79868,374900,54620,81488,114882,147923,51002,51010,84172,84330,51710,51742,84844,118460,283459,55270,55589,22828,55829,23212,23590,23623,56943,57448,123283,25836,27042,163087,201475,29927,1…	CASP8,SMARCD1,POLI,EGR2,NR2F6,GCSH,ING2,JAK3,CD46,MDM4,PBX2,TFAM,POLR2J,PPP2R5D,PRKACA,PRKCSH,RARB,G2E3,RPS8,SRP72,ZNF431,DBNDD2,ZNF24,ZNF141,RAB7A,HAT1,DGKZ,URI1,LATS1,TRIP11,USP16,ZNF234,ZNF460,FRS2,CPSF6,METTL2A,HNRNPA1L2,THAP9,ZNF552,ALG13,ZNF568,FBXL19,POLR2M,OSBPL8,ZNF420,TPRKB,EXOSC3,POLR1B,ZNF414,ZNF44,ARID4B,PHF5A,EXOSC6,GATC,NUDT15,BMP2K,SCAF8,VIMP,RRS1,PDSS1,RUSC1,ENY2,BIRC6,TARSL2,NIP…	72	10085
2	2551	GABPA	4007	Tel	Telencephalon	0.0726941861281	GO:0003677	m	4	DNA binding	11201,1959,2063,3622,5089,5439,5915,170959,7572,7700,7019,10780,10794,79725,79818,374900,147923,84172,84330,51710,51742,84844,54620,163049,163087	POLI,EGR2,NR2F6,ING2,PBX2,POLR2J,RARB,ZNF431,ZNF24,ZNF141,TFAM,ZNF234,ZNF460,THAP9,ZNF552,ZNF568,ZNF420,POLR1B,ZNF414,ZNF44,ARID4B,PHF5A,FBXL19,ZNF791,ZNF383	25	2380
2	2551	GABPA	4007	Tel	Telencephalon	0.0867931232583	GO:0034641	b	3	cellular nitrogen compound metabolic process	6602,11201,1959,2063,3622,4194,5089,7019,5439,5528,5915,6202,6731,170959,7572,7700,8520,8725,9321,10600,10780,10794,11052,339175,144983,79725,79818,374900,81488,147923,51002,51010,84172,84330,51710,51742,84844,118460,283459,55270,22828,23212,56943,123283,25836,27042,163087,161823,163049	SMARCD1,POLI,EGR2,NR2F6,ING2,MDM4,PBX2,TFAM,POLR2J,PPP2R5D,RARB,RPS8,SRP72,ZNF431,ZNF24,ZNF141,HAT1,URI1,TRIP11,USP16,ZNF234,ZNF460,CPSF6,METTL2A,HNRNPA1L2,THAP9,ZNF552,ZNF568,POLR2M,ZNF420,TPRKB,EXOSC3,POLR1B,ZNF414,ZNF44,ARID4B,PHF5A,EXOSC6,GATC,NUDT15,SCAF8,RRS1,ENY2,TARSL2,NIPBL,DIEXF,ZNF383,ADAL,ZNF791	49	6150
2	2551	GABPA	4007	Tel	Telencephalon	0.0926625354635	GO:0003723	m	4	RNA binding	5589,6202,6731,7019,11052,11260,84060,144983,79868,51010,84186,84844,22828,118460,23212,27042,55602	PRKCSH,RPS8,SRP72,TFAM,CPSF6,XPOT,RBM48,HNRNPA1L2,ALG13,EXOSC3,ZCCHC7,PHF5A,SCAF8,EXOSC6,RRS1,DIEXF,CDKN2AIP	17	1553
2	2551	GABPA	4007	Tel	Telencephalon	0.0926625354635	GO:0016779	m	4	nucleotidyltransferase activity	11201,5439,81488,84172	POLI,POLR2J,POLR2M,POLR1B	4	122
2	2551	GABPA	4007	Tel	Telencephalon	0.0931471031199	GO:0006396	b	5	RNA processing	5439,6202,11052,339175,144983,51002,51010,84844,22828,118460,23212,27042	POLR2J,RPS8,CPSF6,METTL2A,HNRNPA1L2,TPRKB,EXOSC3,PHF5A,SCAF8,EXOSC6,RRS1,DIEXF	12	743
2	2551	GABPA	4007	Tel	Telencephalon	0.0931471031199	GO:0016482	b	5	cytoplasmic transport	1959,3718,5566,6202,6731,55829,7879,9321,9527,11260,23212,56943,201475,29927,128866	EGR2,JAK3,PRKACA,RPS8,SRP72,VIMP,RAB7A,TRIP11,GOSR1,XPOT,RRS1,ENY2,RAB12,SEC61A1,CHMP4B	15	1076
2	2551	GABPA	4007	Tel	Telencephalon	0.0982406029977	GO:0042274	b	4	ribosomal small subunit biogenesis	6202,23212,27042	RPS8,RRS1,DIEXF	3	46
2	2551	GABPA	4007	Tel	Telencephalon	0.100609731672	GO:0045047	b	4	protein targeting to ER	6202,6731,29927,128866	RPS8,SRP72,SEC61A1,CHMP4B	4	110
2	2551	GABPA	4007	Tel	Telencephalon	0.100609731672	GO:0050000	b	4	chromosome localization	283489,23212,128866	CHAMP1,RRS1,CHMP4B	3	54
2	2551	GABPA	4007	Tel	Telencephalon	0.100609731672	GO:0051303	b	4	establishment of chromosome localization	283489,23212,128866	CHAMP1,RRS1,CHMP4B	3	54
2	2551	GABPA	4007	Tel	Telencephalon	0.100609731672	GO:0098813	b	4	nuclear chromosome segregation	9113,283489,23212,25836,128866	LATS1,CHAMP1,RRS1,NIPBL,CHMP4B	5	173
2	2551	GABPA	4007	Tel	Telencephalon	0.102843091212	GO:0043434	b	4	response to peptide hormone	1959,3718,5566,9340,10818,114882,55829,201475	EGR2,JAK3,PRKACA,GLP2R,FRS2,OSBPL8,VIMP,RAB12	8	443
2	2551	GABPA	4007	Tel	Telencephalon	0.105506397203	GO:0002285	b	4	lymphocyte activation involved in immune response	3718,4179,51010,118460	JAK3,CD46,EXOSC3,EXOSC6	4	126
2	2551	GABPA	4007	Tel	Telencephalon	0.105506397203	GO:0009059	b	4	macromolecule biosynthetic process	6602,11201,1959,2063,3622,3718,4194,5089,5439,5589,5915,6202,6731,170959,7572,7700,8520,8725,9321,7019,10600,10780,10794,79818,79868,374900,81488,147923,84172,84330,51710,51742,84844,283459,55829,56943,123283,25836,163049,163087	SMARCD1,POLI,EGR2,NR2F6,ING2,JAK3,MDM4,PBX2,POLR2J,PRKCSH,RARB,RPS8,SRP72,ZNF431,ZNF24,ZNF141,HAT1,URI1,TRIP11,TFAM,USP16,ZNF234,ZNF460,ZNF552,ALG13,ZNF568,POLR2M,ZNF420,POLR1B,ZNF414,ZNF44,ARID4B,PHF5A,GATC,VIMP,ENY2,TARSL2,NIPBL,ZNF791,ZNF383	40	4817
2	2551	GABPA	4007	Tel	Telencephalon	0.105506397203	GO:0015031	b	4	protein transport	1959,3718,5566,6202,6731,7879,9113,9321,9527,11260,84932,85406,55707,55829,56943,27236,201475,29927,128866	EGR2,JAK3,PRKACA,RPS8,SRP72,RAB7A,LATS1,TRIP11,GOSR1,XPOT,RAB2B,DNAJC14,NECAP2,VIMP,ENY2,ARFIP1,RAB12,SEC61A1,CHMP4B	19	1783
2	2551	GABPA	4007	Tel	Telencephalon	0.105506397203	GO:0016578	b	4	histone deubiquitination	10600,56943	USP16,ENY2	2	22
2	2551	GABPA	4007	Tel	Telencephalon	0.105506397203	GO:0034645	b	4	cellular macromolecule biosynthetic process	6602,11201,1959,2063,3622,3718,4194,5089,5439,5589,5915,6202,6731,170959,7572,7700,8520,8725,9321,7019,10600,10780,10794,79818,79868,374900,147923,84172,84330,51710,51742,84844,283459,55829,56943,123283,25836,163049,163087	SMARCD1,POLI,EGR2,NR2F6,ING2,JAK3,MDM4,PBX2,POLR2J,PRKCSH,RARB,RPS8,SRP72,ZNF431,ZNF24,ZNF141,HAT1,URI1,TRIP11,TFAM,USP16,ZNF234,ZNF460,ZNF552,ALG13,ZNF568,ZNF420,POLR1B,ZNF414,ZNF44,ARID4B,PHF5A,GATC,VIMP,ENY2,TARSL2,NIPBL,ZNF791,ZNF383	39	4667
2	2551	GABPA	4007	Tel	Telencephalon	0.105506397203	GO:0046907	b	4	intracellular transport	841,1959,3718,5566,6202,6731,7879,9321,9527,11260,84932,55829,23212,56943,27236,201475,29927,128866,65065	CASP8,EGR2,JAK3,PRKACA,RPS8,SRP72,RAB7A,TRIP11,GOSR1,XPOT,RAB2B,VIMP,RRS1,ENY2,ARFIP1,RAB12,SEC61A1,CHMP4B,NBEAL1	19	1758
2	2551	GABPA	4007	Tel	Telencephalon	0.105506397203	GO:0060255	b	4	regulation of macromolecule metabolic process	841,6602,1959,2063,3622,3718,4179,4194,5089,5439,5528,5566,5915,55861,170959,7572,7700,7879,8520,8725,9113,9321,7019,10600,10780,10794,10818,79818,374900,114882,147923,51010,84172,84330,51710,51742,84844,283459,55829,56943,57448,25836,163049,163087	CASP8,SMARCD1,EGR2,NR2F6,ING2,JAK3,CD46,MDM4,PBX2,POLR2J,PPP2R5D,PRKACA,RARB,DBNDD2,ZNF431,ZNF24,ZNF141,RAB7A,HAT1,URI1,LATS1,TRIP11,TFAM,USP16,ZNF234,ZNF460,FRS2,ZNF552,ZNF568,OSBPL8,ZNF420,EXOSC3,POLR1B,ZNF414,ZNF44,ARID4B,PHF5A,GATC,VIMP,ENY2,BIRC6,NIPBL,ZNF791,ZNF383	44	5470
2	2551	GABPA	4007	Tel	Telencephalon	0.105506397203	GO:1901652	b	4	response to peptide	1959,3718,5566,9340,10818,114882,55829,201475	EGR2,JAK3,PRKACA,GLP2R,FRS2,OSBPL8,VIMP,RAB12	8	477
2	2551	GABPA	4007	Tel	Telencephalon	0.105506397203	GO:1902582	b	4	single-organism intracellular transport	841,1959,3718,5566,6202,6731,7879,9321,9527,11260,55829,23212,56943,201475,29927,128866,65065	CASP8,EGR2,JAK3,PRKACA,RPS8,SRP72,RAB7A,TRIP11,GOSR1,XPOT,VIMP,RRS1,ENY2,RAB12,SEC61A1,CHMP4B,NBEAL1	17	1546
2	2551	GABPA	4007	Tel	Telencephalon	0.111761256169	GO:0003279	b	3	cardiac septum development	5915,9321,10818	RARB,TRIP11,FRS2	3	67
2	2551	GABPA	4007	Tel	Telencephalon	0.112546190576	GO:0031323	b	4	regulation of cellular metabolic process	841,6602,1959,2063,3622,3718,4179,4194,5089,5439,5528,5566,5915,55861,170959,7572,7700,7879,8520,8725,9113,9321,7019,10600,10780,10794,10818,79818,374900,114882,147923,51010,84330,51710,51742,84844,283459,55829,56943,57448,25836,201475,128866,163049,163087	CASP8,SMARCD1,EGR2,NR2F6,ING2,JAK3,CD46,MDM4,PBX2,POLR2J,PPP2R5D,PRKACA,RARB,DBNDD2,ZNF431,ZNF24,ZNF141,RAB7A,HAT1,URI1,LATS1,TRIP11,TFAM,USP16,ZNF234,ZNF460,FRS2,ZNF552,ZNF568,OSBPL8,ZNF420,EXOSC3,ZNF414,ZNF44,ARID4B,PHF5A,GATC,VIMP,ENY2,BIRC6,NIPBL,RAB12,CHMP4B,ZNF791,ZNF383	45	5673
2	2551	GABPA	4007	Tel	Telencephalon	0.112546190576	GO:0042254	b	4	ribosome biogenesis	6202,51010,118460,23212,27042	RPS8,EXOSC3,EXOSC6,RRS1,DIEXF	5	219
2	2551	GABPA	4007	Tel	Telencephalon	0.11308587973	GO:0007067	b	4	mitotic nuclear division	9113,10600,283489,23212,57448,25836,128866	LATS1,USP16,CHAMP1,RRS1,BIRC6,NIPBL,CHMP4B	7	406
2	2551	GABPA	4007	Tel	Telencephalon	0.11308587973	GO:0071417	b	4	cellular response to organonitrogen compound	1959,3718,5566,9340,10818,114882,55829,201475	EGR2,JAK3,PRKACA,GLP2R,FRS2,OSBPL8,VIMP,RAB12	8	511
2	2551	GABPA	4007	Tel	Telencephalon	0.131839166427	GO:0006886	b	5	intracellular protein transport	1959,3718,5566,6202,6731,55829,7879,9321,11260,84932,27236,201475,29927,128866	EGR2,JAK3,PRKACA,RPS8,SRP72,VIMP,RAB7A,TRIP11,XPOT,RAB2B,ARFIP1,RAB12,SEC61A1,CHMP4B	14	1033
2	2551	GABPA	4007	Tel	Telencephalon	0.133259282563	GO:0071375	b	5	cellular response to peptide hormone stimulus	3718,5566,55829,9340,10818,114882,201475	JAK3,PRKACA,VIMP,GLP2R,FRS2,OSBPL8,RAB12	7	340
2	2551	GABPA	4007	Tel	Telencephalon	0.133259282563	GO:0072599	b	5	establishment of protein localization to endoplasmic reticulum	6202,6731,29927,128866	RPS8,SRP72,SEC61A1,CHMP4B	4	114
2	2551	GABPA	4007	Tel	Telencephalon	0.133259282563	GO:1901653	b	5	cellular response to peptide	3718,5566,55829,9340,10818,114882,201475	JAK3,PRKACA,VIMP,GLP2R,FRS2,OSBPL8,RAB12	7	354
2	2551	GABPA	4007	Tel	Telencephalon	0.189066022295	GO:0032774	b	5	RNA biosynthetic process	1959,2063,3622,4194,5089,5439,5915,6202,6602,7019,170959,7572,7700,8520,8725,9321,10600,10780,10794,79818,374900,81488,147923,84172,84330,51710,51742,84844,56943,25836,163049,163087	EGR2,NR2F6,ING2,MDM4,PBX2,POLR2J,RARB,RPS8,SMARCD1,TFAM,ZNF431,ZNF24,ZNF141,HAT1,URI1,TRIP11,USP16,ZNF234,ZNF460,ZNF552,ZNF568,POLR2M,ZNF420,POLR1B,ZNF414,ZNF44,ARID4B,PHF5A,ENY2,NIPBL,ZNF791,ZNF383	32	3659
2	3727	JUND	4833	MET	Metencephalon	0.0231601804276	GO:0005654	c	4	nucleoplasm	841,4782,8341,8362,9917,11260,84450,85406,22888,23253,57092,55602,359948	CASP8,NFIC,HIST1H2BN,HIST1H4K,FAM20B,XPOT,ZNF512,DNAJC14,UBOX5,ANKRD12,PCNP,CDKN2AIP,IRF2BP2	13	2802
2	3727	JUND	4833	MET	Metencephalon	0.0431107766304	GO:0044428	c	3	nuclear part	841,4782,7779,8341,8362,9917,11260,84450,85406,22888,23253,23353,57092,55602,359948	CASP8,NFIC,SLC30A1,HIST1H2BN,HIST1H4K,FAM20B,XPOT,ZNF512,DNAJC14,UBOX5,ANKRD12,SUN1,PCNP,CDKN2AIP,IRF2BP2	15	3720
2	3727	JUND	4833	MET	Metencephalon	0.0634868382275	GO:0031981	c	4	nuclear lumen	841,4782,8341,8362,9917,11260,84450,85406,22888,23253,57092,55602,359948	CASP8,NFIC,HIST1H2BN,HIST1H4K,FAM20B,XPOT,ZNF512,DNAJC14,UBOX5,ANKRD12,PCNP,CDKN2AIP,IRF2BP2	13	3376
2	3727	JUND	4833	MET	Metencephalon	0.80738564575	GO:0030101	b	4	natural killer cell activation	841,80329	CASP8,ULBP1	2	69
2	4149	MAX	4007	Tel	Telencephalon	0.000195654670804	GO:0005654	c	4	nucleoplasm	25,515,841,11201,2063,2309,2648,2969,3159,3188,3217,3622,4194,4297,4301,4782,4904,5439,5546,5566,5599,5720,6294,6744,7067,8341,8362,6872,8725,9817,9917,9975,10054,10498,10914,11260,339287,3839,84172,84450,8851,283489,55003,55589,55729,23524,56943,27336,4691,63893	ABL1,ATP5F1,CASP8,POLI,NR2F6,FOXO3,KAT2A,GTF2I,HMGA1,HNRNPH2,HOXB7,ING2,MDM4,MLL,MLLT4,NFIC,YBX1,POLR2J,PRCC,PRKACA,MAPK8,PSME1,SAFB,SSFA2,THRA,HIST1H2BN,HIST1H4K,TAF1,URI1,KEAP1,FAM20B,NR1D2,UBA2,CARM1,PAPOLA,XPOT,MSL1,KPNA3,POLR1B,ZNF512,CDK5R1,CHAMP1,PAK1IP1,BMP2K,ATF7IP,SRRM2,ENY2,HTATSF1,NCL,UBE2O	50	2802
2	4149	MAX	4007	Tel	Telencephalon	0.0003882000674	GO:0044446	c	2	intracellular organelle part	25,515,708,841,205,6602,11201,2063,2309,2648,2969,3030,3159,3188,3217,3622,3796,4179,4194,55319,4297,4301,4782,4904,5049,7019,5439,5546,5566,5589,5599,5720,6202,6294,6319,55692,6652,6711,6744,7067,7779,7879,8315,8341,8362,6872,8722,8725,8775,9113,9639,9786,9817,9917,9975,10054,10498,10914,11260,339287,23560,51373,79585,79868,80331,4691,114879,3839,50809,51010,84172,84186,84236,84450,8851,348235,2…	ABL1,ATP5F1,C1QBP,CASP8,AK4,SMARCD1,POLI,NR2F6,FOXO3,KAT2A,GTF2I,HADHA,HMGA1,HNRNPH2,HOXB7,ING2,KIF2A,CD46,MDM4,TMA16,MLL,MLLT4,NFIC,YBX1,PAFAH1B2,TFAM,POLR2J,PRCC,PRKACA,PRKCSH,MAPK8,PSME1,RPS8,SAFB,SCD,LUC7L,SORD,SPTBN1,SSFA2,THRA,SLC30A1,RAB7A,BRAP,HIST1H2BN,HIST1H4K,TAF1,CTSF,URI1,NAPA,LATS1,ARHGEF10,KIAA0586,KEAP1,FAM20B,NR1D2,UBA2,CARM1,PAPOLA,XPOT,MSL1,GTPBP4,MRPS17,CORO7,ALG13,DNAJC5,NCL,…	101	7619
2	4149	MAX	4007	Tel	Telencephalon	0.00132291460952	GO:0005634	c	4	nucleus	25,515,708,841,6602,11201,1843,2063,2309,2648,2969,3159,3188,3217,3551,3622,4194,55319,4297,4301,4782,4904,5049,5439,5546,5566,5599,5609,5720,6202,6294,55692,6711,6741,6744,7067,7779,8315,8341,8362,8462,6872,8725,8863,7019,9678,9817,9917,9975,10054,10180,10498,10794,10914,11260,339287,143689,3839,50809,51010,51099,84172,84186,84330,84450,84808,84893,8851,283337,283489,55003,145741,55367,55573,555…	ABL1,ATP5F1,C1QBP,CASP8,SMARCD1,POLI,DUSP1,NR2F6,FOXO3,KAT2A,GTF2I,HMGA1,HNRNPH2,HOXB7,IKBKB,ING2,MDM4,TMA16,MLL,MLLT4,NFIC,YBX1,PAFAH1B2,POLR2J,PRCC,PRKACA,MAPK8,MAP2K7,PSME1,RPS8,SAFB,LUC7L,SPTBN1,SSB,SSFA2,THRA,SLC30A1,BRAP,HIST1H2BN,HIST1H4K,KLF11,TAF1,URI1,PER3,TFAM,PHF14,KEAP1,FAM20B,NR1D2,UBA2,RBM6,CARM1,ZNF460,PAPOLA,XPOT,MSL1,PIWIL4,KPNA3,HP1BP3,EXOSC3,ABHD5,POLR1B,ZCCHC7,ZNF414,ZNF512,C…	88	6535
2	4149	MAX	4007	Tel	Telencephalon	0.00176916182497	GO:0097159	m	2	organic cyclic compound binding	25,708,205,11201,1975,2063,2193,2309,2875,2969,3030,3159,3188,3217,3551,3622,3796,4297,4782,4904,7019,5439,5566,5589,5599,5609,6202,6294,55692,6652,6711,6741,7067,7879,8315,8341,8362,8462,6872,9113,9778,9917,9975,10054,10180,10498,10606,10794,10914,11260,143689,23560,51373,79725,79868,4691,114879,51095,50809,150465,51010,84172,84186,84330,84450,84893,283337,283459,283489,55589,23212,23524,23558,2…	ABL1,C1QBP,AK4,POLI,EIF4B,NR2F6,FARSA,FOXO3,GPT,GTF2I,HADHA,HMGA1,HNRNPH2,HOXB7,IKBKB,ING2,KIF2A,MLL,NFIC,YBX1,TFAM,POLR2J,PRKACA,PRKCSH,MAPK8,MAP2K7,RPS8,SAFB,LUC7L,SORD,SPTBN1,SSB,THRA,RAB7A,BRAP,HIST1H2BN,HIST1H4K,KLF11,TAF1,LATS1,KIAA0232,FAM20B,NR1D2,UBA2,RBM6,CARM1,PAICS,ZNF460,PAPOLA,XPOT,PIWIL4,GTPBP4,MRPS17,THAP9,ALG13,NCL,OSBPL5,TRNT1,HP1BP3,TTL,EXOSC3,POLR1B,ZCCHC7,ZNF414,ZNF512,FBXO18…	79	5754
2	4149	MAX	4007	Tel	Telencephalon	0.00176916182497	GO:1901363	m	2	heterocyclic compound binding	25,708,205,11201,1975,2063,2193,2309,2875,2969,3030,3159,3188,3217,3551,3622,3796,4297,4782,4904,7019,5439,5566,5589,5599,5609,6202,6294,55692,6652,6711,6741,7067,7879,8315,8341,8362,8462,6872,9113,9778,9917,9975,10054,10180,10498,10606,10794,10914,11260,143689,23560,51373,79725,79868,4691,51095,50809,150465,51010,84172,84186,84330,84450,84893,283337,283459,283489,55589,23212,23524,23558,27042,27…	ABL1,C1QBP,AK4,POLI,EIF4B,NR2F6,FARSA,FOXO3,GPT,GTF2I,HADHA,HMGA1,HNRNPH2,HOXB7,IKBKB,ING2,KIF2A,MLL,NFIC,YBX1,TFAM,POLR2J,PRKACA,PRKCSH,MAPK8,MAP2K7,RPS8,SAFB,LUC7L,SORD,SPTBN1,SSB,THRA,RAB7A,BRAP,HIST1H2BN,HIST1H4K,KLF11,TAF1,LATS1,KIAA0232,FAM20B,NR1D2,UBA2,RBM6,CARM1,PAICS,ZNF460,PAPOLA,XPOT,PIWIL4,GTPBP4,MRPS17,THAP9,ALG13,NCL,TRNT1,HP1BP3,TTL,EXOSC3,POLR1B,ZCCHC7,ZNF414,ZNF512,FBXO18,ZNF740…	78	5680
2	4149	MAX	4007	Tel	Telencephalon	0.00251113770188	GO:0043231	c	3	intracellular membrane-bounded organelle	25,65977,515,708,841,205,6602,11201,1843,2063,2309,2648,2653,2969,3030,3159,3188,3217,3551,3622,4179,4194,55319,4297,4301,4782,4904,5049,7019,5439,5546,5566,5589,5599,5609,5720,6202,6294,6319,55692,6510,6652,6711,6741,6744,7067,7779,7879,285343,8315,8341,8362,8462,6872,8722,8725,8775,8863,9678,9817,9917,9975,10054,10180,10498,10794,10914,11260,339287,51095,143689,23560,51373,79585,79868,80331,469…	ABL1,PLEKHA3,ATP5F1,C1QBP,CASP8,AK4,SMARCD1,POLI,DUSP1,NR2F6,FOXO3,KAT2A,GCSH,GTF2I,HADHA,HMGA1,HNRNPH2,HOXB7,IKBKB,ING2,CD46,MDM4,TMA16,MLL,MLLT4,NFIC,YBX1,PAFAH1B2,TFAM,POLR2J,PRCC,PRKACA,PRKCSH,MAPK8,MAP2K7,PSME1,RPS8,SAFB,SCD,LUC7L,SLC1A5,SORD,SPTBN1,SSB,SSFA2,THRA,SLC30A1,RAB7A,C3orf23,BRAP,HIST1H2BN,HIST1H4K,KLF11,TAF1,CTSF,URI1,NAPA,PER3,PHF14,KEAP1,FAM20B,NR1D2,UBA2,RBM6,CARM1,ZNF460,PAPO…	123	10292
2	4149	MAX	4007	Tel	Telencephalon	0.00289376762322	GO:0016740	m	2	transferase activity	25,205,11201,2648,2653,2875,3030,3551,4297,5049,5439,5566,5599,5609,8315,6872,9113,9836,9917,10498,10914,339175,79725,79868,51095,51099,84172,8851,55589,23590,57448,223082,29063,29104,63893,64122,64132	ABL1,AK4,POLI,KAT2A,GCSH,GPT,HADHA,IKBKB,MLL,PAFAH1B2,POLR2J,PRKACA,MAPK8,MAP2K7,BRAP,TAF1,LATS1,LCMT2,FAM20B,CARM1,PAPOLA,METTL2A,THAP9,ALG13,TRNT1,ABHD5,POLR1B,CDK5R1,BMP2K,PDSS1,BIRC6,ZNRF2,ZCCHC4,N6AMT1,UBE2O,FN3K,XYLT2	37	2159
2	4149	MAX	4007	Tel	Telencephalon	0.0032900964957	GO:0003676	m	3	nucleic acid binding	25,708,11201,1975,2063,2193,2309,2969,3159,3188,3217,3622,4297,4782,4904,7019,5439,5589,6202,6294,55692,6711,6741,7067,8341,8362,8462,6872,9975,10180,10498,10794,10914,11260,51095,143689,23560,51373,79725,79868,4691,50809,51010,84172,84186,84330,84450,84893,283337,283489,23212,23524,23558,27042,27336,29063,29104,63893	ABL1,C1QBP,POLI,EIF4B,NR2F6,FARSA,FOXO3,GTF2I,HMGA1,HNRNPH2,HOXB7,ING2,MLL,NFIC,YBX1,TFAM,POLR2J,PRKCSH,RPS8,SAFB,LUC7L,SPTBN1,SSB,THRA,HIST1H2BN,HIST1H4K,KLF11,TAF1,NR1D2,RBM6,CARM1,ZNF460,PAPOLA,XPOT,TRNT1,PIWIL4,GTPBP4,MRPS17,THAP9,ALG13,NCL,HP1BP3,EXOSC3,POLR1B,ZCCHC7,ZNF414,ZNF512,FBXO18,ZNF740,CHAMP1,RRS1,SRRM2,WBP2,DIEXF,HTATSF1,ZCCHC4,N6AMT1,UBE2O	58	3827
2	4149	MAX	4007	Tel	Telencephalon	0.0032900964957	GO:0003682	m	3	chromatin binding	6602,2309,2648,3159,3622,4297,4904,7019,6294,7067,8725,339287,50809,23558	SMARCD1,FOXO3,KAT2A,HMGA1,ING2,MLL,YBX1,TFAM,SAFB,THRA,URI1,MSL1,HP1BP3,WBP2	14	453
2	4149	MAX	4007	Tel	Telencephalon	0.00583963821431	GO:0043229	c	2	intracellular organelle	25,65977,515,708,841,205,6602,11201,1843,2063,2309,2648,2653,2969,3030,3159,3188,3217,3551,3622,3796,4179,4194,55319,4297,4301,4782,4904,5049,7019,5439,5546,5566,5589,5599,5609,5720,6202,6294,6319,55692,6510,6652,6711,6741,6744,7067,7779,7879,8315,8341,8362,8462,6872,8722,8725,8775,8863,9113,9639,9678,9786,9817,9917,9975,10054,10180,10498,10794,10914,11260,339287,143689,23560,51373,79585,79868,80…	ABL1,PLEKHA3,ATP5F1,C1QBP,CASP8,AK4,SMARCD1,POLI,DUSP1,NR2F6,FOXO3,KAT2A,GCSH,GTF2I,HADHA,HMGA1,HNRNPH2,HOXB7,IKBKB,ING2,KIF2A,CD46,MDM4,TMA16,MLL,MLLT4,NFIC,YBX1,PAFAH1B2,TFAM,POLR2J,PRCC,PRKACA,PRKCSH,MAPK8,MAP2K7,PSME1,RPS8,SAFB,SCD,LUC7L,SLC1A5,SORD,SPTBN1,SSB,SSFA2,THRA,SLC30A1,RAB7A,BRAP,HIST1H2BN,HIST1H4K,KLF11,TAF1,CTSF,URI1,NAPA,PER3,LATS1,ARHGEF10,PHF14,KIAA0586,KEAP1,FAM20B,NR1D2,UBA2,…	130	11284
2	4149	MAX	4007	Tel	Telencephalon	0.0116114332263	GO:0003723	m	4	RNA binding	708,1975,2193,3188,4904,5589,6202,6294,55692,6711,6741,7067,8362,7019,10180,10914,11260,51095,143689,79868,51010,51373,84186,23212,23524,23560,27042,27336,4691,63893	C1QBP,EIF4B,FARSA,HNRNPH2,YBX1,PRKCSH,RPS8,SAFB,LUC7L,SPTBN1,SSB,THRA,HIST1H4K,TFAM,RBM6,PAPOLA,XPOT,TRNT1,PIWIL4,ALG13,EXOSC3,MRPS17,ZCCHC7,RRS1,SRRM2,GTPBP4,DIEXF,HTATSF1,NCL,UBE2O	30	1553
2	4149	MAX	4007	Tel	Telencephalon	0.0155853235242	GO:0034660	b	5	ncRNA metabolic process	2193,5439,6202,6741,9836,339175,51095,143689,51010,84172,283459,23212,27042,4691	FARSA,POLR2J,RPS8,SSB,LCMT2,METTL2A,TRNT1,PIWIL4,EXOSC3,POLR1B,GATC,RRS1,DIEXF,NCL	14	414
2	4149	MAX	4007	Tel	Telencephalon	0.0163213457739	GO:0043227	c	2	membrane-bounded organelle	25,65977,515,708,841,205,6602,11201,1843,2063,2309,2648,2653,2875,2969,3030,3159,3188,3217,3551,3622,4179,4194,55319,4297,4301,4782,4904,5049,7019,5439,5546,5566,5589,5599,5609,5720,6202,6294,6319,55692,6510,6652,6711,6741,6744,6768,7067,7779,7879,8315,8341,8362,8462,6872,8722,8725,8775,8863,9678,9817,9917,9975,10054,10180,10498,10606,10794,10914,11260,339287,143689,23560,51373,79585,79868,80331,…	ABL1,PLEKHA3,ATP5F1,C1QBP,CASP8,AK4,SMARCD1,POLI,DUSP1,NR2F6,FOXO3,KAT2A,GCSH,GPT,GTF2I,HADHA,HMGA1,HNRNPH2,HOXB7,IKBKB,ING2,CD46,MDM4,TMA16,MLL,MLLT4,NFIC,YBX1,PAFAH1B2,TFAM,POLR2J,PRCC,PRKACA,PRKCSH,MAPK8,MAP2K7,PSME1,RPS8,SAFB,SCD,LUC7L,SLC1A5,SORD,SPTBN1,SSB,SSFA2,ST14,THRA,SLC30A1,RAB7A,BRAP,HIST1H2BN,HIST1H4K,KLF11,TAF1,CTSF,URI1,NAPA,PER3,PHF14,KEAP1,FAM20B,NR1D2,UBA2,RBM6,CARM1,PAICS,ZNF4…	129	11424
2	4149	MAX	4007	Tel	Telencephalon	0.0175804363596	GO:0070577	m	4	lysine-acetylated histone binding	4297,6872,10498	MLL,TAF1,CARM1	3	17
2	4149	MAX	4007	Tel	Telencephalon	0.0212519423568	GO:0030687	c	4	preribosome, large subunit precursor	841,23212	CASP8,RRS1	2	6
2	4149	MAX	4007	Tel	Telencephalon	0.0248753268818	GO:0000049	m	5	tRNA binding	2193,6741,11260,51095	FARSA,SSB,XPOT,TRNT1	4	41
2	4149	MAX	4007	Tel	Telencephalon	0.0253218138551	GO:0044822	m	5	poly(A) RNA binding	708,1975,2193,3188,4904,6202,6294,6711,6741,7019,8362,10180,79868,84186,55692,23212,23524,23560,27042,27336,4691,63893	C1QBP,EIF4B,FARSA,HNRNPH2,YBX1,RPS8,SAFB,SPTBN1,SSB,TFAM,HIST1H4K,RBM6,ALG13,ZCCHC7,LUC7L,RRS1,SRRM2,GTPBP4,DIEXF,HTATSF1,NCL,UBE2O	22	1168
2	4149	MAX	4007	Tel	Telencephalon	0.0253218138551	GO:0070566	m	5	adenylyltransferase activity	25,10914,51095	ABL1,PAPOLA,TRNT1	3	24
2	4149	MAX	4007	Tel	Telencephalon	0.0255290535435	GO:0016779	m	4	nucleotidyltransferase activity	25,11201,5439,10914,51095,84172	ABL1,POLI,POLR2J,PAPOLA,TRNT1,POLR1B	6	122
2	4149	MAX	4007	Tel	Telencephalon	0.0300142640562	GO:0044085	b	2	cellular component biogenesis	25,708,841,3159,3796,4194,4297,4301,7019,5566,5589,6202,55692,6711,7067,7879,8341,8362,6872,8506,8775,9113,9639,9786,9817,23560,79585,4691,3839,50809,51010,84172,55729,23212,23590,90410,25771,27042,94030,196527	ABL1,C1QBP,CASP8,HMGA1,KIF2A,MDM4,MLL,MLLT4,TFAM,PRKACA,PRKCSH,RPS8,LUC7L,SPTBN1,THRA,RAB7A,HIST1H2BN,HIST1H4K,TAF1,CNTNAP1,NAPA,LATS1,ARHGEF10,KIAA0586,KEAP1,GTPBP4,CORO7,NCL,KPNA3,HP1BP3,EXOSC3,POLR1B,ATF7IP,RRS1,PDSS1,IFT20,TBC1D22A,DIEXF,LRRC4B,ANO6	40	2445
2	4149	MAX	4007	Tel	Telencephalon	0.0309790295771	GO:0008139	m	5	nuclear localization sequence binding	3839,8315	KPNA3,BRAP	2	9
2	4149	MAX	4007	Tel	Telencephalon	0.0395544410847	GO:0044238	b	2	primary metabolic process	25,515,708,841,205,6602,11201,1843,1975,2063,2193,2309,2648,2653,2696,2875,2969,3030,3159,3188,3217,3551,3622,4179,4194,4297,4782,4904,5049,7019,5439,5566,5589,5599,5609,5720,6202,6294,6319,55692,6652,6711,6741,6768,7067,55861,7879,8315,8362,8462,6872,8722,8725,8863,9113,9678,9817,9836,9975,10054,10180,10498,10606,10794,10914,339175,339287,143689,23560,51373,79725,79868,4691,114879,51095,50809,15…	ABL1,ATP5F1,C1QBP,CASP8,AK4,SMARCD1,POLI,DUSP1,EIF4B,NR2F6,FARSA,FOXO3,KAT2A,GCSH,GIPR,GPT,GTF2I,HADHA,HMGA1,HNRNPH2,HOXB7,IKBKB,ING2,CD46,MDM4,MLL,NFIC,YBX1,PAFAH1B2,TFAM,POLR2J,PRKACA,PRKCSH,MAPK8,MAP2K7,PSME1,RPS8,SAFB,SCD,LUC7L,SORD,SPTBN1,SSB,ST14,THRA,DBNDD2,RAB7A,BRAP,HIST1H4K,KLF11,TAF1,CTSF,URI1,PER3,LATS1,PHF14,KEAP1,LCMT2,NR1D2,UBA2,RBM6,CARM1,PAICS,ZNF460,PAPOLA,METTL2A,MSL1,PIWIL4,GT…	114	9755
2	4149	MAX	4007	Tel	Telencephalon	0.0398909365966	GO:0006807	b	2	nitrogen compound metabolic process	25,515,708,205,6602,11201,1843,1975,2063,2193,2309,2648,2653,2696,2875,2969,3159,3188,3217,3551,3622,4194,4297,4782,4904,7019,5439,5589,5599,5720,6202,6294,55692,6741,7067,8362,8462,6872,8725,8863,9678,9817,9836,9975,10180,10498,10606,10794,10914,339175,143689,23560,51373,79725,4691,51095,50809,51010,84172,84330,84450,84808,84893,8851,283337,283459,55367,55729,55829,23212,23286,23524,23558,56413,…	ABL1,ATP5F1,C1QBP,AK4,SMARCD1,POLI,DUSP1,EIF4B,NR2F6,FARSA,FOXO3,KAT2A,GCSH,GIPR,GPT,GTF2I,HMGA1,HNRNPH2,HOXB7,IKBKB,ING2,MDM4,MLL,NFIC,YBX1,TFAM,POLR2J,PRKCSH,MAPK8,PSME1,RPS8,SAFB,LUC7L,SSB,THRA,HIST1H4K,KLF11,TAF1,URI1,PER3,PHF14,KEAP1,LCMT2,NR1D2,RBM6,CARM1,PAICS,ZNF460,PAPOLA,METTL2A,PIWIL4,GTPBP4,MRPS17,THAP9,NCL,TRNT1,HP1BP3,EXOSC3,POLR1B,ZNF414,ZNF512,C1orf170,FBXO18,CDK5R1,ZNF740,GATC,PI…	80	6474
2	4149	MAX	4007	Tel	Telencephalon	0.0398909365966	GO:0032259	b	2	methylation	2653,4297,8362,9836,10498,339175,143689,55729,29063,29104	GCSH,MLL,HIST1H4K,LCMT2,CARM1,METTL2A,PIWIL4,ATF7IP,ZCCHC4,N6AMT1	10	345
2	4149	MAX	4007	Tel	Telencephalon	0.0398909365966	GO:0044237	b	2	cellular metabolic process	25,515,708,841,205,6602,11201,1843,1975,2063,2193,2309,2648,2653,2696,2875,2969,3030,3159,3188,3217,3551,3622,4179,4194,4297,4782,4904,5049,7019,5439,5566,5589,5599,5609,5720,6202,6294,6319,55692,6652,6711,6741,7067,55861,7879,8315,8362,8462,6872,8722,8725,8863,9113,9678,9817,9836,9917,9975,10054,10180,10498,10606,10794,10914,339175,339287,143689,23560,51373,79725,79868,4691,51095,50809,150465,51…	ABL1,ATP5F1,C1QBP,CASP8,AK4,SMARCD1,POLI,DUSP1,EIF4B,NR2F6,FARSA,FOXO3,KAT2A,GCSH,GIPR,GPT,GTF2I,HADHA,HMGA1,HNRNPH2,HOXB7,IKBKB,ING2,CD46,MDM4,MLL,NFIC,YBX1,PAFAH1B2,TFAM,POLR2J,PRKACA,PRKCSH,MAPK8,MAP2K7,PSME1,RPS8,SAFB,SCD,LUC7L,SORD,SPTBN1,SSB,THRA,DBNDD2,RAB7A,BRAP,HIST1H4K,KLF11,TAF1,CTSF,URI1,PER3,LATS1,PHF14,KEAP1,LCMT2,FAM20B,NR1D2,UBA2,RBM6,CARM1,PAICS,ZNF460,PAPOLA,METTL2A,MSL1,PIWIL4,…	112	9779
2	4149	MAX	4007	Tel	Telencephalon	0.0398909365966	GO:0044764	b	2	multi-organism cellular process	708,841,2648,3159,4179,5439,5720,6202,6510,7879,6872,10498,10581,3839,55729,27336	C1QBP,CASP8,KAT2A,HMGA1,CD46,POLR2J,PSME1,RPS8,SLC1A5,RAB7A,TAF1,CARM1,IFITM2,KPNA3,ATF7IP,HTATSF1	16	775
2	4149	MAX	4007	Tel	Telencephalon	0.0404133961242	GO:0004887	m	4	thyroid hormone receptor activity	2063,7067	NR2F6,THRA	2	8
2	4149	MAX	4007	Tel	Telencephalon	0.0465252428137	GO:0000166	m	3	nucleotide binding	25,205,1975,2193,3030,3188,3551,3796,5566,5599,5609,6294,6652,6741,7879,8315,6872,9113,9778,9917,10054,10180,10606,10914,51095,23560,4691,150465,84893,283459,55589,27336,80273,63893	ABL1,AK4,EIF4B,FARSA,HADHA,HNRNPH2,IKBKB,KIF2A,PRKACA,MAPK8,MAP2K7,SAFB,SORD,SSB,RAB7A,BRAP,TAF1,LATS1,KIAA0232,FAM20B,UBA2,RBM6,PAICS,PAPOLA,TRNT1,GTPBP4,NCL,TTL,FBXO18,GATC,BMP2K,HTATSF1,GRPEL1,UBE2O	34	2264
2	4149	MAX	4007	Tel	Telencephalon	0.0465252428137	GO:0016741	m	3	transferase activity, transferring one-carbon groups	2653,4297,9836,10498,339175,29063,29104	GCSH,MLL,LCMT2,CARM1,METTL2A,ZCCHC4,N6AMT1	7	218
2	4149	MAX	4007	Tel	Telencephalon	0.0465252428137	GO:0042393	m	3	histone binding	3622,4297,8362,6872,10498,4691	ING2,MLL,HIST1H4K,TAF1,CARM1,NCL	6	166
2	4149	MAX	4007	Tel	Telencephalon	0.0465252428137	GO:1901265	m	3	nucleoside phosphate binding	25,205,1975,2193,3030,3188,3551,3796,5566,5599,5609,6294,6652,6741,7879,8315,6872,9113,9778,9917,10054,10180,10606,10914,51095,23560,4691,150465,84893,283459,55589,27336,80273,63893	ABL1,AK4,EIF4B,FARSA,HADHA,HNRNPH2,IKBKB,KIF2A,PRKACA,MAPK8,MAP2K7,SAFB,SORD,SSB,RAB7A,BRAP,TAF1,LATS1,KIAA0232,FAM20B,UBA2,RBM6,PAICS,PAPOLA,TRNT1,GTPBP4,NCL,TTL,FBXO18,GATC,BMP2K,HTATSF1,GRPEL1,UBE2O	34	2265
2	4149	MAX	4007	Tel	Telencephalon	0.0506565785572	GO:0071704	b	2	organic substance metabolic process	25,515,708,841,205,6602,11201,1843,1975,2063,2193,2309,2648,2653,2696,2875,2969,3030,3159,3188,3217,3551,3622,4179,4194,4297,4782,4904,5049,7019,5439,5566,5589,5599,5609,5720,6202,6294,6319,55692,6652,6711,6741,6768,7067,55861,7879,8315,8362,8462,6872,8722,8725,8863,9113,9678,9817,9836,9975,10054,10180,10498,10606,10794,10914,339175,339287,143689,23560,51373,79725,79868,4691,114879,51095,50809,15…	ABL1,ATP5F1,C1QBP,CASP8,AK4,SMARCD1,POLI,DUSP1,EIF4B,NR2F6,FARSA,FOXO3,KAT2A,GCSH,GIPR,GPT,GTF2I,HADHA,HMGA1,HNRNPH2,HOXB7,IKBKB,ING2,CD46,MDM4,MLL,NFIC,YBX1,PAFAH1B2,TFAM,POLR2J,PRKACA,PRKCSH,MAPK8,MAP2K7,PSME1,RPS8,SAFB,SCD,LUC7L,SORD,SPTBN1,SSB,ST14,THRA,DBNDD2,RAB7A,BRAP,HIST1H4K,KLF11,TAF1,CTSF,URI1,PER3,LATS1,PHF14,KEAP1,LCMT2,NR1D2,UBA2,RBM6,CARM1,PAICS,ZNF460,PAPOLA,METTL2A,MSL1,PIWIL4,GT…	114	10085
2	4149	MAX	4007	Tel	Telencephalon	0.0543472706163	GO:0044424	c	2	intracellular part	25,65977,515,708,841,205,6602,11201,1843,1975,2063,2193,2309,2648,2653,2696,2875,2969,3030,3159,3188,3217,3551,3622,3796,4179,4194,55319,4297,4301,4782,4904,5049,7019,5439,5546,5566,5589,5599,5609,5720,6202,6294,6319,55692,6510,6652,6711,6741,6744,7067,55861,7779,7879,8315,8341,8362,8462,6872,8722,8725,8775,8863,9113,9639,9678,9786,9817,9917,9975,10054,10180,10498,10606,10794,10914,11260,339287,1…	ABL1,PLEKHA3,ATP5F1,C1QBP,CASP8,AK4,SMARCD1,POLI,DUSP1,EIF4B,NR2F6,FARSA,FOXO3,KAT2A,GCSH,GIPR,GPT,GTF2I,HADHA,HMGA1,HNRNPH2,HOXB7,IKBKB,ING2,KIF2A,CD46,MDM4,TMA16,MLL,MLLT4,NFIC,YBX1,PAFAH1B2,TFAM,POLR2J,PRCC,PRKACA,PRKCSH,MAPK8,MAP2K7,PSME1,RPS8,SAFB,SCD,LUC7L,SLC1A5,SORD,SPTBN1,SSB,SSFA2,THRA,DBNDD2,SLC30A1,RAB7A,BRAP,HIST1H2BN,HIST1H4K,KLF11,TAF1,CTSF,URI1,NAPA,PER3,LATS1,ARHGEF10,PHF14,KIAA0…	140	12988
2	4149	MAX	4007	Tel	Telencephalon	0.0543671878654	GO:0044419	b	2	interspecies interaction between organisms	708,841,2648,3159,4179,5439,5720,6202,6510,7879,6872,10498,10581,3839,55729,27336	C1QBP,CASP8,KAT2A,HMGA1,CD46,POLR2J,PSME1,RPS8,SLC1A5,RAB7A,TAF1,CARM1,IFITM2,KPNA3,ATF7IP,HTATSF1	16	831
2	4149	MAX	4007	Tel	Telencephalon	0.054759428749	GO:0006325	b	4	chromatin organization	6602,2648,3159,3622,4297,5599,6294,8341,8362,6872,7019,10498,339287,50809,55729,23558,56943	SMARCD1,KAT2A,HMGA1,ING2,MLL,MAPK8,SAFB,HIST1H2BN,HIST1H4K,TAF1,TFAM,CARM1,MSL1,HP1BP3,ATF7IP,WBP2,ENY2	17	707
2	4149	MAX	4007	Tel	Telencephalon	0.054759428749	GO:0016070	b	4	RNA metabolic process	25,708,6602,1975,2063,2193,2309,2648,2969,3159,3188,3217,3551,3622,4194,4297,4782,4904,5439,5599,6202,6294,55692,6741,7067,8362,8462,6872,8725,8863,7019,9678,9817,9836,9975,10180,10498,10794,10914,339175,51095,143689,50809,51010,84172,84330,84450,84808,8851,283337,283459,55367,55729,23212,23286,23524,23558,56943,27042,27336,4691	ABL1,C1QBP,SMARCD1,EIF4B,NR2F6,FARSA,FOXO3,KAT2A,GTF2I,HMGA1,HNRNPH2,HOXB7,IKBKB,ING2,MDM4,MLL,NFIC,YBX1,POLR2J,MAPK8,RPS8,SAFB,LUC7L,SSB,THRA,HIST1H4K,KLF11,TAF1,URI1,PER3,TFAM,PHF14,KEAP1,LCMT2,NR1D2,RBM6,CARM1,ZNF460,PAPOLA,METTL2A,TRNT1,PIWIL4,HP1BP3,EXOSC3,POLR1B,ZNF414,ZNF512,C1orf170,CDK5R1,ZNF740,GATC,PIDD,ATF7IP,RRS1,WWC1,SRRM2,WBP2,ENY2,DIEXF,HTATSF1,NCL	61	4320
2	4149	MAX	4007	Tel	Telencephalon	0.054759428749	GO:0051276	b	4	chromosome organization	6602,2648,3159,3622,4297,5599,6294,8341,8362,6872,9113,7019,10498,339287,50809,84893,283489,55729,23212,23558,56943	SMARCD1,KAT2A,HMGA1,ING2,MLL,MAPK8,SAFB,HIST1H2BN,HIST1H4K,TAF1,LATS1,TFAM,CARM1,MSL1,HP1BP3,FBXO18,CHAMP1,ATF7IP,RRS1,WBP2,ENY2	21	981
2	4149	MAX	4007	Tel	Telencephalon	0.054759428749	GO:0071824	b	4	protein-DNA complex subunit organization	6602,3159,7067,8341,8362,6872,50809,55729	SMARCD1,HMGA1,THRA,HIST1H2BN,HIST1H4K,TAF1,HP1BP3,ATF7IP	8	198
2	4149	MAX	4007	Tel	Telencephalon	0.054759428749	GO:0090304	b	4	nucleic acid metabolic process	25,708,6602,11201,1843,1975,2063,2193,2309,2648,2969,3159,3188,3217,3551,3622,4194,4297,4782,4904,5439,5599,6202,6294,55692,6741,7067,8362,8462,6872,8725,8863,7019,9678,9817,9836,9975,10180,10498,10794,10914,339175,51095,143689,79725,50809,51010,84172,84330,84450,84808,84893,8851,283337,283459,55367,55729,23212,23286,23524,23558,56943,23560,27042,27336,4691	ABL1,C1QBP,SMARCD1,POLI,DUSP1,EIF4B,NR2F6,FARSA,FOXO3,KAT2A,GTF2I,HMGA1,HNRNPH2,HOXB7,IKBKB,ING2,MDM4,MLL,NFIC,YBX1,POLR2J,MAPK8,RPS8,SAFB,LUC7L,SSB,THRA,HIST1H4K,KLF11,TAF1,URI1,PER3,TFAM,PHF14,KEAP1,LCMT2,NR1D2,RBM6,CARM1,ZNF460,PAPOLA,METTL2A,TRNT1,PIWIL4,THAP9,HP1BP3,EXOSC3,POLR1B,ZNF414,ZNF512,C1orf170,FBXO18,CDK5R1,ZNF740,GATC,PIDD,ATF7IP,RRS1,WWC1,SRRM2,WBP2,ENY2,GTPBP4,DIEXF,HTATSF1,NCL	66	4792
2	4149	MAX	4007	Tel	Telencephalon	0.0558896919198	GO:0008168	m	4	methyltransferase activity	2653,4297,9836,10498,339175,29063,29104	GCSH,MLL,LCMT2,CARM1,METTL2A,ZCCHC4,N6AMT1	7	210
2	4149	MAX	4007	Tel	Telencephalon	0.0592822488968	GO:0016772	m	3	transferase activity, transferring phosphorus-containing groups	25,205,11201,3551,5439,5566,5599,5609,6872,9113,9917,10914,51095,84172,8851,55589,64122	ABL1,AK4,POLI,IKBKB,POLR2J,PRKACA,MAPK8,MAP2K7,TAF1,LATS1,FAM20B,PAPOLA,TRNT1,POLR1B,CDK5R1,BMP2K,FN3K	17	926
2	4149	MAX	4007	Tel	Telencephalon	0.0599635845443	GO:0000428	c	4	DNA-directed RNA polymerase complex	2648,5439,6872,8725,84172	KAT2A,POLR2J,TAF1,URI1,POLR1B	5	118
2	4149	MAX	4007	Tel	Telencephalon	0.0599635845443	GO:0055029	c	4	nuclear DNA-directed RNA polymerase complex	2648,5439,6872,8725,84172	KAT2A,POLR2J,TAF1,URI1,POLR1B	5	118
2	4149	MAX	4007	Tel	Telencephalon	0.0626473361073	GO:0009058	b	2	biosynthetic process	25,515,708,205,6602,11201,1843,1975,2063,2193,2309,2648,2696,2875,2969,3030,3159,3217,3551,3622,4194,4297,4782,4904,7019,5439,5566,5589,5599,6202,6294,6319,6652,7067,8362,8462,6872,8725,8863,9678,9817,9975,10498,10606,10794,10914,143689,23560,51373,79868,4691,50809,51099,84172,84330,84450,84808,8851,283337,283459,55367,55729,55829,23286,23558,23590,56413,56943,57546,27336,161823,64132	ABL1,ATP5F1,C1QBP,AK4,SMARCD1,POLI,DUSP1,EIF4B,NR2F6,FARSA,FOXO3,KAT2A,GIPR,GPT,GTF2I,HADHA,HMGA1,HOXB7,IKBKB,ING2,MDM4,MLL,NFIC,YBX1,TFAM,POLR2J,PRKACA,PRKCSH,MAPK8,RPS8,SAFB,SCD,SORD,THRA,HIST1H4K,KLF11,TAF1,URI1,PER3,PHF14,KEAP1,NR1D2,CARM1,PAICS,ZNF460,PAPOLA,PIWIL4,GTPBP4,MRPS17,ALG13,NCL,HP1BP3,ABHD5,POLR1B,ZNF414,ZNF512,C1orf170,CDK5R1,ZNF740,GATC,PIDD,ATF7IP,VIMP,WWC1,WBP2,PDSS1,LTB4R2,EN…	72	5880
2	4149	MAX	4007	Tel	Telencephalon	0.0710443587377	GO:0005759	c	4	mitochondrial matrix	515,708,205,3030,7019,51373,23590,57546,80273	ATP5F1,C1QBP,AK4,HADHA,TFAM,MRPS17,PDSS1,PDP2,GRPEL1	9	365
2	4149	MAX	4007	Tel	Telencephalon	0.0710443587377	GO:1990234	c	4	transferase complex	2648,3551,4297,5439,5566,8315,6872,8725,9817,339287,84172,23590,56943	KAT2A,IKBKB,MLL,POLR2J,PRKACA,BRAP,TAF1,URI1,KEAP1,MSL1,POLR1B,PDSS1,ENY2	13	638
2	4149	MAX	4007	Tel	Telencephalon	0.0838470763525	GO:0030880	c	3	RNA polymerase complex	2648,5439,6872,8725,84172	KAT2A,POLR2J,TAF1,URI1,POLR1B	5	120
2	4149	MAX	4007	Tel	Telencephalon	0.0838470763525	GO:1902494	c	3	catalytic complex	841,2193,2648,2653,3551,3622,4297,5439,5566,8315,6872,8725,9817,10054,339287,84172,23590,56943	CASP8,FARSA,KAT2A,GCSH,IKBKB,ING2,MLL,POLR2J,PRKACA,BRAP,TAF1,URI1,KEAP1,UBA2,MSL1,POLR1B,PDSS1,ENY2	18	975
2	4149	MAX	4007	Tel	Telencephalon	0.0841121252382	GO:0003713	m	4	transcription coactivator activity	6602,2648,3159,6872,10498,23286,23558,56943	SMARCD1,KAT2A,HMGA1,TAF1,CARM1,WWC1,WBP2,ENY2	8	295
2	4149	MAX	4007	Tel	Telencephalon	0.0841121252382	GO:0019900	m	4	kinase binding	25,708,2309,2969,3551,5566,5589,5609,8863,9113,8851,23286	ABL1,C1QBP,FOXO3,GTF2I,IKBKB,PRKACA,PRKCSH,MAP2K7,PER3,LATS1,CDK5R1,WWC1	12	568
2	4149	MAX	4007	Tel	Telencephalon	0.0892856518227	GO:0006396	b	5	RNA processing	708,3188,4904,5439,6202,6741,9836,10180,10914,339175,51095,51010,55692,23212,23524,27042,4691	C1QBP,HNRNPH2,YBX1,POLR2J,RPS8,SSB,LCMT2,RBM6,PAPOLA,METTL2A,TRNT1,EXOSC3,LUC7L,RRS1,SRRM2,DIEXF,NCL	17	743
2	4149	MAX	4007	Tel	Telencephalon	0.0892856518227	GO:0010942	b	5	positive regulation of cell death	25,708,841,1843,2309,3551,3622,5599,8462,9113,9817,84893,8851,55367,196527	ABL1,C1QBP,CASP8,DUSP1,FOXO3,IKBKB,ING2,MAPK8,KLF11,LATS1,KEAP1,FBXO18,CDK5R1,PIDD,ANO6	15	599
2	4149	MAX	4007	Tel	Telencephalon	0.0969412201258	GO:0006139	b	3	nucleobase-containing compound metabolic process	25,515,708,205,6602,11201,1843,1975,2063,2193,2309,2648,2696,2969,3159,3188,3217,3551,3622,4194,4297,4782,4904,7019,5439,5599,6202,6294,55692,6741,7067,8362,8462,6872,8725,8863,9678,9817,9836,9975,10180,10498,10606,10794,10914,339175,51095,143689,23560,79725,4691,50809,51010,84172,84330,84450,84808,84893,8851,283337,283459,55367,55729,23212,23286,23524,23558,56413,56943,27042,27336,161823	ABL1,ATP5F1,C1QBP,AK4,SMARCD1,POLI,DUSP1,EIF4B,NR2F6,FARSA,FOXO3,KAT2A,GIPR,GTF2I,HMGA1,HNRNPH2,HOXB7,IKBKB,ING2,MDM4,MLL,NFIC,YBX1,TFAM,POLR2J,MAPK8,RPS8,SAFB,LUC7L,SSB,THRA,HIST1H4K,KLF11,TAF1,URI1,PER3,PHF14,KEAP1,LCMT2,NR1D2,RBM6,CARM1,PAICS,ZNF460,PAPOLA,METTL2A,TRNT1,PIWIL4,GTPBP4,THAP9,NCL,HP1BP3,EXOSC3,POLR1B,ZNF414,ZNF512,C1orf170,FBXO18,CDK5R1,ZNF740,GATC,PIDD,ATF7IP,RRS1,WWC1,SRRM2,WBP…	72	5371
2	4149	MAX	4007	Tel	Telencephalon	0.0969412201258	GO:0006725	b	3	cellular aromatic compound metabolic process	25,515,708,205,6602,11201,1843,1975,2063,2193,2309,2648,2696,2969,3159,3188,3217,3551,3622,4194,4297,4782,4904,7019,5439,5599,6202,6294,55692,6741,7067,8362,8462,6872,8725,8863,9678,9817,9836,9975,10180,10498,10606,10794,10914,339175,51095,143689,23560,79725,4691,50809,51010,84172,84330,84450,84808,84893,8851,283337,283459,55367,55729,23212,23286,23524,23558,56413,56943,27042,27336,161823	ABL1,ATP5F1,C1QBP,AK4,SMARCD1,POLI,DUSP1,EIF4B,NR2F6,FARSA,FOXO3,KAT2A,GIPR,GTF2I,HMGA1,HNRNPH2,HOXB7,IKBKB,ING2,MDM4,MLL,NFIC,YBX1,TFAM,POLR2J,MAPK8,RPS8,SAFB,LUC7L,SSB,THRA,HIST1H4K,KLF11,TAF1,URI1,PER3,PHF14,KEAP1,LCMT2,NR1D2,RBM6,CARM1,PAICS,ZNF460,PAPOLA,METTL2A,TRNT1,PIWIL4,GTPBP4,THAP9,NCL,HP1BP3,EXOSC3,POLR1B,ZNF414,ZNF512,C1orf170,FBXO18,CDK5R1,ZNF740,GATC,PIDD,ATF7IP,RRS1,WWC1,SRRM2,WBP…	72	5557
2	4149	MAX	4007	Tel	Telencephalon	0.0969412201258	GO:0006996	b	3	organelle organization	25,708,841,6602,2648,3159,3622,3796,4297,7019,5566,5599,6294,6711,7879,8341,8362,6872,8506,9113,9639,9786,9817,9917,10498,339287,51095,51373,79585,50809,150465,84172,84893,8851,348110,348235,283459,283489,55729,23212,23558,56943,57448,90410,25771,27436,80273,29899	ABL1,C1QBP,CASP8,SMARCD1,KAT2A,HMGA1,ING2,KIF2A,MLL,TFAM,PRKACA,MAPK8,SAFB,SPTBN1,RAB7A,HIST1H2BN,HIST1H4K,TAF1,CNTNAP1,LATS1,ARHGEF10,KIAA0586,KEAP1,FAM20B,CARM1,MSL1,TRNT1,MRPS17,CORO7,HP1BP3,TTL,POLR1B,FBXO18,CDK5R1,C15orf38,SKA2,GATC,CHAMP1,ATF7IP,RRS1,WBP2,ENY2,BIRC6,IFT20,TBC1D22A,EML4,GRPEL1,GPSM2	48	3465
2	4149	MAX	4007	Tel	Telencephalon	0.0969412201258	GO:0016032	b	3	viral process	708,841,2648,3159,4179,5439,5720,6202,6510,7879,6872,10498,10581,3839,55729,27336	C1QBP,CASP8,KAT2A,HMGA1,CD46,POLR2J,PSME1,RPS8,SLC1A5,RAB7A,TAF1,CARM1,IFITM2,KPNA3,ATF7IP,HTATSF1	16	763
2	4149	MAX	4007	Tel	Telencephalon	0.0969412201258	GO:0043933	b	3	macromolecular complex subunit organization	25,708,841,6602,2648,3159,3622,3796,4194,4297,7019,5589,5599,6202,6294,55692,6711,7067,8341,8362,6872,8775,9113,9639,9817,10498,339287,51373,79585,3839,50809,348110,55729,23558,23590,56943,27436,196527	ABL1,C1QBP,CASP8,SMARCD1,KAT2A,HMGA1,ING2,KIF2A,MDM4,MLL,TFAM,PRKCSH,MAPK8,RPS8,SAFB,LUC7L,SPTBN1,THRA,HIST1H2BN,HIST1H4K,TAF1,NAPA,LATS1,ARHGEF10,KEAP1,CARM1,MSL1,MRPS17,CORO7,KPNA3,HP1BP3,C15orf38,ATF7IP,WBP2,PDSS1,ENY2,EML4,ANO6	38	2405
2	4149	MAX	4007	Tel	Telencephalon	0.0969412201258	GO:0044260	b	3	cellular macromolecule metabolic process	25,708,841,6602,11201,1843,1975,2063,2193,2309,2648,2969,3159,3188,3217,3551,3622,4179,4194,4297,4782,4904,7019,5439,5566,5589,5599,5609,5720,6202,6294,55692,6711,6741,7067,55861,7879,8315,8362,8462,6872,8722,8725,8863,9113,9678,9817,9836,9975,10054,10180,10498,10794,10914,339175,339287,51095,143689,23560,51373,79725,79868,4691,50809,150465,51010,84172,84236,84330,84450,84808,84893,8851,283337,28…	ABL1,C1QBP,CASP8,SMARCD1,POLI,DUSP1,EIF4B,NR2F6,FARSA,FOXO3,KAT2A,GTF2I,HMGA1,HNRNPH2,HOXB7,IKBKB,ING2,CD46,MDM4,MLL,NFIC,YBX1,TFAM,POLR2J,PRKACA,PRKCSH,MAPK8,MAP2K7,PSME1,RPS8,SAFB,LUC7L,SPTBN1,SSB,THRA,DBNDD2,RAB7A,BRAP,HIST1H4K,KLF11,TAF1,CTSF,URI1,PER3,LATS1,PHF14,KEAP1,LCMT2,NR1D2,UBA2,RBM6,CARM1,ZNF460,PAPOLA,METTL2A,MSL1,TRNT1,PIWIL4,GTPBP4,MRPS17,THAP9,ALG13,NCL,HP1BP3,TTL,EXOSC3,POLR1B,R…	95	7995
2	4149	MAX	4007	Tel	Telencephalon	0.0969412201258	GO:0046483	b	3	heterocycle metabolic process	25,515,708,205,6602,11201,1843,1975,2063,2193,2309,2648,2696,2969,3159,3188,3217,3551,3622,4194,4297,4782,4904,7019,5439,5599,6202,6294,55692,6741,7067,8362,8462,6872,8725,8863,9678,9817,9836,9975,10180,10498,10606,10794,10914,339175,51095,143689,23560,79725,4691,50809,51010,84172,84330,84450,84808,84893,8851,283337,283459,55367,55729,23212,23286,23524,23558,56413,56943,27042,27336,161823	ABL1,ATP5F1,C1QBP,AK4,SMARCD1,POLI,DUSP1,EIF4B,NR2F6,FARSA,FOXO3,KAT2A,GIPR,GTF2I,HMGA1,HNRNPH2,HOXB7,IKBKB,ING2,MDM4,MLL,NFIC,YBX1,TFAM,POLR2J,MAPK8,RPS8,SAFB,LUC7L,SSB,THRA,HIST1H4K,KLF11,TAF1,URI1,PER3,PHF14,KEAP1,LCMT2,NR1D2,RBM6,CARM1,PAICS,ZNF460,PAPOLA,METTL2A,TRNT1,PIWIL4,GTPBP4,THAP9,NCL,HP1BP3,EXOSC3,POLR1B,ZNF414,ZNF512,C1orf170,FBXO18,CDK5R1,ZNF740,GATC,PIDD,ATF7IP,RRS1,WWC1,SRRM2,WBP…	72	5544
2	4149	MAX	4007	Tel	Telencephalon	0.0969412201258	GO:0048519	b	3	negative regulation of biological process	25,708,841,1843,2063,2309,2696,2969,3159,3551,3622,4179,4194,4297,4782,4904,5439,5546,5566,5589,5599,5720,55692,6711,7056,7067,55861,7779,7879,8315,8362,8462,8725,8863,9113,9678,9817,9975,10498,10581,143689,23560,80331,4691,51099,84172,84236,8851,348110,55003,55367,55729,55829,23286,56413,56943,57448,27436,65078	ABL1,C1QBP,CASP8,DUSP1,NR2F6,FOXO3,GIPR,GTF2I,HMGA1,IKBKB,ING2,CD46,MDM4,MLL,NFIC,YBX1,POLR2J,PRCC,PRKACA,PRKCSH,MAPK8,PSME1,LUC7L,SPTBN1,THBD,THRA,DBNDD2,SLC30A1,RAB7A,BRAP,HIST1H4K,KLF11,URI1,PER3,LATS1,PHF14,KEAP1,NR1D2,CARM1,IFITM2,PIWIL4,GTPBP4,DNAJC5,NCL,ABHD5,POLR1B,RHBDD1,CDK5R1,C15orf38,PAK1IP1,PIDD,ATF7IP,VIMP,WWC1,LTB4R2,ENY2,BIRC6,EML4,RTN4R	59	4376
2	4149	MAX	4007	Tel	Telencephalon	0.0969412201258	GO:0050793	b	3	regulation of developmental process	25,708,841,2309,2969,3159,3217,3622,4179,4904,5439,5566,5589,5599,55692,7067,8362,9113,9678,9817,9975,10498,150465,51010,8851,348110,55589,23286,90410,25771,94030,65078,196527	ABL1,C1QBP,CASP8,FOXO3,GTF2I,HMGA1,HOXB7,ING2,CD46,YBX1,POLR2J,PRKACA,PRKCSH,MAPK8,LUC7L,THRA,HIST1H4K,LATS1,PHF14,KEAP1,NR1D2,CARM1,TTL,EXOSC3,CDK5R1,C15orf38,BMP2K,WWC1,IFT20,TBC1D22A,LRRC4B,RTN4R,ANO6	33	2139
2	4149	MAX	4007	Tel	Telencephalon	0.0969412201258	GO:0070271	b	3	protein complex biogenesis	841,3159,3796,4194,4297,7019,5589,6711,7067,8341,8362,6872,8775,9113,9639,9817,79585,3839,50809,55729,23590,196527	CASP8,HMGA1,KIF2A,MDM4,MLL,TFAM,PRKCSH,SPTBN1,THRA,HIST1H2BN,HIST1H4K,TAF1,NAPA,LATS1,ARHGEF10,KEAP1,CORO7,KPNA3,HP1BP3,ATF7IP,PDSS1,ANO6	22	1210
2	4149	MAX	4007	Tel	Telencephalon	0.0969412201258	GO:1901360	b	3	organic cyclic compound metabolic process	25,515,708,205,6602,11201,1843,1975,2063,2193,2309,2648,2696,2969,3159,3188,3217,3551,3622,4194,4297,4782,4904,7019,5439,5599,6202,6294,55692,6741,7067,8362,8462,6872,8725,8863,9678,9817,9836,9975,10180,10498,10606,10794,10914,339175,51095,143689,23560,79725,4691,114879,50809,51010,84172,84330,84450,84808,84893,8851,283337,283459,55367,55729,23212,23286,23524,23558,56413,56943,27042,27336,161823	ABL1,ATP5F1,C1QBP,AK4,SMARCD1,POLI,DUSP1,EIF4B,NR2F6,FARSA,FOXO3,KAT2A,GIPR,GTF2I,HMGA1,HNRNPH2,HOXB7,IKBKB,ING2,MDM4,MLL,NFIC,YBX1,TFAM,POLR2J,MAPK8,RPS8,SAFB,LUC7L,SSB,THRA,HIST1H4K,KLF11,TAF1,URI1,PER3,PHF14,KEAP1,LCMT2,NR1D2,RBM6,CARM1,PAICS,ZNF460,PAPOLA,METTL2A,TRNT1,PIWIL4,GTPBP4,THAP9,NCL,OSBPL5,HP1BP3,EXOSC3,POLR1B,ZNF414,ZNF512,C1orf170,FBXO18,CDK5R1,ZNF740,GATC,PIDD,ATF7IP,RRS1,WWC1,SR…	73	5769
2	4149	MAX	4007	Tel	Telencephalon	0.0996735359857	GO:0010467	b	4	gene expression	25,708,841,6602,1975,2063,2193,2309,2648,2969,3159,3188,3217,3551,3622,4179,4194,4297,4782,4904,5439,5566,5599,5720,6202,6294,55692,6741,7067,8362,8462,6872,8725,8863,7019,9678,9817,9836,9975,10180,10498,10794,10914,339175,51095,143689,50809,51010,51373,84172,84236,84330,84450,84808,8851,283337,283459,55367,55729,23212,23286,23524,23558,56943,27042,27336,4691	ABL1,C1QBP,CASP8,SMARCD1,EIF4B,NR2F6,FARSA,FOXO3,KAT2A,GTF2I,HMGA1,HNRNPH2,HOXB7,IKBKB,ING2,CD46,MDM4,MLL,NFIC,YBX1,POLR2J,PRKACA,MAPK8,PSME1,RPS8,SAFB,LUC7L,SSB,THRA,HIST1H4K,KLF11,TAF1,URI1,PER3,TFAM,PHF14,KEAP1,LCMT2,NR1D2,RBM6,CARM1,ZNF460,PAPOLA,METTL2A,TRNT1,PIWIL4,HP1BP3,EXOSC3,MRPS17,POLR1B,RHBDD1,ZNF414,ZNF512,C1orf170,CDK5R1,ZNF740,GATC,PIDD,ATF7IP,RRS1,WWC1,SRRM2,WBP2,ENY2,DIEXF,HTATSF…	67	5041
2	4149	MAX	4007	Tel	Telencephalon	0.102447586912	GO:0061695	c	5	transferase complex, transferring phosphorus-containing groups	2648,3551,5439,5566,6872,8725,84172	KAT2A,IKBKB,POLR2J,PRKACA,TAF1,URI1,POLR1B	7	233
2	4149	MAX	4007	Tel	Telencephalon	0.111594429335	GO:0030684	c	3	preribosome	841,23212,27042	CASP8,RRS1,DIEXF	3	46
2	4149	MAX	4007	Tel	Telencephalon	0.117090221731	GO:0006304	b	5	DNA modification	4297,8362,143689,51010,55729	MLL,HIST1H4K,PIWIL4,EXOSC3,ATF7IP	5	119
2	4149	MAX	4007	Tel	Telencephalon	0.117090221731	GO:0006461	b	5	protein complex assembly	841,3159,3796,3839,4194,4297,5589,6711,7019,7067,8341,8362,6872,8775,9113,9639,9817,79585,50809,55729,23590,196527	CASP8,HMGA1,KIF2A,KPNA3,MDM4,MLL,PRKCSH,SPTBN1,TFAM,THRA,HIST1H2BN,HIST1H4K,TAF1,NAPA,LATS1,ARHGEF10,KEAP1,CORO7,HP1BP3,ATF7IP,PDSS1,ANO6	22	1210
2	4149	MAX	4007	Tel	Telencephalon	0.117090221731	GO:0009113	b	5	purine nucleobase biosynthetic process	10606,161823	PAICS,ADAL	2	12
2	4149	MAX	4007	Tel	Telencephalon	0.117090221731	GO:0009968	b	5	negative regulation of signal transduction	25,708,841,1843,2309,2696,3622,4179,5566,5720,55829,7879,8315,8725,9113,9678,55003,23286,57448	ABL1,C1QBP,CASP8,DUSP1,FOXO3,GIPR,ING2,CD46,PRKACA,PSME1,VIMP,RAB7A,BRAP,URI1,LATS1,PHF14,PAK1IP1,WWC1,BIRC6	19	1024
2	4149	MAX	4007	Tel	Telencephalon	0.117090221731	GO:0010648	b	5	negative regulation of cell communication	25,708,841,1843,2309,2696,3622,4179,5566,5720,55829,7779,7879,8315,8725,9113,9678,55003,23286,56943,57448	ABL1,C1QBP,CASP8,DUSP1,FOXO3,GIPR,ING2,CD46,PRKACA,PSME1,VIMP,SLC30A1,RAB7A,BRAP,URI1,LATS1,PHF14,PAK1IP1,WWC1,ENY2,BIRC6	21	1146
2	4149	MAX	4007	Tel	Telencephalon	0.117090221731	GO:0016482	b	5	cytoplasmic transport	25,2648,3839,5566,6202,6711,7067,55829,7879,9817,9917,11260,51095,79585,114879,84236,55973,23212,56943,80273	ABL1,KAT2A,KPNA3,PRKACA,RPS8,SPTBN1,THRA,VIMP,RAB7A,KEAP1,FAM20B,XPOT,TRNT1,CORO7,OSBPL5,RHBDD1,BCAP29,RRS1,ENY2,GRPEL1	20	1076
2	4149	MAX	4007	Tel	Telencephalon	0.117090221731	GO:0016568	b	5	chromatin modification	2648,3159,3622,4297,5599,6602,7019,8362,6872,10498,339287,23558,56943	KAT2A,HMGA1,ING2,MLL,MAPK8,SMARCD1,TFAM,HIST1H4K,TAF1,CARM1,MSL1,WBP2,ENY2	13	593
2	4149	MAX	4007	Tel	Telencephalon	0.117090221731	GO:0031326	b	5	regulation of cellular biosynthetic process	25,708,1843,1975,2063,2309,2648,2696,2969,3159,3217,3551,3622,4194,4297,4782,4904,5439,5599,6294,6602,7019,7067,55829,8362,8462,6872,8725,8863,9678,9817,9975,10498,10794,143689,50809,84330,84450,84808,8851,283337,283459,55367,55729,23286,23558,56413,56943,57546,23560,27336,4691,63893	ABL1,C1QBP,DUSP1,EIF4B,NR2F6,FOXO3,KAT2A,GIPR,GTF2I,HMGA1,HOXB7,IKBKB,ING2,MDM4,MLL,NFIC,YBX1,POLR2J,MAPK8,SAFB,SMARCD1,TFAM,THRA,VIMP,HIST1H4K,KLF11,TAF1,URI1,PER3,PHF14,KEAP1,NR1D2,CARM1,ZNF460,PIWIL4,HP1BP3,ZNF414,ZNF512,C1orf170,CDK5R1,ZNF740,GATC,PIDD,ATF7IP,WWC1,WBP2,LTB4R2,ENY2,PDP2,GTPBP4,HTATSF1,NCL,UBE2O	53	4000
2	4149	MAX	4007	Tel	Telencephalon	0.117090221731	GO:0033043	b	5	regulation of organelle organization	25,708,841,1843,2648,3159,4297,5599,6711,7879,9113,9639,9917,8851,348110,348235,23558,90410,25771,27436	ABL1,C1QBP,CASP8,DUSP1,KAT2A,HMGA1,MLL,MAPK8,SPTBN1,RAB7A,LATS1,ARHGEF10,FAM20B,CDK5R1,C15orf38,SKA2,WBP2,IFT20,TBC1D22A,EML4	20	1113
2	4149	MAX	4007	Tel	Telencephalon	0.117090221731	GO:0043067	b	5	regulation of programmed cell death	25,708,841,1843,2309,3551,3622,4194,5599,5720,7067,55829,8462,8725,9113,9817,80331,84236,84893,8851,55367,57448,4691,196527	ABL1,C1QBP,CASP8,DUSP1,FOXO3,IKBKB,ING2,MDM4,MAPK8,PSME1,THRA,VIMP,KLF11,URI1,LATS1,KEAP1,DNAJC5,RHBDD1,FBXO18,CDK5R1,PIDD,BIRC6,NCL,ANO6	24	1407
2	4149	MAX	4007	Tel	Telencephalon	0.117090221731	GO:0046686	b	5	response to cadmium ion	5599,6652,7779	MAPK8,SORD,SLC30A1	3	39
2	4149	MAX	4007	Tel	Telencephalon	0.117090221731	GO:0051220	b	5	cytoplasmic sequestering of protein	7067,9113,9817	THRA,LATS1,KEAP1	3	40
2	4149	MAX	4007	Tel	Telencephalon	0.117090221731	GO:0065004	b	5	protein-DNA complex assembly	7067,8341,8362,6872,50809,55729	THRA,HIST1H2BN,HIST1H4K,TAF1,HP1BP3,ATF7IP	6	171
2	4149	MAX	4007	Tel	Telencephalon	0.117090221731	GO:0070828	b	5	heterochromatin organization	3159,50809	HMGA1,HP1BP3	2	13
2	4149	MAX	4007	Tel	Telencephalon	0.117090221731	GO:0071396	b	5	cellular response to lipid	25,2063,5599,6602,7067,55829,8725,9975,23558,4691	ABL1,NR2F6,MAPK8,SMARCD1,THRA,VIMP,URI1,NR1D2,WBP2,NCL	10	379
2	4149	MAX	4007	Tel	Telencephalon	0.118777115495	GO:0044087	b	3	regulation of cellular component biogenesis	5566,6711,7067,7879,6872,8775,9113,9639,4691,348110,55729,90410,25771,94030	PRKACA,SPTBN1,THRA,RAB7A,TAF1,NAPA,LATS1,ARHGEF10,NCL,C15orf38,ATF7IP,IFT20,TBC1D22A,LRRC4B	14	689
2	4149	MAX	4007	Tel	Telencephalon	0.118777115495	GO:0044403	b	3	symbiosis, encompassing mutualism through parasitism	708,841,2648,3159,4179,5439,5720,6202,6510,7879,6872,10498,10581,3839,55729,27336	C1QBP,CASP8,KAT2A,HMGA1,CD46,POLR2J,PSME1,RPS8,SLC1A5,RAB7A,TAF1,CARM1,IFITM2,KPNA3,ATF7IP,HTATSF1	16	831
2	4149	MAX	4007	Tel	Telencephalon	0.118777115495	GO:1901576	b	3	organic substance biosynthetic process	25,515,708,205,6602,11201,1843,1975,2063,2193,2309,2648,2696,2875,2969,3030,3159,3217,3551,3622,4194,4297,4782,4904,7019,5439,5566,5589,5599,6202,6294,6319,6652,7067,8362,8462,6872,8725,8863,9678,9817,9975,10498,10606,10794,10914,143689,23560,51373,79868,4691,50809,51099,84172,84330,84450,84808,8851,283337,283459,55367,55729,55829,23286,23558,23590,56413,56943,57546,27336,161823,64132	ABL1,ATP5F1,C1QBP,AK4,SMARCD1,POLI,DUSP1,EIF4B,NR2F6,FARSA,FOXO3,KAT2A,GIPR,GPT,GTF2I,HADHA,HMGA1,HOXB7,IKBKB,ING2,MDM4,MLL,NFIC,YBX1,TFAM,POLR2J,PRKACA,PRKCSH,MAPK8,RPS8,SAFB,SCD,SORD,THRA,HIST1H4K,KLF11,TAF1,URI1,PER3,PHF14,KEAP1,NR1D2,CARM1,PAICS,ZNF460,PAPOLA,PIWIL4,GTPBP4,MRPS17,ALG13,NCL,HP1BP3,ABHD5,POLR1B,ZNF414,ZNF512,C1orf170,CDK5R1,ZNF740,GATC,PIDD,ATF7IP,VIMP,WWC1,WBP2,PDSS1,LTB4R2,EN…	72	5790
2	4149	MAX	4007	Tel	Telencephalon	0.118777115495	GO:1902589	b	3	single-organism organelle organization	25,708,841,6602,2648,3159,3622,3796,4297,7019,5599,6711,7879,8362,6872,9113,9639,9786,10498,339287,51373,79585,150465,8851,348110,348235,283459,283489,23212,23558,56943,57448,90410,25771,27436,29899	ABL1,C1QBP,CASP8,SMARCD1,KAT2A,HMGA1,ING2,KIF2A,MLL,TFAM,MAPK8,SPTBN1,RAB7A,HIST1H4K,TAF1,LATS1,ARHGEF10,KIAA0586,CARM1,MSL1,MRPS17,CORO7,TTL,CDK5R1,C15orf38,SKA2,GATC,CHAMP1,RRS1,WBP2,ENY2,BIRC6,IFT20,TBC1D22A,EML4,GPSM2	36	2480
2	4149	MAX	4007	Tel	Telencephalon	0.119064998011	GO:0030522	b	5	intracellular receptor signaling pathway	708,841,2063,3551,6294,7067,9975,10498	C1QBP,CASP8,NR2F6,IKBKB,SAFB,THRA,NR1D2,CARM1	8	291
2	4149	MAX	4007	Tel	Telencephalon	0.119064998011	GO:0043241	b	5	protein complex disassembly	3159,3796,6202,6602,6711,8775,51373,27436	HMGA1,KIF2A,RPS8,SMARCD1,SPTBN1,NAPA,MRPS17,EML4	8	295
2	4149	MAX	4007	Tel	Telencephalon	0.119064998011	GO:0070201	b	5	regulation of establishment of protein localization	25,841,2648,2696,5566,5599,6711,7067,9113,9786,9817,9917,8851,56943,4691	ABL1,CASP8,KAT2A,GIPR,PRKACA,MAPK8,SPTBN1,THRA,LATS1,KIAA0586,KEAP1,FAM20B,CDK5R1,ENY2,NCL	15	779
2	4149	MAX	4007	Tel	Telencephalon	0.119064998011	GO:0071407	b	5	cellular response to organic cyclic compound	25,841,2063,5566,7067,8725,9817,9975,23558	ABL1,CASP8,NR2F6,PRKACA,THRA,URI1,KEAP1,NR1D2,WBP2	9	363
2	4149	MAX	4007	Tel	Telencephalon	0.119064998011	GO:0072655	b	5	establishment of protein localization to mitochondrion	841,2648,5599,9917,51095,80273	CASP8,KAT2A,MAPK8,FAM20B,TRNT1,GRPEL1	6	181
2	4149	MAX	4007	Tel	Telencephalon	0.119944099184	GO:0034641	b	3	cellular nitrogen compound metabolic process	25,515,708,205,6602,11201,1843,1975,2063,2193,2309,2648,2696,2875,2969,3159,3188,3217,3551,3622,4194,4297,4782,4904,7019,5439,5599,5720,6202,6294,55692,6741,7067,8362,8462,6872,8725,8863,9678,9817,9836,9975,10180,10498,10606,10794,10914,339175,51095,143689,23560,51373,79725,4691,50809,51010,84172,84330,84450,84808,84893,8851,283337,283459,55367,55729,23212,23286,23524,23558,56413,56943,27042,2733…	ABL1,ATP5F1,C1QBP,AK4,SMARCD1,POLI,DUSP1,EIF4B,NR2F6,FARSA,FOXO3,KAT2A,GIPR,GPT,GTF2I,HMGA1,HNRNPH2,HOXB7,IKBKB,ING2,MDM4,MLL,NFIC,YBX1,TFAM,POLR2J,MAPK8,PSME1,RPS8,SAFB,LUC7L,SSB,THRA,HIST1H4K,KLF11,TAF1,URI1,PER3,PHF14,KEAP1,LCMT2,NR1D2,RBM6,CARM1,PAICS,ZNF460,PAPOLA,METTL2A,TRNT1,PIWIL4,GTPBP4,MRPS17,THAP9,NCL,HP1BP3,EXOSC3,POLR1B,ZNF414,ZNF512,C1orf170,FBXO18,CDK5R1,ZNF740,GATC,PIDD,ATF7IP,RR…	75	6150
2	4149	MAX	4007	Tel	Telencephalon	0.121037243382	GO:0044249	b	3	cellular biosynthetic process	25,515,708,205,6602,11201,1843,1975,2063,2193,2309,2648,2696,2875,2969,3030,3159,3217,3551,3622,4194,4297,4782,4904,7019,5439,5589,5599,6202,6294,6319,7067,8362,8462,6872,8725,8863,9678,9817,9975,10498,10606,10794,10914,143689,23560,51373,79868,4691,50809,51099,84172,84330,84450,84808,8851,283337,283459,55367,55729,55829,23286,23558,23590,56413,56943,57546,27336,161823,64132	ABL1,ATP5F1,C1QBP,AK4,SMARCD1,POLI,DUSP1,EIF4B,NR2F6,FARSA,FOXO3,KAT2A,GIPR,GPT,GTF2I,HADHA,HMGA1,HOXB7,IKBKB,ING2,MDM4,MLL,NFIC,YBX1,TFAM,POLR2J,PRKCSH,MAPK8,RPS8,SAFB,SCD,THRA,HIST1H4K,KLF11,TAF1,URI1,PER3,PHF14,KEAP1,NR1D2,CARM1,PAICS,ZNF460,PAPOLA,PIWIL4,GTPBP4,MRPS17,ALG13,NCL,HP1BP3,ABHD5,POLR1B,ZNF414,ZNF512,C1orf170,CDK5R1,ZNF740,GATC,PIDD,ATF7IP,VIMP,WWC1,WBP2,PDSS1,LTB4R2,ENY2,PDP2,HTAT…	70	5700
2	4149	MAX	4007	Tel	Telencephalon	0.121037243382	GO:0045184	b	3	establishment of protein localization	25,841,2648,2696,5566,5599,6202,6711,7067,7879,8775,9113,9786,9817,9917,11260,51095,79585,4691,3839,84236,8851,55707,55829,55973,23558,56943,90410,80273	ABL1,CASP8,KAT2A,GIPR,PRKACA,MAPK8,RPS8,SPTBN1,THRA,RAB7A,NAPA,LATS1,KIAA0586,KEAP1,FAM20B,XPOT,TRNT1,CORO7,NCL,KPNA3,RHBDD1,CDK5R1,NECAP2,VIMP,BCAP29,WBP2,ENY2,IFT20,GRPEL1	29	1903
2	4149	MAX	4007	Tel	Telencephalon	0.121037243382	GO:0070727	b	3	cellular macromolecule localization	841,2648,5566,5599,6202,6711,7067,7879,8506,8775,9113,9817,9917,11260,51095,3839,51010,84236,8851,283489,55829,55973,90410,80273	CASP8,KAT2A,PRKACA,MAPK8,RPS8,SPTBN1,THRA,RAB7A,CNTNAP1,NAPA,LATS1,KEAP1,FAM20B,XPOT,TRNT1,KPNA3,EXOSC3,RHBDD1,CDK5R1,CHAMP1,VIMP,BCAP29,IFT20,GRPEL1	24	1495
2	4149	MAX	4007	Tel	Telencephalon	0.121269031842	GO:1902850	b	5	microtubule cytoskeleton organization involved in mitosis	3796,9639,283489	KIF2A,ARHGEF10,CHAMP1	3	45
2	4149	MAX	4007	Tel	Telencephalon	0.125298845234	GO:0022607	b	3	cellular component assembly	25,708,841,3159,3796,4194,4297,4301,7019,5566,5589,55692,6711,7067,7879,8341,8362,6872,8506,8775,9113,9639,9786,9817,79585,3839,50809,55729,23590,90410,25771,94030,196527	ABL1,C1QBP,CASP8,HMGA1,KIF2A,MDM4,MLL,MLLT4,TFAM,PRKACA,PRKCSH,LUC7L,SPTBN1,THRA,RAB7A,HIST1H2BN,HIST1H4K,TAF1,CNTNAP1,NAPA,LATS1,ARHGEF10,KIAA0586,KEAP1,CORO7,KPNA3,HP1BP3,ATF7IP,PDSS1,IFT20,TBC1D22A,LRRC4B,ANO6	33	2272
2	4149	MAX	4007	Tel	Telencephalon	0.133545485822	GO:0023057	b	4	negative regulation of signaling	25,708,841,1843,2309,2696,3622,4179,5566,5720,7779,7879,8315,8725,9113,9678,55003,55829,23286,56943,57448	ABL1,C1QBP,CASP8,DUSP1,FOXO3,GIPR,ING2,CD46,PRKACA,PSME1,SLC30A1,RAB7A,BRAP,URI1,LATS1,PHF14,PAK1IP1,VIMP,WWC1,ENY2,BIRC6	21	1134
2	4149	MAX	4007	Tel	Telencephalon	0.133545485822	GO:0071822	b	4	protein complex subunit organization	25,841,6602,3159,3796,4194,4297,5589,6202,6711,7067,8341,8362,6872,8775,9113,7019,9639,9817,79585,3839,50809,51373,348110,55729,23590,27436,196527	ABL1,CASP8,SMARCD1,HMGA1,KIF2A,MDM4,MLL,PRKCSH,RPS8,SPTBN1,THRA,HIST1H2BN,HIST1H4K,TAF1,NAPA,LATS1,TFAM,ARHGEF10,KEAP1,CORO7,KPNA3,HP1BP3,MRPS17,C15orf38,ATF7IP,PDSS1,EML4,ANO6	28	1700
2	4149	MAX	4007	Tel	Telencephalon	0.133545485822	GO:0090342	b	4	regulation of cell aging	25,3159,3622	ABL1,HMGA1,ING2	3	32
2	4149	MAX	4007	Tel	Telencephalon	0.133545485822	GO:1902582	b	4	single-organism intracellular transport	25,515,841,2648,5566,5599,6202,6711,7067,7879,8775,9817,9917,11260,51095,79585,114879,3839,84236,8851,55829,55973,23212,56943,80273,63893	ABL1,ATP5F1,CASP8,KAT2A,PRKACA,MAPK8,RPS8,SPTBN1,THRA,RAB7A,NAPA,KEAP1,FAM20B,XPOT,TRNT1,CORO7,OSBPL5,KPNA3,RHBDD1,CDK5R1,VIMP,BCAP29,RRS1,ENY2,GRPEL1,UBE2O	26	1546
2	4149	MAX	4007	Tel	Telencephalon	0.133545485822	GO:1903047	b	4	mitotic cell cycle process	25,1843,3796,5546,5566,5720,6711,8462,9113,9639,348235,283489,55367,23212,57448,27436,29899	ABL1,DUSP1,KIF2A,PRCC,PRKACA,PSME1,SPTBN1,KLF11,LATS1,ARHGEF10,SKA2,CHAMP1,PIDD,RRS1,BIRC6,EML4,GPSM2	17	842
2	4149	MAX	4007	Tel	Telencephalon	0.135086280531	GO:0000278	b	4	mitotic cell cycle	25,1843,3796,5546,5566,5720,6711,8362,8462,9113,9639,348235,283489,55367,23212,57448,27436,29899	ABL1,DUSP1,KIF2A,PRCC,PRKACA,PSME1,SPTBN1,HIST1H4K,KLF11,LATS1,ARHGEF10,SKA2,CHAMP1,PIDD,RRS1,BIRC6,EML4,GPSM2	18	1006
2	4149	MAX	4007	Tel	Telencephalon	0.135086280531	GO:0006306	b	4	DNA methylation	4297,8362,143689,55729	MLL,HIST1H4K,PIWIL4,ATF7IP	4	86
2	4149	MAX	4007	Tel	Telencephalon	0.135086280531	GO:0007050	b	4	cell cycle arrest	25,1843,4194,5566,5720,8851,55367	ABL1,DUSP1,MDM4,PRKACA,PSME1,CDK5R1,PIDD	7	238
2	4149	MAX	4007	Tel	Telencephalon	0.135086280531	GO:0009889	b	4	regulation of biosynthetic process	25,708,6602,1843,1975,2063,2309,2648,2696,2969,3159,3217,3551,3622,4194,4297,4782,4904,5439,5599,6294,7067,8362,8462,6872,8725,8863,7019,9678,9817,9975,10498,10794,143689,50809,84330,84450,84808,8851,283337,283459,55367,55729,55829,23286,23558,56413,56943,57546,23560,27336,4691,63893	ABL1,C1QBP,SMARCD1,DUSP1,EIF4B,NR2F6,FOXO3,KAT2A,GIPR,GTF2I,HMGA1,HOXB7,IKBKB,ING2,MDM4,MLL,NFIC,YBX1,POLR2J,MAPK8,SAFB,THRA,HIST1H4K,KLF11,TAF1,URI1,PER3,TFAM,PHF14,KEAP1,NR1D2,CARM1,ZNF460,PIWIL4,HP1BP3,ZNF414,ZNF512,C1orf170,CDK5R1,ZNF740,GATC,PIDD,ATF7IP,VIMP,WWC1,WBP2,LTB4R2,ENY2,PDP2,GTPBP4,HTATSF1,NCL,UBE2O	53	4042
2	4149	MAX	4007	Tel	Telencephalon	0.135086280531	GO:0010038	b	4	response to metal ion	841,1843,2696,4297,5599,6652,7779,9817	CASP8,DUSP1,GIPR,MLL,MAPK8,SORD,SLC30A1,KEAP1	8	295
2	4149	MAX	4007	Tel	Telencephalon	0.135086280531	GO:0010941	b	4	regulation of cell death	25,708,841,1843,2309,3551,3622,4194,5599,5720,7067,8462,8725,9113,9817,80331,84236,84893,8851,55367,55829,57448,4691,196527	ABL1,C1QBP,CASP8,DUSP1,FOXO3,IKBKB,ING2,MDM4,MAPK8,PSME1,THRA,KLF11,URI1,LATS1,KEAP1,DNAJC5,RHBDD1,FBXO18,CDK5R1,PIDD,VIMP,BIRC6,NCL,ANO6	24	1491
2	4149	MAX	4007	Tel	Telencephalon	0.135086280531	GO:0018130	b	4	heterocycle biosynthetic process	25,515,708,205,6602,11201,1843,2063,2309,2648,2696,2969,3159,3217,3551,3622,4194,4297,4782,4904,5439,5599,6202,6294,7067,8362,8462,6872,8725,8863,7019,9678,9817,9975,10498,10606,10794,10914,50809,84172,84330,84450,84808,8851,283337,55367,55729,23286,23558,56413,56943,27336,4691,161823	ABL1,ATP5F1,C1QBP,AK4,SMARCD1,POLI,DUSP1,NR2F6,FOXO3,KAT2A,GIPR,GTF2I,HMGA1,HOXB7,IKBKB,ING2,MDM4,MLL,NFIC,YBX1,POLR2J,MAPK8,RPS8,SAFB,THRA,HIST1H4K,KLF11,TAF1,URI1,PER3,TFAM,PHF14,KEAP1,NR1D2,CARM1,PAICS,ZNF460,PAPOLA,HP1BP3,POLR1B,ZNF414,ZNF512,C1orf170,CDK5R1,ZNF740,PIDD,ATF7IP,WWC1,WBP2,LTB4R2,ENY2,HTATSF1,NCL,ADAL	54	4116
2	4149	MAX	4007	Tel	Telencephalon	0.135086280531	GO:0019438	b	4	aromatic compound biosynthetic process	25,515,708,205,6602,11201,1843,2063,2309,2648,2696,2969,3159,3217,3551,3622,4194,4297,4782,4904,5439,5599,6202,6294,7067,8362,8462,6872,8725,8863,7019,9678,9817,9975,10498,10606,10794,10914,50809,84172,84330,84450,84808,8851,283337,55367,55729,23286,23558,56413,56943,27336,4691,161823	ABL1,ATP5F1,C1QBP,AK4,SMARCD1,POLI,DUSP1,NR2F6,FOXO3,KAT2A,GIPR,GTF2I,HMGA1,HOXB7,IKBKB,ING2,MDM4,MLL,NFIC,YBX1,POLR2J,MAPK8,RPS8,SAFB,THRA,HIST1H4K,KLF11,TAF1,URI1,PER3,TFAM,PHF14,KEAP1,NR1D2,CARM1,PAICS,ZNF460,PAPOLA,HP1BP3,POLR1B,ZNF414,ZNF512,C1orf170,CDK5R1,ZNF740,PIDD,ATF7IP,WWC1,WBP2,LTB4R2,ENY2,HTATSF1,NCL,ADAL	54	4120
2	4149	MAX	4007	Tel	Telencephalon	0.135086280531	GO:0032984	b	4	macromolecular complex disassembly	6602,3159,3796,6202,6711,8775,51373,27436	SMARCD1,HMGA1,KIF2A,RPS8,SPTBN1,NAPA,MRPS17,EML4	8	306
2	4149	MAX	4007	Tel	Telencephalon	0.135086280531	GO:0033993	b	4	response to lipid	25,841,6602,1843,2063,2696,3551,5599,7056,7067,8725,9975,55829,23558,4691	ABL1,CASP8,SMARCD1,DUSP1,NR2F6,GIPR,IKBKB,MAPK8,THBD,THRA,URI1,NR1D2,VIMP,WBP2,NCL	15	782
2	4149	MAX	4007	Tel	Telencephalon	0.135086280531	GO:0034654	b	4	nucleobase-containing compound biosynthetic process	25,515,708,205,6602,11201,1843,2063,2309,2648,2696,2969,3159,3217,3551,3622,4194,4297,4782,4904,5439,5599,6202,6294,7067,8362,8462,6872,8725,8863,7019,9678,9817,9975,10498,10606,10794,10914,50809,84172,84330,84450,84808,8851,283337,55367,55729,23286,23558,56413,56943,27336,4691,161823	ABL1,ATP5F1,C1QBP,AK4,SMARCD1,POLI,DUSP1,NR2F6,FOXO3,KAT2A,GIPR,GTF2I,HMGA1,HOXB7,IKBKB,ING2,MDM4,MLL,NFIC,YBX1,POLR2J,MAPK8,RPS8,SAFB,THRA,HIST1H4K,KLF11,TAF1,URI1,PER3,TFAM,PHF14,KEAP1,NR1D2,CARM1,PAICS,ZNF460,PAPOLA,HP1BP3,POLR1B,ZNF414,ZNF512,C1orf170,CDK5R1,ZNF740,PIDD,ATF7IP,WWC1,WBP2,LTB4R2,ENY2,HTATSF1,NCL,ADAL	54	4049
2	4149	MAX	4007	Tel	Telencephalon	0.135086280531	GO:0042254	b	4	ribosome biogenesis	708,6202,51010,23212,23560,27042,4691	C1QBP,RPS8,EXOSC3,RRS1,GTPBP4,DIEXF,NCL	7	219
2	4149	MAX	4007	Tel	Telencephalon	0.135086280531	GO:0042274	b	4	ribosomal small subunit biogenesis	6202,23212,27042	RPS8,RRS1,DIEXF	3	46
2	4149	MAX	4007	Tel	Telencephalon	0.135086280531	GO:0044271	b	4	cellular nitrogen compound biosynthetic process	25,515,708,205,6602,11201,1843,1975,2063,2193,2309,2648,2696,2969,3159,3217,3551,3622,4194,4297,4782,4904,5439,5599,6202,6294,7067,8362,8462,6872,8725,8863,7019,9678,9817,9975,10498,10606,10794,10914,143689,50809,51373,84172,84330,84450,84808,8851,283337,283459,55367,55729,23286,23558,56413,56943,27336,4691,161823	ABL1,ATP5F1,C1QBP,AK4,SMARCD1,POLI,DUSP1,EIF4B,NR2F6,FARSA,FOXO3,KAT2A,GIPR,GTF2I,HMGA1,HOXB7,IKBKB,ING2,MDM4,MLL,NFIC,YBX1,POLR2J,MAPK8,RPS8,SAFB,THRA,HIST1H4K,KLF11,TAF1,URI1,PER3,TFAM,PHF14,KEAP1,NR1D2,CARM1,PAICS,ZNF460,PAPOLA,PIWIL4,HP1BP3,MRPS17,POLR1B,ZNF414,ZNF512,C1orf170,CDK5R1,ZNF740,GATC,PIDD,ATF7IP,WWC1,WBP2,LTB4R2,ENY2,HTATSF1,NCL,ADAL	59	4585
2	4149	MAX	4007	Tel	Telencephalon	0.135086280531	GO:0048523	b	4	negative regulation of cellular process	25,708,841,1843,2063,2309,2696,3159,3551,3622,4179,4194,4297,4782,4904,5439,5546,5566,5589,5599,5720,55861,6711,7056,7067,7779,7879,8315,8362,8462,8725,8863,9113,9678,9817,9975,10498,10581,80331,84236,8851,348110,55003,55367,55729,55829,23286,56413,56943,57448,23560,27436,4691,65078	ABL1,C1QBP,CASP8,DUSP1,NR2F6,FOXO3,GIPR,HMGA1,IKBKB,ING2,CD46,MDM4,MLL,NFIC,YBX1,POLR2J,PRCC,PRKACA,PRKCSH,MAPK8,PSME1,DBNDD2,SPTBN1,THBD,THRA,SLC30A1,RAB7A,BRAP,HIST1H4K,KLF11,URI1,PER3,LATS1,PHF14,KEAP1,NR1D2,CARM1,IFITM2,DNAJC5,RHBDD1,CDK5R1,C15orf38,PAK1IP1,PIDD,ATF7IP,VIMP,WWC1,LTB4R2,ENY2,BIRC6,GTPBP4,EML4,NCL,RTN4R	54	4037
2	4149	MAX	4007	Tel	Telencephalon	0.135086280531	GO:0051128	b	4	regulation of cellular component organization	25,708,841,1843,2648,3159,4297,5566,5589,5599,6711,7067,7879,6872,8725,8775,9113,9639,9917,10498,150465,8851,348110,348235,55729,23558,90410,25771,27436,94030,29104,65078,196527	ABL1,C1QBP,CASP8,DUSP1,KAT2A,HMGA1,MLL,PRKACA,PRKCSH,MAPK8,SPTBN1,THRA,RAB7A,TAF1,URI1,NAPA,LATS1,ARHGEF10,FAM20B,CARM1,TTL,CDK5R1,C15orf38,SKA2,ATF7IP,WBP2,IFT20,TBC1D22A,EML4,LRRC4B,N6AMT1,RTN4R,ANO6	33	2171
2	4149	MAX	4007	Tel	Telencephalon	0.135086280531	GO:0051171	b	4	regulation of nitrogen compound metabolic process	25,708,6602,1843,1975,2063,2309,2648,2696,2969,3159,3217,3551,3622,4194,4297,4782,4904,5439,5599,5720,6294,7067,8362,8462,6872,8725,8863,7019,9678,9817,9975,10498,10794,10914,143689,50809,51010,84330,84450,84808,8851,283337,283459,55367,55729,55829,23286,23558,56413,56943,23560,27336,4691,63893	ABL1,C1QBP,SMARCD1,DUSP1,EIF4B,NR2F6,FOXO3,KAT2A,GIPR,GTF2I,HMGA1,HOXB7,IKBKB,ING2,MDM4,MLL,NFIC,YBX1,POLR2J,MAPK8,PSME1,SAFB,THRA,HIST1H4K,KLF11,TAF1,URI1,PER3,TFAM,PHF14,KEAP1,NR1D2,CARM1,ZNF460,PAPOLA,PIWIL4,HP1BP3,EXOSC3,ZNF414,ZNF512,C1orf170,CDK5R1,ZNF740,GATC,PIDD,ATF7IP,VIMP,WWC1,WBP2,LTB4R2,ENY2,GTPBP4,HTATSF1,NCL,UBE2O	55	4101
2	4149	MAX	4007	Tel	Telencephalon	0.135086280531	GO:0065003	b	4	macromolecular complex assembly	708,841,3159,3796,4194,4297,5589,55692,6711,7067,8341,8362,6872,8775,9113,7019,9639,9817,79585,3839,50809,55729,23590,196527	C1QBP,CASP8,HMGA1,KIF2A,MDM4,MLL,PRKCSH,LUC7L,SPTBN1,THRA,HIST1H2BN,HIST1H4K,TAF1,NAPA,LATS1,TFAM,ARHGEF10,KEAP1,CORO7,KPNA3,HP1BP3,ATF7IP,PDSS1,ANO6	24	1442
2	4149	MAX	4007	Tel	Telencephalon	1.30152706495e-05	GO:0031981	c	4	nuclear lumen	25,515,708,841,11201,2063,2309,2648,2969,3159,3188,3217,3622,4194,55319,4297,4301,4782,4904,5049,5439,5546,5566,5599,5720,6294,6711,6744,7067,8341,8362,6872,8725,9817,9917,9975,10054,10498,10914,11260,339287,3839,51010,84172,84186,84450,8851,283489,55003,55573,55589,55729,23212,23524,23558,56943,23560,27042,27336,4691,63893	ABL1,ATP5F1,C1QBP,CASP8,POLI,NR2F6,FOXO3,KAT2A,GTF2I,HMGA1,HNRNPH2,HOXB7,ING2,MDM4,TMA16,MLL,MLLT4,NFIC,YBX1,PAFAH1B2,POLR2J,PRCC,PRKACA,MAPK8,PSME1,SAFB,SPTBN1,SSFA2,THRA,HIST1H2BN,HIST1H4K,TAF1,URI1,KEAP1,FAM20B,NR1D2,UBA2,CARM1,PAPOLA,XPOT,MSL1,KPNA3,EXOSC3,POLR1B,ZCCHC7,ZNF512,CDK5R1,CHAMP1,PAK1IP1,CDV3,BMP2K,ATF7IP,RRS1,SRRM2,WBP2,ENY2,GTPBP4,DIEXF,HTATSF1,NCL,UBE2O	61	3376
2	4149	MAX	4007	Tel	Telencephalon	3.93462032531e-06	GO:0070013	c	3	intracellular organelle lumen	25,515,708,841,205,11201,2063,2309,2648,2969,3030,3159,3188,3217,3622,4194,55319,4297,4301,4782,4904,5049,7019,5439,5546,5566,5589,5599,5720,6294,6711,6744,7067,8341,8362,6872,8722,8725,9817,9917,9975,10054,10498,10914,11260,339287,23560,51373,4691,3839,51010,84172,84186,84450,8851,283489,55003,55573,55589,55729,23212,23524,23558,23590,56943,57546,27042,27336,80273,63893	ABL1,ATP5F1,C1QBP,CASP8,AK4,POLI,NR2F6,FOXO3,KAT2A,GTF2I,HADHA,HMGA1,HNRNPH2,HOXB7,ING2,MDM4,TMA16,MLL,MLLT4,NFIC,YBX1,PAFAH1B2,TFAM,POLR2J,PRCC,PRKACA,PRKCSH,MAPK8,PSME1,SAFB,SPTBN1,SSFA2,THRA,HIST1H2BN,HIST1H4K,TAF1,CTSF,URI1,KEAP1,FAM20B,NR1D2,UBA2,CARM1,PAPOLA,XPOT,MSL1,GTPBP4,MRPS17,NCL,KPNA3,EXOSC3,POLR1B,ZCCHC7,ZNF512,CDK5R1,CHAMP1,PAK1IP1,CDV3,BMP2K,ATF7IP,RRS1,SRRM2,WBP2,PDSS1,ENY2,PDP2,…	70	4011
2	4149	MAX	4007	Tel	Telencephalon	5.19769249623e-06	GO:0043233	c	2	organelle lumen	25,515,708,841,205,11201,2063,2309,2648,2969,3030,3159,3188,3217,3622,4194,55319,4297,4301,4782,4904,5049,7019,5439,5546,5566,5589,5599,5720,6294,6711,6744,7067,8341,8362,6872,8722,8725,9817,9917,9975,10054,10498,10914,11260,339287,23560,51373,4691,3839,51010,84172,84186,84450,8851,283489,55003,55573,55589,55729,23212,23524,23558,23590,56943,57546,27042,27336,80273,63893	ABL1,ATP5F1,C1QBP,CASP8,AK4,POLI,NR2F6,FOXO3,KAT2A,GTF2I,HADHA,HMGA1,HNRNPH2,HOXB7,ING2,MDM4,TMA16,MLL,MLLT4,NFIC,YBX1,PAFAH1B2,TFAM,POLR2J,PRCC,PRKACA,PRKCSH,MAPK8,PSME1,SAFB,SPTBN1,SSFA2,THRA,HIST1H2BN,HIST1H4K,TAF1,CTSF,URI1,KEAP1,FAM20B,NR1D2,UBA2,CARM1,PAPOLA,XPOT,MSL1,GTPBP4,MRPS17,NCL,KPNA3,EXOSC3,POLR1B,ZCCHC7,ZNF512,CDK5R1,CHAMP1,PAK1IP1,CDV3,BMP2K,ATF7IP,RRS1,SRRM2,WBP2,PDSS1,ENY2,PDP2,…	70	4066
2	4149	MAX	4007	Tel	Telencephalon	7.83417007415e-06	GO:0044428	c	3	nuclear part	25,515,708,841,6602,11201,2063,2309,2648,2969,3159,3188,3217,3622,4194,55319,4297,4301,4782,4904,5049,5439,5546,5566,5599,5720,6294,55692,6711,6744,7067,7779,8315,8341,8362,6872,8725,9817,9917,9975,10054,10498,10914,11260,339287,23560,4691,3839,51010,84172,84186,84450,8851,283489,55003,55573,55589,55729,23212,23524,23558,56943,27042,27336,63893	ABL1,ATP5F1,C1QBP,CASP8,SMARCD1,POLI,NR2F6,FOXO3,KAT2A,GTF2I,HMGA1,HNRNPH2,HOXB7,ING2,MDM4,TMA16,MLL,MLLT4,NFIC,YBX1,PAFAH1B2,POLR2J,PRCC,PRKACA,MAPK8,PSME1,SAFB,LUC7L,SPTBN1,SSFA2,THRA,SLC30A1,BRAP,HIST1H2BN,HIST1H4K,TAF1,URI1,KEAP1,FAM20B,NR1D2,UBA2,CARM1,PAPOLA,XPOT,MSL1,GTPBP4,NCL,KPNA3,EXOSC3,POLR1B,ZCCHC7,ZNF512,CDK5R1,CHAMP1,PAK1IP1,CDV3,BMP2K,ATF7IP,RRS1,SRRM2,WBP2,ENY2,DIEXF,HTATSF1,UBE2O	65	3720
2	4801	NFYB	4007	Tel	Telencephalon	0.00781135421217	GO:0000793	c	5	condensed chromosome	120,4292,11130,79003	ADD3,MLH1,ZWINT,MIS12	4	190
2	4801	NFYB	4007	Tel	Telencephalon	0.0287672949638	GO:0005634	c	4	nucleus	120,825,904,4292,4904,5089,5452,5720,6513,7067,170959,8106,8362,9678,10600,11130,11194,79003,80010,114882,84844,85406,22828,55193,23253,56890,56987,89797,168374	ADD3,CAPN3,CCNT1,MLH1,YBX1,PBX2,POU2F2,PSME1,SLC2A1,THRA,ZNF431,PABPN1,HIST1H4K,PHF14,USP16,ZWINT,ABCB8,MIS12,RMI1,OSBPL8,PHF5A,DNAJC14,SCAF8,PBRM1,ANKRD12,MDM1,BBX,NAV2,ZNF92	29	6535
2	4801	NFYB	4007	Tel	Telencephalon	0.0287672949638	GO:0005689	c	4	U12-type spliceosomal complex	4904,84844	YBX1,PHF5A	2	25
2	4801	NFYB	4007	Tel	Telencephalon	0.0334751206715	GO:0003682	m	3	chromatin binding	904,4904,5089,7067,170959,55193	CCNT1,YBX1,PBX2,THRA,ZNF431,PBRM1	6	453
2	4801	NFYB	4007	Tel	Telencephalon	0.0371575721277	GO:0003677	m	4	DNA binding	904,4292,4904,5089,5452,7067,170959,8362,79725,84844,55193,56987,58486,168374	CCNT1,MLH1,YBX1,PBX2,POU2F2,THRA,ZNF431,HIST1H4K,THAP9,PHF5A,PBRM1,BBX,ZBED5,ZNF92	14	2380
2	4801	NFYB	4007	Tel	Telencephalon	0.0371575721277	GO:0019894	m	4	kinesin binding	9639,23095	ARHGEF10,KIF1B	2	34
2	4801	NFYB	4007	Tel	Telencephalon	0.0534395754527	GO:0005654	c	4	nucleoplasm	120,904,4292,4904,5720,7067,8106,8362,80010,84844,85406,22828,23253,56987,89797	ADD3,CCNT1,MLH1,YBX1,PSME1,THRA,PABPN1,HIST1H4K,RMI1,PHF5A,DNAJC14,SCAF8,ANKRD12,BBX,NAV2	15	2802
2	4801	NFYB	4007	Tel	Telencephalon	0.0534395754527	GO:0031981	c	4	nuclear lumen	120,904,4292,4904,5720,7067,8106,8362,11194,80010,84844,85406,22828,55193,23253,56987,89797	ADD3,CCNT1,MLH1,YBX1,PSME1,THRA,PABPN1,HIST1H4K,ABCB8,RMI1,PHF5A,DNAJC14,SCAF8,PBRM1,ANKRD12,BBX,NAV2	17	3376
2	4801	NFYB	4007	Tel	Telencephalon	0.0599467060773	GO:0000776	c	3	kinetochore	11130,79003,55193	ZWINT,MIS12,PBRM1	3	120
2	4801	NFYB	4007	Tel	Telencephalon	0.0599467060773	GO:0070013	c	3	intracellular organelle lumen	120,904,4292,4904,5589,5720,7067,8106,8362,11194,80010,84188,84844,85406,55193,22828,23253,56987,89797,57546	ADD3,CCNT1,MLH1,YBX1,PRKCSH,PSME1,THRA,PABPN1,HIST1H4K,ABCB8,RMI1,FAR1,PHF5A,DNAJC14,PBRM1,SCAF8,ANKRD12,BBX,NAV2,PDP2	20	4011
2	4801	NFYB	4007	Tel	Telencephalon	0.0650164220923	GO:0044428	c	3	nuclear part	120,904,4292,4904,5720,7067,8106,8362,11194,80010,114882,84844,85406,55193,22828,23253,56987,89797	ADD3,CCNT1,MLH1,YBX1,PSME1,THRA,PABPN1,HIST1H4K,ABCB8,RMI1,OSBPL8,PHF5A,DNAJC14,PBRM1,SCAF8,ANKRD12,BBX,NAV2	18	3720
2	4801	NFYB	4007	Tel	Telencephalon	0.112405545335	GO:0000280	b	5	nuclear division	4292,9639,10600,11130,79003,55193	MLH1,ARHGEF10,USP16,ZWINT,MIS12,PBRM1	6	530
2	4801	NFYB	4007	Tel	Telencephalon	0.112405545335	GO:0006461	b	5	protein complex assembly	825,4292,5589,6513,7067,8362,9639,10600,79003	CAPN3,MLH1,PRKCSH,SLC2A1,THRA,HIST1H4K,ARHGEF10,USP16,MIS12	9	1210
2	4801	NFYB	4007	Tel	Telencephalon	0.112405545335	GO:0016071	b	5	mRNA metabolic process	904,4292,4904,8106,84844,22828	CCNT1,MLH1,YBX1,PABPN1,PHF5A,SCAF8	6	594
2	4801	NFYB	4007	Tel	Telencephalon	0.112405545335	GO:0019724	b	5	B cell mediated immunity	4179,4292,5452	CD46,MLH1,POU2F2	3	103
2	4801	NFYB	4007	Tel	Telencephalon	0.112405545335	GO:0034508	b	5	centromere complex assembly	8362,79003	HIST1H4K,MIS12	2	48
2	4801	NFYB	4007	Tel	Telencephalon	0.112405545335	GO:0051147	b	5	regulation of muscle cell differentiation	825,4904,7067	CAPN3,YBX1,THRA	3	150
2	4801	NFYB	4007	Tel	Telencephalon	0.131874849834	GO:0043233	c	2	organelle lumen	120,904,4292,4904,5589,5720,7067,8106,8362,11194,80010,84188,84844,85406,55193,22828,23253,56987,89797,57546	ADD3,CCNT1,MLH1,YBX1,PRKCSH,PSME1,THRA,PABPN1,HIST1H4K,ABCB8,RMI1,FAR1,PHF5A,DNAJC14,PBRM1,SCAF8,ANKRD12,BBX,NAV2,PDP2	20	4066
2	4801	NFYB	4007	Tel	Telencephalon	0.275938927049	GO:0002381	b	4	immunoglobulin production involved in immunoglobulin mediated immune response	4292,5452	MLH1,POU2F2	2	45
2	4801	NFYB	4007	Tel	Telencephalon	0.275938927049	GO:0007067	b	4	mitotic nuclear division	9639,10600,11130,79003,55193	ARHGEF10,USP16,ZWINT,MIS12,PBRM1	5	406
2	4801	NFYB	4007	Tel	Telencephalon	0.275938927049	GO:0048285	b	4	organelle fission	4292,9639,10600,11130,79003,55193	MLH1,ARHGEF10,USP16,ZWINT,MIS12,PBRM1	6	564
2	4801	NFYB	4007	Tel	Telencephalon	0.42835797076	GO:0070271	b	3	protein complex biogenesis	825,4292,5589,6513,7067,8362,9639,10600,79003	CAPN3,MLH1,PRKCSH,SLC2A1,THRA,HIST1H4K,ARHGEF10,USP16,MIS12	9	1210
2	5430	POLR2A	4007	Tel	Telencephalon	0.000518923512981	GO:0003676	m	3	nucleic acid binding	708,1482,11201,2063,2193,2309,2475,2923,3159,3188,3217,3622,4904,7019,5439,5589,5915,5976,6256,6493,6496,6672,6711,6731,6741,7024,7067,170959,80139,7700,8106,8462,8554,9092,9100,9592,149076,140890,9879,10262,10481,10771,10914,11260,51095,143689,340784,56957,79788,79818,374900,80312,54620,114984,147923,50805,84166,84172,51538,84330,283337,54106,283489,283933,55145,22828,55749,23212,23558,56987,647…	C1QBP,NKX2-5,POLI,NR2F6,FARSA,FOXO3,MTOR,PDIA3,HMGA1,HNRNPH2,HOXB7,ING2,YBX1,TFAM,POLR2J,PRKCSH,RARB,UPF1,RXRA,SIM2,SIX3,SP100,SPTBN1,SRP72,SSB,TFCP2,THRA,ZNF431,ZNF703,ZNF141,PABPN1,KLF11,PIAS1,SART1,USP10,IER2,ZNF362,SREK1,DDX46,SF3B4,HOXB13,ZMYND11,PAPOLA,XPOT,TRNT1,PIWIL4,HMX3,OTUD7B,ZNF665,ZNF552,ZNF568,TET1,FBXL19,FLYWCH2,ZNF420,IRX4,NLRC5,POLR1B,ZCCHC17,ZNF414,ZNF740,TLR9,CHAMP1,ZNF843,THA…	80	3827
2	5430	POLR2A	4007	Tel	Telencephalon	0.00369538681125	GO:0005654	c	4	nucleoplasm	515,841,1487,11201,2063,2309,2475,2648,3159,3188,3217,3622,4194,4904,5439,5528,5546,5566,5720,5915,5976,6256,6493,6672,7067,8106,8525,8554,9092,9100,140775,140890,9879,9917,10262,10481,10771,10914,11260,83860,79622,79818,81488,55145,51295,84172,22828,283489,55589,55749,23253,56987,57092,26122,27336,29070,63893,55602,64852,359948	ATP5F1,CASP8,CTBP1,POLI,NR2F6,FOXO3,MTOR,KAT2A,HMGA1,HNRNPH2,HOXB7,ING2,MDM4,YBX1,POLR2J,PPP2R5D,PRCC,PRKACA,PSME1,RARB,UPF1,RXRA,SIM2,SP100,THRA,PABPN1,DGKZ,PIAS1,SART1,USP10,SMCR8,SREK1,DDX46,FAM20B,SF3B4,HOXB13,ZMYND11,PAPOLA,XPOT,TAF3,SNRNP25,ZNF552,POLR2M,THAP1,ECSIT,POLR1B,SCAF8,CHAMP1,BMP2K,CCAR1,ANKRD12,BBX,PCNP,EPC2,HTATSF1,CCDC113,UBE2O,CDKN2AIP,TUT1,IRF2BP2	60	2802
2	5430	POLR2A	4007	Tel	Telencephalon	0.00369538681125	GO:0031981	c	4	nuclear lumen	515,708,841,1487,11201,2063,2309,2475,2648,3159,3188,3217,3622,4194,4904,5049,5439,5528,5546,5566,5720,5915,5976,6256,6493,6672,6711,6731,7067,8106,8525,8554,9092,9100,140775,140890,9879,9917,10262,10481,10771,10914,11194,11260,83860,79622,79818,80139,81488,55145,51295,84172,51538,22828,283489,55589,55749,23212,23253,23558,56987,57092,26122,27336,29070,63893,55602,64852,359948	ATP5F1,C1QBP,CASP8,CTBP1,POLI,NR2F6,FOXO3,MTOR,KAT2A,HMGA1,HNRNPH2,HOXB7,ING2,MDM4,YBX1,PAFAH1B2,POLR2J,PPP2R5D,PRCC,PRKACA,PSME1,RARB,UPF1,RXRA,SIM2,SP100,SPTBN1,SRP72,THRA,PABPN1,DGKZ,PIAS1,SART1,USP10,SMCR8,SREK1,DDX46,FAM20B,SF3B4,HOXB13,ZMYND11,PAPOLA,ABCB8,XPOT,TAF3,SNRNP25,ZNF552,ZNF703,POLR2M,THAP1,ECSIT,POLR1B,ZCCHC17,SCAF8,CHAMP1,BMP2K,CCAR1,RRS1,ANKRD12,WBP2,BBX,PCNP,EPC2,HTATSF1,CCDC1…	69	3376
2	5430	POLR2A	4007	Tel	Telencephalon	0.00787838853977	GO:0097159	m	2	organic cyclic compound binding	708,205,1482,1487,1606,11201,2063,2193,2309,2475,2875,2923,3030,3159,3188,3217,3551,3622,3718,3796,4904,7019,5439,5566,5589,5915,5976,6256,6493,6496,6672,6711,6731,6741,7024,7067,170959,7442,80139,7700,7879,8106,8462,8525,8554,9092,9100,9113,9592,140890,9879,9917,10262,10481,10771,10914,11194,11260,143689,340784,56957,79788,79818,374900,80312,54620,114879,51095,114984,147923,50805,84166,84172,515…	C1QBP,AK4,NKX2-5,CTBP1,DGKA,POLI,NR2F6,FARSA,FOXO3,MTOR,GPT,PDIA3,HADHA,HMGA1,HNRNPH2,HOXB7,IKBKB,ING2,JAK3,KIF2A,YBX1,TFAM,POLR2J,PRKACA,PRKCSH,RARB,UPF1,RXRA,SIM2,SIX3,SP100,SPTBN1,SRP72,SSB,TFCP2,THRA,ZNF431,TRPV1,ZNF703,ZNF141,RAB7A,PABPN1,KLF11,DGKZ,PIAS1,SART1,USP10,LATS1,IER2,SREK1,DDX46,FAM20B,SF3B4,HOXB13,ZMYND11,PAPOLA,ABCB8,XPOT,PIWIL4,HMX3,OTUD7B,ZNF665,ZNF552,ZNF568,TET1,FBXL19,OSBPL…	101	5754
2	5430	POLR2A	4007	Tel	Telencephalon	0.00787838853977	GO:1901363	m	2	heterocyclic compound binding	708,205,1482,1487,1606,11201,2063,2193,2309,2475,2875,2923,3030,3159,3188,3217,3551,3622,3718,3796,4904,7019,5439,5566,5589,5915,5976,6256,6493,6496,6672,6711,6731,6741,7024,7067,170959,7442,80139,7700,7879,8106,8462,8525,8554,9092,9100,9113,9592,140890,9879,9917,10262,10481,10771,10914,11194,11260,143689,340784,56957,79788,79818,374900,80312,54620,51095,114984,147923,50805,84166,84172,51538,8433…	C1QBP,AK4,NKX2-5,CTBP1,DGKA,POLI,NR2F6,FARSA,FOXO3,MTOR,GPT,PDIA3,HADHA,HMGA1,HNRNPH2,HOXB7,IKBKB,ING2,JAK3,KIF2A,YBX1,TFAM,POLR2J,PRKACA,PRKCSH,RARB,UPF1,RXRA,SIM2,SIX3,SP100,SPTBN1,SRP72,SSB,TFCP2,THRA,ZNF431,TRPV1,ZNF703,ZNF141,RAB7A,PABPN1,KLF11,DGKZ,PIAS1,SART1,USP10,LATS1,IER2,SREK1,DDX46,FAM20B,SF3B4,HOXB13,ZMYND11,PAPOLA,ABCB8,XPOT,PIWIL4,HMX3,OTUD7B,ZNF665,ZNF552,ZNF568,TET1,FBXL19,TRNT1…	100	5680
2	5430	POLR2A	4007	Tel	Telencephalon	0.0157692463203	GO:0044428	c	3	nuclear part	515,708,841,1482,1487,11201,2063,2309,2475,2648,3159,3188,3217,3622,4194,4904,5049,5439,5528,5546,5566,5720,5915,5976,6256,6493,6672,6711,6731,7067,80139,7779,8106,8525,8554,9092,9100,140775,140890,9879,9917,10262,10481,10771,10914,11194,11260,83860,51295,79622,79818,81488,84172,51538,283489,55145,55589,22828,55749,23212,23253,23353,23558,56987,57092,26122,27336,29070,63893,55602,64852,359948	ATP5F1,C1QBP,CASP8,NKX2-5,CTBP1,POLI,NR2F6,FOXO3,MTOR,KAT2A,HMGA1,HNRNPH2,HOXB7,ING2,MDM4,YBX1,PAFAH1B2,POLR2J,PPP2R5D,PRCC,PRKACA,PSME1,RARB,UPF1,RXRA,SIM2,SP100,SPTBN1,SRP72,THRA,ZNF703,SLC30A1,PABPN1,DGKZ,PIAS1,SART1,USP10,SMCR8,SREK1,DDX46,FAM20B,SF3B4,HOXB13,ZMYND11,PAPOLA,ABCB8,XPOT,TAF3,ECSIT,SNRNP25,ZNF552,POLR2M,POLR1B,ZCCHC17,CHAMP1,THAP1,BMP2K,SCAF8,CCAR1,RRS1,ANKRD12,SUN1,WBP2,BBX,PCN…	72	3720
2	5430	POLR2A	4007	Tel	Telencephalon	0.0157692463203	GO:0070013	c	3	intracellular organelle lumen	515,708,841,205,1487,11201,2063,2309,2475,2648,2923,3030,3159,3188,3217,3622,4194,4904,5049,7019,5439,5528,5546,5566,5589,5720,5915,5976,6256,6493,6672,6711,6731,7057,7067,80139,8106,8525,8554,9092,9100,140775,140890,9879,9917,10262,10481,10771,10914,11194,11260,83860,51295,79622,79818,81488,84172,51538,283489,55145,55589,22828,55749,23212,23253,23558,23590,56987,57092,26122,27336,29070,63893,556…	ATP5F1,C1QBP,CASP8,AK4,CTBP1,POLI,NR2F6,FOXO3,MTOR,KAT2A,PDIA3,HADHA,HMGA1,HNRNPH2,HOXB7,ING2,MDM4,YBX1,PAFAH1B2,TFAM,POLR2J,PPP2R5D,PRCC,PRKACA,PRKCSH,PSME1,RARB,UPF1,RXRA,SIM2,SP100,SPTBN1,SRP72,THBS1,THRA,ZNF703,PABPN1,DGKZ,PIAS1,SART1,USP10,SMCR8,SREK1,DDX46,FAM20B,SF3B4,HOXB13,ZMYND11,PAPOLA,ABCB8,XPOT,TAF3,ECSIT,SNRNP25,ZNF552,POLR2M,POLR1B,ZCCHC17,CHAMP1,THAP1,BMP2K,SCAF8,CCAR1,RRS1,ANKRD1…	76	4011
2	5430	POLR2A	4007	Tel	Telencephalon	0.0214069155558	GO:0043233	c	2	organelle lumen	515,708,841,205,1487,11201,2063,2309,2475,2648,2923,3030,3159,3188,3217,3481,3622,4194,4904,5049,7019,5439,5528,5546,5566,5589,5720,5915,5976,6256,6493,6672,6711,6731,7057,7067,80139,8106,8525,8554,9092,9100,140890,9879,9917,10262,10481,10771,10914,11194,11260,83860,51295,79622,79818,140775,81488,84172,51538,283489,55145,55589,22828,55749,23212,23253,23558,23590,56987,57092,26122,27336,29070,6389…	ATP5F1,C1QBP,CASP8,AK4,CTBP1,POLI,NR2F6,FOXO3,MTOR,KAT2A,PDIA3,HADHA,HMGA1,HNRNPH2,HOXB7,IGF2,ING2,MDM4,YBX1,PAFAH1B2,TFAM,POLR2J,PPP2R5D,PRCC,PRKACA,PRKCSH,PSME1,RARB,UPF1,RXRA,SIM2,SP100,SPTBN1,SRP72,THBS1,THRA,ZNF703,PABPN1,DGKZ,PIAS1,SART1,USP10,SREK1,DDX46,FAM20B,SF3B4,HOXB13,ZMYND11,PAPOLA,ABCB8,XPOT,TAF3,ECSIT,SNRNP25,ZNF552,SMCR8,POLR2M,POLR1B,ZCCHC17,CHAMP1,THAP1,BMP2K,SCAF8,CCAR1,RRS1,A…	77	4066
2	5430	POLR2A	4007	Tel	Telencephalon	0.0221369217262	GO:0005634	c	4	nucleus	515,708,841,1482,1487,11201,1843,2063,2309,2475,2648,2923,3159,3188,3217,3551,3622,4194,4849,4904,5049,5439,5528,5546,5566,5720,5915,5976,6256,6493,6496,55705,6672,6711,6731,6741,7024,7067,170959,7700,7779,8019,8106,8462,8525,8554,9092,9100,7019,9592,140775,149076,140890,9879,9917,10262,10481,10771,10914,11194,11260,83860,143689,340784,56957,79622,79788,79818,79828,374900,80139,80312,81488,147923…	ATP5F1,C1QBP,CASP8,NKX2-5,CTBP1,POLI,DUSP1,NR2F6,FOXO3,MTOR,KAT2A,PDIA3,HMGA1,HNRNPH2,HOXB7,IKBKB,ING2,MDM4,CNOT3,YBX1,PAFAH1B2,POLR2J,PPP2R5D,PRCC,PRKACA,PSME1,RARB,UPF1,RXRA,SIM2,SIX3,IPO9,SP100,SPTBN1,SRP72,SSB,TFCP2,THRA,ZNF431,ZNF141,SLC30A1,BRD3,PABPN1,KLF11,DGKZ,PIAS1,SART1,USP10,TFAM,IER2,SMCR8,ZNF362,SREK1,DDX46,FAM20B,SF3B4,HOXB13,ZMYND11,PAPOLA,ABCB8,XPOT,TAF3,PIWIL4,HMX3,OTUD7B,SNRNP2…	111	6535
2	5430	POLR2A	4007	Tel	Telencephalon	0.0332526208442	GO:0090575	c	5	RNA polymerase II transcription factor complex	1482,2648,3159,3622,6256,83860	NKX2-5,KAT2A,HMGA1,ING2,RXRA,TAF3	6	92
2	5430	POLR2A	4007	Tel	Telencephalon	0.0342860942275	GO:0016070	b	4	RNA metabolic process	708,1482,1487,2063,2193,2309,2475,2648,2902,3159,3188,3217,3481,3551,3622,4194,4849,4904,5439,5915,5976,6256,6493,6496,6672,6741,7024,7067,170959,7700,8019,8106,8324,8462,8554,9092,7019,149076,140890,9836,9879,10262,10481,10771,10914,339175,83860,51095,143689,340784,56957,79622,79788,79818,374900,80139,80312,113179,81488,147923,55145,50805,84166,84172,23038,84330,84808,22828,284358,283337,283459,…	C1QBP,NKX2-5,CTBP1,NR2F6,FARSA,FOXO3,MTOR,KAT2A,GRIN1,HMGA1,HNRNPH2,HOXB7,IGF2,IKBKB,ING2,MDM4,CNOT3,YBX1,POLR2J,RARB,UPF1,RXRA,SIM2,SIX3,SP100,SSB,TFCP2,THRA,ZNF431,ZNF141,BRD3,PABPN1,FZD7,KLF11,PIAS1,SART1,TFAM,ZNF362,SREK1,LCMT2,DDX46,SF3B4,HOXB13,ZMYND11,PAPOLA,METTL2A,TAF3,TRNT1,PIWIL4,HMX3,OTUD7B,SNRNP25,ZNF665,ZNF552,ZNF568,ZNF703,TET1,ADAT3,POLR2M,ZNF420,THAP1,IRX4,NLRC5,POLR1B,WDTC1,ZNF4…	84	4320
2	5430	POLR2A	4007	Tel	Telencephalon	0.0435740538589	GO:0016482	b	5	cytoplasmic transport	2475,2648,2923,3718,5566,5976,6496,55705,6672,6711,6731,7067,55829,7879,8106,8324,9527,9789,9917,11260,51095,79585,114879,84236,54106,22931,55973,23212,29927	MTOR,KAT2A,PDIA3,JAK3,PRKACA,UPF1,SIX3,IPO9,SP100,SPTBN1,SRP72,THRA,VIMP,RAB7A,PABPN1,FZD7,GOSR1,SPCS2,FAM20B,XPOT,TRNT1,CORO7,OSBPL5,RHBDD1,TLR9,RAB18,BCAP29,RRS1,SEC61A1	29	1076
2	5430	POLR2A	4007	Tel	Telencephalon	0.0435740538589	GO:0051169	b	5	nuclear transport	2475,2923,3718,5566,5976,6496,55705,6672,6711,7067,8106,8324,11260,54106,22931,23212	MTOR,PDIA3,JAK3,PRKACA,UPF1,SIX3,IPO9,SP100,SPTBN1,THRA,PABPN1,FZD7,XPOT,TLR9,RAB18,RRS1	16	416
2	5430	POLR2A	4007	Tel	Telencephalon	0.0480416533153	GO:0030687	c	4	preribosome, large subunit precursor	841,23212	CASP8,RRS1	2	6
2	5430	POLR2A	4007	Tel	Telencephalon	0.0589650859698	GO:0003677	m	4	DNA binding	1482,11201,2063,2309,2475,3159,3217,3622,4904,5439,5915,5976,6256,6493,6496,6672,7024,7067,170959,7700,8462,8554,7019,9592,149076,10481,10771,340784,56957,79788,79818,374900,80312,147923,55145,50805,84166,84172,84330,54620,55749,23558,56987,647219,58486,168374,163049	NKX2-5,POLI,NR2F6,FOXO3,MTOR,HMGA1,HOXB7,ING2,YBX1,POLR2J,RARB,UPF1,RXRA,SIM2,SIX3,SP100,TFCP2,THRA,ZNF431,ZNF141,KLF11,PIAS1,TFAM,IER2,ZNF362,HOXB13,ZMYND11,HMX3,OTUD7B,ZNF665,ZNF552,ZNF568,TET1,ZNF420,THAP1,IRX4,NLRC5,POLR1B,ZNF414,FBXL19,CCAR1,WBP2,BBX,ASCL5,ZBED5,ZNF92,ZNF791	47	2380
2	5430	POLR2A	4007	Tel	Telencephalon	0.0589650859698	GO:0003708	m	4	retinoic acid receptor activity	5915,6256	RARB,RXRA	2	7
2	5430	POLR2A	4007	Tel	Telencephalon	0.0589650859698	GO:0003723	m	4	RNA binding	708,2193,2923,3188,4904,5589,5976,6711,6731,6741,7067,8106,9092,9100,7019,140890,9879,10262,10914,11260,51095,143689,114984,51538,22828,54106,55749,23212,27336,389677,63893,55602,64852	C1QBP,FARSA,PDIA3,HNRNPH2,YBX1,PRKCSH,UPF1,SPTBN1,SRP72,SSB,THRA,PABPN1,SART1,USP10,TFAM,SREK1,DDX46,SF3B4,PAPOLA,XPOT,TRNT1,PIWIL4,FLYWCH2,ZCCHC17,SCAF8,TLR9,CCAR1,RRS1,HTATSF1,RBM12B,UBE2O,CDKN2AIP,TUT1	33	1553
2	5430	POLR2A	4007	Tel	Telencephalon	0.0589650859698	GO:0004879	m	4	RNA polymerase II transcription factor activity, ligand-activated sequence-specific DNA binding	2063,5915,6256,7067	NR2F6,RARB,RXRA,THRA	4	49
2	5430	POLR2A	4007	Tel	Telencephalon	0.0589650859698	GO:0004887	m	4	thyroid hormone receptor activity	2063,7067	NR2F6,THRA	2	8
2	5430	POLR2A	4007	Tel	Telencephalon	0.0589650859698	GO:0016779	m	4	nucleotidyltransferase activity	11201,5439,10914,51095,81488,84172,64852	POLI,POLR2J,PAPOLA,TRNT1,POLR2M,POLR1B,TUT1	7	122
2	5430	POLR2A	4007	Tel	Telencephalon	0.0616945837892	GO:0003707	m	4	steroid hormone receptor activity	2063,5915,6256,7067	NR2F6,RARB,RXRA,THRA	4	55
2	5430	POLR2A	4007	Tel	Telencephalon	0.0627950481938	GO:0005689	c	4	U12-type spliceosomal complex	4904,10262,79622	YBX1,SF3B4,SNRNP25	3	25
2	5430	POLR2A	4007	Tel	Telencephalon	0.0627950481938	GO:0044798	c	4	nuclear transcription factor complex	1482,2648,3159,3622,6256,83860	NKX2-5,KAT2A,HMGA1,ING2,RXRA,TAF3	6	118
2	5430	POLR2A	4007	Tel	Telencephalon	0.0685286149893	GO:0006886	b	5	intracellular protein transport	2475,2648,2923,3718,4053,5566,6496,55705,6672,6711,6731,7067,55829,7879,8324,9145,9789,9917,11260,51095,84236,84932,54106,22931,55973,27236,29927	MTOR,KAT2A,PDIA3,JAK3,LTBP2,PRKACA,SIX3,IPO9,SP100,SPTBN1,SRP72,THRA,VIMP,RAB7A,FZD7,SYNGR1,SPCS2,FAM20B,XPOT,TRNT1,RHBDD1,RAB2B,TLR9,RAB18,BCAP29,ARFIP1,SEC61A1	27	1033
2	5430	POLR2A	4007	Tel	Telencephalon	0.0685286149893	GO:0010468	b	5	regulation of gene expression	708,1482,1487,2063,2309,2475,2648,2902,3159,3217,3481,3551,3622,4179,4194,4849,4904,5439,5566,5915,5976,6256,6493,6496,6672,7019,7024,7057,7067,170959,7700,8019,8106,8324,8462,8554,149076,9879,10262,10481,10771,10914,83860,143689,340784,56957,79788,79818,374900,80139,80312,147923,55145,50805,84166,84172,84236,23038,84330,84808,283337,283459,54106,284358,55749,23558,56987,647219,26122,168374,27336…	C1QBP,NKX2-5,CTBP1,NR2F6,FOXO3,MTOR,KAT2A,GRIN1,HMGA1,HOXB7,IGF2,IKBKB,ING2,CD46,MDM4,CNOT3,YBX1,POLR2J,PRKACA,RARB,UPF1,RXRA,SIM2,SIX3,SP100,TFAM,TFCP2,THBS1,THRA,ZNF431,ZNF141,BRD3,PABPN1,FZD7,KLF11,PIAS1,ZNF362,DDX46,SF3B4,HOXB13,ZMYND11,PAPOLA,TAF3,PIWIL4,HMX3,OTUD7B,ZNF665,ZNF552,ZNF568,ZNF703,TET1,ZNF420,THAP1,IRX4,NLRC5,POLR1B,RHBDD1,WDTC1,ZNF414,C1orf170,ZNF740,GATC,TLR9,MAMSTR,CCAR1,WBP2…	75	4013
2	5430	POLR2A	4007	Tel	Telencephalon	0.073117224633	GO:0000049	m	5	tRNA binding	2193,6741,11260,51095	FARSA,SSB,XPOT,TRNT1	4	41
2	5430	POLR2A	4007	Tel	Telencephalon	0.073117224633	GO:0043565	m	5	sequence-specific DNA binding	1482,2063,2309,2475,3159,3217,4904,5915,6256,6496,7019,7024,7067,170959,7700,10481,340784,79818,55145,50805,84166,23558,168374	NKX2-5,NR2F6,FOXO3,MTOR,HMGA1,HOXB7,YBX1,RARB,RXRA,SIX3,TFAM,TFCP2,THRA,ZNF431,ZNF141,HOXB13,HMX3,ZNF552,THAP1,IRX4,NLRC5,WBP2,ZNF92	23	965
2	5430	POLR2A	4007	Tel	Telencephalon	0.073117224633	GO:0070566	m	5	adenylyltransferase activity	10914,51095,64852	PAPOLA,TRNT1,TUT1	3	24
2	5430	POLR2A	4007	Tel	Telencephalon	0.0763471133608	GO:0001067	m	4	regulatory region nucleic acid binding	1482,2063,2309,2475,4904,5915,6256,6496,7067,170959,7700,8462,7019,340784,79818,84166,55749,23558,168374	NKX2-5,NR2F6,FOXO3,MTOR,YBX1,RARB,RXRA,SIX3,THRA,ZNF431,ZNF141,KLF11,TFAM,HMX3,ZNF552,NLRC5,CCAR1,WBP2,ZNF92	19	782
2	5430	POLR2A	4007	Tel	Telencephalon	0.0773194346158	GO:0000975	m	5	regulatory region DNA binding	1482,2063,2309,2475,4904,5915,6256,6496,7019,7067,170959,7700,8462,340784,79818,84166,55749,23558,168374	NKX2-5,NR2F6,FOXO3,MTOR,YBX1,RARB,RXRA,SIX3,TFAM,THRA,ZNF431,ZNF141,KLF11,HMX3,ZNF552,NLRC5,CCAR1,WBP2,ZNF92	19	782
2	5430	POLR2A	4007	Tel	Telencephalon	0.0773194346158	GO:0004143	m	5	diacylglycerol kinase activity	1606,8525	DGKA,DGKZ	2	11
2	5430	POLR2A	4007	Tel	Telencephalon	0.0830170173839	GO:0033365	b	5	protein localization to organelle	841,2475,2648,2923,3718,6496,55705,6711,6731,7067,7879,8324,23353,9789,9917,83860,51095,56957,54106,283489,55973,29927	CASP8,MTOR,KAT2A,PDIA3,JAK3,SIX3,IPO9,SPTBN1,SRP72,THRA,RAB7A,FZD7,SUN1,SPCS2,FAM20B,TAF3,TRNT1,OTUD7B,TLR9,CHAMP1,BCAP29,SEC61A1	22	804
2	5430	POLR2A	4007	Tel	Telencephalon	0.0831628655263	GO:0006351	b	5	transcription, DNA-templated	708,1482,1487,2063,2309,2475,2648,2902,3159,3217,3481,3551,3622,4194,4849,4904,5439,5915,6256,6493,6496,6672,7019,7024,7067,170959,7700,8019,8106,8324,8462,8554,149076,10481,10771,10914,83860,340784,56957,79788,79818,374900,80139,80312,147923,55145,50805,84166,84172,23038,84330,84808,283337,54106,284358,55749,23558,56987,647219,26122,168374,27336,64115,163049,359948	C1QBP,NKX2-5,CTBP1,NR2F6,FOXO3,MTOR,KAT2A,GRIN1,HMGA1,HOXB7,IGF2,IKBKB,ING2,MDM4,CNOT3,YBX1,POLR2J,RARB,RXRA,SIM2,SIX3,SP100,TFAM,TFCP2,THRA,ZNF431,ZNF141,BRD3,PABPN1,FZD7,KLF11,PIAS1,ZNF362,HOXB13,ZMYND11,PAPOLA,TAF3,HMX3,OTUD7B,ZNF665,ZNF552,ZNF568,ZNF703,TET1,ZNF420,THAP1,IRX4,NLRC5,POLR1B,WDTC1,ZNF414,C1orf170,ZNF740,TLR9,MAMSTR,CCAR1,WBP2,BBX,ASCL5,EPC2,ZNF92,HTATSF1,C10orf54,ZNF791,IRF2BP2	65	3521
2	5430	POLR2A	4007	Tel	Telencephalon	0.0831628655263	GO:0006396	b	5	RNA processing	708,3188,4904,5439,6741,8106,9092,140890,9836,9879,10262,10914,339175,51095,79622,113179,22828,55749,23212,64852	C1QBP,HNRNPH2,YBX1,POLR2J,SSB,PABPN1,SART1,SREK1,LCMT2,DDX46,SF3B4,PAPOLA,METTL2A,TRNT1,SNRNP25,ADAT3,SCAF8,CCAR1,RRS1,TUT1	20	743
2	5430	POLR2A	4007	Tel	Telencephalon	0.0831628655263	GO:0009890	b	5	negative regulation of biosynthetic process	708,1482,1487,1843,2063,2309,3159,3718,4194,4904,5915,6256,6493,6496,6672,7067,170959,55829,8462,8554,10771,83860,56957,79818,80139,80312,84166,23038,54106,55749,56413	C1QBP,NKX2-5,CTBP1,DUSP1,NR2F6,FOXO3,HMGA1,JAK3,MDM4,YBX1,RARB,RXRA,SIM2,SIX3,SP100,THRA,ZNF431,VIMP,KLF11,PIAS1,ZMYND11,TAF3,OTUD7B,ZNF552,ZNF703,TET1,NLRC5,WDTC1,TLR9,CCAR1,LTB4R2	31	1417
2	5430	POLR2A	4007	Tel	Telencephalon	0.0831628655263	GO:0010556	b	5	regulation of macromolecule biosynthetic process	708,1482,1487,1843,2063,2309,2475,2648,2902,3159,3217,3481,3551,3622,3718,4194,4849,4904,5439,5915,5976,6256,6493,6496,6672,7019,7024,7057,7067,170959,55829,7700,8019,8324,8462,8554,149076,10481,10771,83860,143689,340784,56957,79788,79818,374900,80139,80312,147923,55145,50805,84166,23038,84330,84808,283337,283459,54106,284358,55749,23558,56987,647219,26122,168374,27336,63893,64115,163049,359948	C1QBP,NKX2-5,CTBP1,DUSP1,NR2F6,FOXO3,MTOR,KAT2A,GRIN1,HMGA1,HOXB7,IGF2,IKBKB,ING2,JAK3,MDM4,CNOT3,YBX1,POLR2J,RARB,UPF1,RXRA,SIM2,SIX3,SP100,TFAM,TFCP2,THBS1,THRA,ZNF431,VIMP,ZNF141,BRD3,FZD7,KLF11,PIAS1,ZNF362,HOXB13,ZMYND11,TAF3,PIWIL4,HMX3,OTUD7B,ZNF665,ZNF552,ZNF568,ZNF703,TET1,ZNF420,THAP1,IRX4,NLRC5,WDTC1,ZNF414,C1orf170,ZNF740,GATC,TLR9,MAMSTR,CCAR1,WBP2,BBX,ASCL5,EPC2,ZNF92,HTATSF1,UBE2O,…	70	3816
2	5430	POLR2A	4007	Tel	Telencephalon	0.0831628655263	GO:0016071	b	5	mRNA metabolic process	708,3188,4849,4904,5439,5976,6741,8106,9092,140890,9879,10262,10914,79622,22828,55749,64852	C1QBP,HNRNPH2,CNOT3,YBX1,POLR2J,UPF1,SSB,PABPN1,SART1,SREK1,DDX46,SF3B4,PAPOLA,SNRNP25,SCAF8,CCAR1,TUT1	17	594
2	5430	POLR2A	4007	Tel	Telencephalon	0.0831628655263	GO:0019219	b	5	regulation of nucleobase-containing compound metabolic process	708,1482,1487,1843,2063,2309,2475,2648,2696,2902,3159,3217,3481,3551,3622,4194,4849,4904,5439,5915,6256,6493,6496,6672,7019,7024,7057,7067,170959,7700,8019,8106,8324,8462,8554,149076,10262,10481,10771,10914,83860,340784,56957,79788,79818,374900,80139,80312,147923,55145,50805,84166,23038,84330,84808,283337,54106,284358,55749,23558,56413,56987,647219,26122,168374,27336,63893,64115,163049,359948	C1QBP,NKX2-5,CTBP1,DUSP1,NR2F6,FOXO3,MTOR,KAT2A,GIPR,GRIN1,HMGA1,HOXB7,IGF2,IKBKB,ING2,MDM4,CNOT3,YBX1,POLR2J,RARB,RXRA,SIM2,SIX3,SP100,TFAM,TFCP2,THBS1,THRA,ZNF431,ZNF141,BRD3,PABPN1,FZD7,KLF11,PIAS1,ZNF362,SF3B4,HOXB13,ZMYND11,PAPOLA,TAF3,HMX3,OTUD7B,ZNF665,ZNF552,ZNF568,ZNF703,TET1,ZNF420,THAP1,IRX4,NLRC5,WDTC1,ZNF414,C1orf170,ZNF740,TLR9,MAMSTR,CCAR1,WBP2,LTB4R2,BBX,ASCL5,EPC2,ZNF92,HTATSF1,U…	70	3817
2	5430	POLR2A	4007	Tel	Telencephalon	0.0831628655263	GO:0031326	b	5	regulation of cellular biosynthetic process	708,1482,1487,1843,2063,2309,2475,2648,2696,2902,3159,3217,3481,3551,3622,3718,4194,4849,4904,5439,5915,5976,6256,6493,6496,6672,7019,7024,7057,7067,170959,55829,7700,8019,8324,8462,8554,149076,10481,10771,83860,143689,340784,56957,79788,79818,374900,80139,80312,147923,55145,50805,84166,23038,84330,84808,283337,283459,54106,284358,55749,23558,56413,56987,647219,26122,168374,27336,63893,64115,1630…	C1QBP,NKX2-5,CTBP1,DUSP1,NR2F6,FOXO3,MTOR,KAT2A,GIPR,GRIN1,HMGA1,HOXB7,IGF2,IKBKB,ING2,JAK3,MDM4,CNOT3,YBX1,POLR2J,RARB,UPF1,RXRA,SIM2,SIX3,SP100,TFAM,TFCP2,THBS1,THRA,ZNF431,VIMP,ZNF141,BRD3,FZD7,KLF11,PIAS1,ZNF362,HOXB13,ZMYND11,TAF3,PIWIL4,HMX3,OTUD7B,ZNF665,ZNF552,ZNF568,ZNF703,TET1,ZNF420,THAP1,IRX4,NLRC5,WDTC1,ZNF414,C1orf170,ZNF740,GATC,TLR9,MAMSTR,CCAR1,WBP2,LTB4R2,BBX,ASCL5,EPC2,ZNF92,HT…	72	4000
2	5430	POLR2A	4007	Tel	Telencephalon	0.0831628655263	GO:0032655	b	5	regulation of interleukin-12 production	708,3718,7057,54106	C1QBP,JAK3,THBS1,TLR9	4	49
2	5430	POLR2A	4007	Tel	Telencephalon	0.0831628655263	GO:0032774	b	5	RNA biosynthetic process	708,1482,1487,2063,2309,2475,2648,2902,3159,3217,3481,3551,3622,4194,4849,4904,5439,5915,6256,6493,6496,6672,7019,7024,7067,170959,7700,8019,8106,8324,8462,8554,149076,10481,10771,10914,83860,340784,56957,79788,79818,374900,80139,80312,81488,147923,55145,50805,84166,84172,23038,84330,84808,283337,54106,284358,55749,23558,56987,647219,26122,168374,27336,64115,163049,359948	C1QBP,NKX2-5,CTBP1,NR2F6,FOXO3,MTOR,KAT2A,GRIN1,HMGA1,HOXB7,IGF2,IKBKB,ING2,MDM4,CNOT3,YBX1,POLR2J,RARB,RXRA,SIM2,SIX3,SP100,TFAM,TFCP2,THRA,ZNF431,ZNF141,BRD3,PABPN1,FZD7,KLF11,PIAS1,ZNF362,HOXB13,ZMYND11,PAPOLA,TAF3,HMX3,OTUD7B,ZNF665,ZNF552,ZNF568,ZNF703,TET1,POLR2M,ZNF420,THAP1,IRX4,NLRC5,POLR1B,WDTC1,ZNF414,C1orf170,ZNF740,TLR9,MAMSTR,CCAR1,WBP2,BBX,ASCL5,EPC2,ZNF92,HTATSF1,C10orf54,ZNF791,I…	66	3659
2	5430	POLR2A	4007	Tel	Telencephalon	0.0831628655263	GO:0034660	b	5	ncRNA metabolic process	2193,5439,6741,9092,9836,339175,51095,143689,113179,84172,283459,23212,64852	FARSA,POLR2J,SSB,SART1,LCMT2,METTL2A,TRNT1,PIWIL4,ADAT3,POLR1B,GATC,RRS1,TUT1	13	414
2	5430	POLR2A	4007	Tel	Telencephalon	0.0831628655263	GO:0050820	b	5	positive regulation of coagulation	7056,7057,196527	THBD,THBS1,ANO6	3	25
2	5430	POLR2A	4007	Tel	Telencephalon	0.0831628655263	GO:0051252	b	5	regulation of RNA metabolic process	708,1482,1487,2063,2309,2475,2648,2902,3159,3217,3481,3551,3622,4194,4849,4904,5439,5915,6256,6493,6496,6672,7019,7024,7067,170959,7700,8019,8106,8324,8462,8554,149076,10262,10481,10771,10914,83860,340784,56957,79788,79818,374900,80139,80312,147923,55145,50805,84166,23038,84330,84808,283337,54106,284358,55749,23558,56987,647219,26122,168374,27336,63893,64115,163049,359948	C1QBP,NKX2-5,CTBP1,NR2F6,FOXO3,MTOR,KAT2A,GRIN1,HMGA1,HOXB7,IGF2,IKBKB,ING2,MDM4,CNOT3,YBX1,POLR2J,RARB,RXRA,SIM2,SIX3,SP100,TFAM,TFCP2,THRA,ZNF431,ZNF141,BRD3,PABPN1,FZD7,KLF11,PIAS1,ZNF362,SF3B4,HOXB13,ZMYND11,PAPOLA,TAF3,HMX3,OTUD7B,ZNF665,ZNF552,ZNF568,ZNF703,TET1,ZNF420,THAP1,IRX4,NLRC5,WDTC1,ZNF414,C1orf170,ZNF740,TLR9,MAMSTR,CCAR1,WBP2,BBX,ASCL5,EPC2,ZNF92,HTATSF1,UBE2O,C10orf54,ZNF791,IRF…	66	3521
2	5430	POLR2A	4007	Tel	Telencephalon	0.0831628655263	GO:0072595	b	5	maintenance of protein localization in organelle	2923,23353,83860	PDIA3,SUN1,TAF3	3	25
2	5430	POLR2A	4007	Tel	Telencephalon	0.0831628655263	GO:1900048	b	5	positive regulation of hemostasis	7056,7057,196527	THBD,THBS1,ANO6	3	23
2	5430	POLR2A	4007	Tel	Telencephalon	0.0842741223457	GO:0003682	m	3	chromatin binding	1482,2309,2648,3159,3622,4904,7019,5976,6256,6672,7067,170959,8019,23558	NKX2-5,FOXO3,KAT2A,HMGA1,ING2,YBX1,TFAM,UPF1,RXRA,SP100,THRA,ZNF431,BRD3,WBP2	14	453
2	5430	POLR2A	4007	Tel	Telencephalon	0.0842741223457	GO:0098531	m	3	transcription factor activity, direct ligand regulated sequence-specific DNA binding	2063,5915,6256,7067	NR2F6,RARB,RXRA,THRA	4	49
2	5430	POLR2A	4007	Tel	Telencephalon	0.0860962964878	GO:0010467	b	4	gene expression	708,841,1482,1487,2063,2193,2309,2475,2648,2902,3159,3188,3217,3481,3551,3622,4179,4194,4849,4904,5439,5566,5720,5915,5976,6256,6493,6496,6672,6731,6741,7024,7057,7067,170959,7700,8019,8106,8324,8462,8554,9092,7019,149076,9789,140890,9836,9879,10262,10481,10771,10914,339175,83860,51095,143689,340784,56957,79622,79788,79818,374900,80139,80312,113179,147923,55145,50805,84166,84172,84236,23038,84330…	C1QBP,CASP8,NKX2-5,CTBP1,NR2F6,FARSA,FOXO3,MTOR,KAT2A,GRIN1,HMGA1,HNRNPH2,HOXB7,IGF2,IKBKB,ING2,CD46,MDM4,CNOT3,YBX1,POLR2J,PRKACA,PSME1,RARB,UPF1,RXRA,SIM2,SIX3,SP100,SRP72,SSB,TFCP2,THBS1,THRA,ZNF431,ZNF141,BRD3,PABPN1,FZD7,KLF11,PIAS1,SART1,TFAM,ZNF362,SPCS2,SREK1,LCMT2,DDX46,SF3B4,HOXB13,ZMYND11,PAPOLA,METTL2A,TAF3,TRNT1,PIWIL4,HMX3,OTUD7B,SNRNP25,ZNF665,ZNF552,ZNF568,ZNF703,TET1,ADAT3,ZNF420…	91	5041
2	5430	POLR2A	4007	Tel	Telencephalon	0.0860962964878	GO:0018130	b	4	heterocycle biosynthetic process	515,708,205,1482,1487,11201,1843,2063,2309,2475,2631,2648,2696,2902,3159,3217,3481,3551,3622,4194,4849,4904,5439,5915,6256,6493,6496,6672,7024,7067,170959,7700,8019,8106,8324,8462,8554,9100,7019,149076,10481,10771,10914,83860,340784,56957,79788,79818,374900,80139,80312,81488,147923,55145,50805,84166,84172,23038,84330,51816,84808,284358,283337,54106,55749,23558,56413,56987,647219,26122,168374,2733…	ATP5F1,C1QBP,AK4,NKX2-5,CTBP1,POLI,DUSP1,NR2F6,FOXO3,MTOR,GBAS,KAT2A,GIPR,GRIN1,HMGA1,HOXB7,IGF2,IKBKB,ING2,MDM4,CNOT3,YBX1,POLR2J,RARB,RXRA,SIM2,SIX3,SP100,TFCP2,THRA,ZNF431,ZNF141,BRD3,PABPN1,FZD7,KLF11,PIAS1,USP10,TFAM,ZNF362,HOXB13,ZMYND11,PAPOLA,TAF3,HMX3,OTUD7B,ZNF665,ZNF552,ZNF568,ZNF703,TET1,POLR2M,ZNF420,THAP1,IRX4,NLRC5,POLR1B,WDTC1,ZNF414,CECR1,C1orf170,MAMSTR,ZNF740,TLR9,CCAR1,WBP2,LT…	75	4116
2	5430	POLR2A	4007	Tel	Telencephalon	0.0860962964878	GO:0019438	b	4	aromatic compound biosynthetic process	515,708,205,1482,1487,11201,1843,2063,2309,2475,2631,2648,2696,2902,3159,3217,3481,3551,3622,4194,4849,4904,5439,5915,6256,6493,6496,6672,7024,7067,170959,7700,8019,8106,8324,8462,8554,9100,7019,149076,10481,10771,10914,83860,340784,56957,79788,79818,374900,80139,80312,81488,147923,55145,50805,84166,84172,23038,84330,51816,84808,284358,283337,54106,55749,23558,56413,56987,647219,26122,168374,2733…	ATP5F1,C1QBP,AK4,NKX2-5,CTBP1,POLI,DUSP1,NR2F6,FOXO3,MTOR,GBAS,KAT2A,GIPR,GRIN1,HMGA1,HOXB7,IGF2,IKBKB,ING2,MDM4,CNOT3,YBX1,POLR2J,RARB,RXRA,SIM2,SIX3,SP100,TFCP2,THRA,ZNF431,ZNF141,BRD3,PABPN1,FZD7,KLF11,PIAS1,USP10,TFAM,ZNF362,HOXB13,ZMYND11,PAPOLA,TAF3,HMX3,OTUD7B,ZNF665,ZNF552,ZNF568,ZNF703,TET1,POLR2M,ZNF420,THAP1,IRX4,NLRC5,POLR1B,WDTC1,ZNF414,CECR1,C1orf170,MAMSTR,ZNF740,TLR9,CCAR1,WBP2,LT…	75	4120
2	5430	POLR2A	4007	Tel	Telencephalon	0.0860962964878	GO:0034613	b	4	cellular protein localization	841,2475,2648,2923,3718,4053,5566,6496,55705,6672,6711,6731,7067,7879,8324,8506,9113,9145,9789,9917,11260,83860,51095,56957,84236,84932,54106,283489,22931,55829,55973,23353,27236,29927	CASP8,MTOR,KAT2A,PDIA3,JAK3,LTBP2,PRKACA,SIX3,IPO9,SP100,SPTBN1,SRP72,THRA,RAB7A,FZD7,CNTNAP1,LATS1,SYNGR1,SPCS2,FAM20B,XPOT,TAF3,TRNT1,OTUD7B,RHBDD1,RAB2B,TLR9,CHAMP1,RAB18,VIMP,BCAP29,SUN1,ARFIP1,SEC61A1	34	1487
2	5430	POLR2A	4007	Tel	Telencephalon	0.0860962964878	GO:0034654	b	4	nucleobase-containing compound biosynthetic process	515,708,205,1482,1487,11201,1843,2063,2309,2475,2631,2648,2696,2902,3159,3217,3481,3551,3622,4194,4849,4904,5439,5915,6256,6493,6496,6672,7024,7067,170959,7700,8019,8106,8324,8462,8554,9100,7019,149076,10481,10771,10914,83860,340784,56957,79788,79818,374900,80139,80312,81488,147923,55145,50805,84166,84172,23038,84330,51816,84808,284358,283337,54106,55749,23558,56413,56987,647219,26122,168374,2733…	ATP5F1,C1QBP,AK4,NKX2-5,CTBP1,POLI,DUSP1,NR2F6,FOXO3,MTOR,GBAS,KAT2A,GIPR,GRIN1,HMGA1,HOXB7,IGF2,IKBKB,ING2,MDM4,CNOT3,YBX1,POLR2J,RARB,RXRA,SIM2,SIX3,SP100,TFCP2,THRA,ZNF431,ZNF141,BRD3,PABPN1,FZD7,KLF11,PIAS1,USP10,TFAM,ZNF362,HOXB13,ZMYND11,PAPOLA,TAF3,HMX3,OTUD7B,ZNF665,ZNF552,ZNF568,ZNF703,TET1,POLR2M,ZNF420,THAP1,IRX4,NLRC5,POLR1B,WDTC1,ZNF414,CECR1,C1orf170,MAMSTR,ZNF740,TLR9,CCAR1,WBP2,LT…	75	4049
2	5430	POLR2A	4007	Tel	Telencephalon	0.0860962964878	GO:0044271	b	4	cellular nitrogen compound biosynthetic process	515,708,205,1482,1487,11201,1843,2063,2193,2309,2475,2631,2648,2696,2902,3159,3217,3481,3551,3622,4194,4849,4904,5439,5915,5976,6256,6493,6496,6672,6731,7024,7057,7067,170959,7700,8019,8106,8324,8462,8554,9100,7019,149076,9789,10481,10771,10914,83860,143689,340784,56957,79788,79818,374900,80139,80312,81488,147923,55145,50805,84166,84172,23038,84330,51816,84808,284358,283337,283459,54106,55749,235…	ATP5F1,C1QBP,AK4,NKX2-5,CTBP1,POLI,DUSP1,NR2F6,FARSA,FOXO3,MTOR,GBAS,KAT2A,GIPR,GRIN1,HMGA1,HOXB7,IGF2,IKBKB,ING2,MDM4,CNOT3,YBX1,POLR2J,RARB,UPF1,RXRA,SIM2,SIX3,SP100,SRP72,TFCP2,THBS1,THRA,ZNF431,ZNF141,BRD3,PABPN1,FZD7,KLF11,PIAS1,USP10,TFAM,ZNF362,SPCS2,HOXB13,ZMYND11,PAPOLA,TAF3,PIWIL4,HMX3,OTUD7B,ZNF665,ZNF552,ZNF568,ZNF703,TET1,POLR2M,ZNF420,THAP1,IRX4,NLRC5,POLR1B,WDTC1,ZNF414,CECR1,C1orf…	82	4585
2	5430	POLR2A	4007	Tel	Telencephalon	0.0860962964878	GO:0051171	b	4	regulation of nitrogen compound metabolic process	708,1482,1487,1843,2063,2309,2475,2648,2696,2902,3159,3217,3481,3551,3622,4194,4849,4904,5439,5720,5915,5976,6256,6493,6496,6672,7024,7057,7067,170959,7700,8019,8106,8324,8462,8554,7019,149076,10262,10481,10771,10914,83860,143689,340784,56957,79788,79818,374900,80139,80312,147923,55145,50805,84166,23038,84330,84808,284358,283337,283459,54106,55749,55829,23558,56413,56987,647219,26122,168374,27336…	C1QBP,NKX2-5,CTBP1,DUSP1,NR2F6,FOXO3,MTOR,KAT2A,GIPR,GRIN1,HMGA1,HOXB7,IGF2,IKBKB,ING2,MDM4,CNOT3,YBX1,POLR2J,PSME1,RARB,UPF1,RXRA,SIM2,SIX3,SP100,TFCP2,THBS1,THRA,ZNF431,ZNF141,BRD3,PABPN1,FZD7,KLF11,PIAS1,TFAM,ZNF362,SF3B4,HOXB13,ZMYND11,PAPOLA,TAF3,PIWIL4,HMX3,OTUD7B,ZNF665,ZNF552,ZNF568,ZNF703,TET1,ZNF420,THAP1,IRX4,NLRC5,WDTC1,ZNF414,C1orf170,MAMSTR,ZNF740,GATC,TLR9,CCAR1,VIMP,WBP2,LTB4R2,BB…	75	4101
2	5430	POLR2A	4007	Tel	Telencephalon	0.0860962964878	GO:0090304	b	4	nucleic acid metabolic process	708,1482,1487,11201,1843,2063,2193,2309,2475,2648,2902,3159,3188,3217,3481,3551,3622,4194,4849,4904,5439,5915,5976,6256,6493,6496,6672,6741,7024,7067,170959,7700,8019,8106,8324,8462,8554,9092,9100,7019,149076,140890,9836,9879,10262,10481,10771,10914,339175,83860,51095,143689,340784,56957,79622,79788,79818,374900,80139,80312,113179,81488,147923,55145,50805,84166,84172,23038,84330,84808,22828,28435…	C1QBP,NKX2-5,CTBP1,POLI,DUSP1,NR2F6,FARSA,FOXO3,MTOR,KAT2A,GRIN1,HMGA1,HNRNPH2,HOXB7,IGF2,IKBKB,ING2,MDM4,CNOT3,YBX1,POLR2J,RARB,UPF1,RXRA,SIM2,SIX3,SP100,SSB,TFCP2,THRA,ZNF431,ZNF141,BRD3,PABPN1,FZD7,KLF11,PIAS1,SART1,USP10,TFAM,ZNF362,SREK1,LCMT2,DDX46,SF3B4,HOXB13,ZMYND11,PAPOLA,METTL2A,TAF3,TRNT1,PIWIL4,HMX3,OTUD7B,SNRNP25,ZNF665,ZNF552,ZNF568,ZNF703,TET1,ADAT3,POLR2M,ZNF420,THAP1,IRX4,NLRC5,…	87	4792
2	5430	POLR2A	4007	Tel	Telencephalon	0.0928686708973	GO:0043236	m	3	laminin binding	4059,7057,27076	BCAM,THBS1,LYPD3	3	28
2	5430	POLR2A	4007	Tel	Telencephalon	0.0962520604986	GO:0008134	m	3	transcription factor binding	708,1482,1487,2309,2475,2648,3159,5915,6256,6496,6672,7067,80139,8554	C1QBP,NKX2-5,CTBP1,FOXO3,MTOR,KAT2A,HMGA1,RARB,RXRA,SIX3,SP100,THRA,ZNF703,PIAS1	14	503
2	5430	POLR2A	4007	Tel	Telencephalon	0.104206960216	GO:0006139	b	3	nucleobase-containing compound metabolic process	515,708,205,1482,1487,11201,1843,2063,2193,2309,2475,2631,2648,2696,2902,3159,3188,3217,3481,3551,3622,4194,4849,4904,7019,5439,5528,5915,5976,6256,6493,6496,6672,6741,7024,7057,7067,170959,80139,7700,8019,8106,8324,8462,8554,9092,9100,149076,140890,9836,9879,10262,10481,10771,10914,339175,83860,51095,143689,340784,56957,79622,79788,79818,374900,80312,113179,81488,147923,50805,84166,84172,23038,8…	ATP5F1,C1QBP,AK4,NKX2-5,CTBP1,POLI,DUSP1,NR2F6,FARSA,FOXO3,MTOR,GBAS,KAT2A,GIPR,GRIN1,HMGA1,HNRNPH2,HOXB7,IGF2,IKBKB,ING2,MDM4,CNOT3,YBX1,TFAM,POLR2J,PPP2R5D,RARB,UPF1,RXRA,SIM2,SIX3,SP100,SSB,TFCP2,THBS1,THRA,ZNF431,ZNF703,ZNF141,BRD3,PABPN1,FZD7,KLF11,PIAS1,SART1,USP10,ZNF362,SREK1,LCMT2,DDX46,SF3B4,HOXB13,ZMYND11,PAPOLA,METTL2A,TAF3,TRNT1,PIWIL4,HMX3,OTUD7B,SNRNP25,ZNF665,ZNF552,ZNF568,TET1,AD…	96	5371
2	5430	POLR2A	4007	Tel	Telencephalon	0.104206960216	GO:0006725	b	3	cellular aromatic compound metabolic process	515,708,205,1482,1487,11201,1843,2063,2193,2309,2475,2631,2648,2696,2902,3159,3188,3217,3481,3551,3622,4194,4849,4904,7019,5439,5528,5915,5976,6256,6493,6496,6672,6741,7024,7057,7067,170959,80139,7700,8019,8106,8324,8462,8554,9092,9100,149076,140890,9836,9879,10262,10481,10771,10914,339175,83860,51095,143689,340784,56957,79622,79788,79818,374900,80312,113179,81488,147923,50805,84166,84172,23038,8…	ATP5F1,C1QBP,AK4,NKX2-5,CTBP1,POLI,DUSP1,NR2F6,FARSA,FOXO3,MTOR,GBAS,KAT2A,GIPR,GRIN1,HMGA1,HNRNPH2,HOXB7,IGF2,IKBKB,ING2,MDM4,CNOT3,YBX1,TFAM,POLR2J,PPP2R5D,RARB,UPF1,RXRA,SIM2,SIX3,SP100,SSB,TFCP2,THBS1,THRA,ZNF431,ZNF703,ZNF141,BRD3,PABPN1,FZD7,KLF11,PIAS1,SART1,USP10,ZNF362,SREK1,LCMT2,DDX46,SF3B4,HOXB13,ZMYND11,PAPOLA,METTL2A,TAF3,TRNT1,PIWIL4,HMX3,OTUD7B,SNRNP25,ZNF665,ZNF552,ZNF568,TET1,AD…	96	5557
2	5430	POLR2A	4007	Tel	Telencephalon	0.104206960216	GO:0046483	b	3	heterocycle metabolic process	515,708,205,1482,1487,11201,1843,2063,2193,2309,2475,2631,2648,2696,2902,3159,3188,3217,3481,3551,3622,4194,4849,4904,7019,5439,5528,5915,5976,6256,6493,6496,6672,6741,7024,7057,7067,170959,80139,7700,8019,8106,8324,8462,8554,9092,9100,149076,140890,9836,9879,10262,10481,10771,10914,339175,83860,51095,143689,340784,56957,79622,79788,79818,374900,80312,113179,81488,147923,50805,84166,84172,23038,8…	ATP5F1,C1QBP,AK4,NKX2-5,CTBP1,POLI,DUSP1,NR2F6,FARSA,FOXO3,MTOR,GBAS,KAT2A,GIPR,GRIN1,HMGA1,HNRNPH2,HOXB7,IGF2,IKBKB,ING2,MDM4,CNOT3,YBX1,TFAM,POLR2J,PPP2R5D,RARB,UPF1,RXRA,SIM2,SIX3,SP100,SSB,TFCP2,THBS1,THRA,ZNF431,ZNF703,ZNF141,BRD3,PABPN1,FZD7,KLF11,PIAS1,SART1,USP10,ZNF362,SREK1,LCMT2,DDX46,SF3B4,HOXB13,ZMYND11,PAPOLA,METTL2A,TAF3,TRNT1,PIWIL4,HMX3,OTUD7B,SNRNP25,ZNF665,ZNF552,ZNF568,TET1,AD…	96	5544
2	5430	POLR2A	4007	Tel	Telencephalon	0.104206960216	GO:0070727	b	3	cellular macromolecule localization	841,2475,2648,2923,3718,4053,5566,6496,55705,6672,6711,6731,7067,7879,8324,8506,9113,9145,9789,9917,11260,83860,51095,56957,84236,84932,54106,283489,22931,55829,55973,23353,27236,29927	CASP8,MTOR,KAT2A,PDIA3,JAK3,LTBP2,PRKACA,SIX3,IPO9,SP100,SPTBN1,SRP72,THRA,RAB7A,FZD7,CNTNAP1,LATS1,SYNGR1,SPCS2,FAM20B,XPOT,TAF3,TRNT1,OTUD7B,RHBDD1,RAB2B,TLR9,CHAMP1,RAB18,VIMP,BCAP29,SUN1,ARFIP1,SEC61A1	34	1495
2	5430	POLR2A	4007	Tel	Telencephalon	0.114438419734	GO:0051651	b	3	maintenance of location in cell	2923,7067,9113,83860,81488,23353	PDIA3,THRA,LATS1,TAF3,POLR2M,SUN1	6	99
2	5430	POLR2A	4007	Tel	Telencephalon	0.124094295453	GO:0001818	b	5	negative regulation of cytokine production	708,3718,7057,55829,56957,84166,54106,64115	C1QBP,JAK3,THBS1,VIMP,OTUD7B,NLRC5,TLR9,C10orf54	8	208
2	5430	POLR2A	4007	Tel	Telencephalon	0.12876391307	GO:0005681	c	3	spliceosomal complex	4904,5976,9092,140890,10262,79622,22828	YBX1,UPF1,SART1,SREK1,SF3B4,SNRNP25,SCAF8	7	159
2	5430	POLR2A	4007	Tel	Telencephalon	0.129135360222	GO:0009059	b	4	macromolecule biosynthetic process	708,1482,1487,11201,1843,2063,2193,2309,2475,2648,2902,2923,3159,3217,3481,3551,3622,3718,4122,4194,4849,4904,5439,5589,5915,5976,6256,6493,6496,6672,6731,7024,7057,7067,170959,7700,8019,8106,8324,8462,8554,9100,7019,149076,9789,10481,10771,10914,83860,143689,340784,56957,79788,79818,374900,80139,80312,81488,147923,55145,50805,84166,84172,23038,84330,84808,284358,283337,283459,54106,55749,55829,2…	C1QBP,NKX2-5,CTBP1,POLI,DUSP1,NR2F6,FARSA,FOXO3,MTOR,KAT2A,GRIN1,PDIA3,HMGA1,HOXB7,IGF2,IKBKB,ING2,JAK3,MAN2A2,MDM4,CNOT3,YBX1,POLR2J,PRKCSH,RARB,UPF1,RXRA,SIM2,SIX3,SP100,SRP72,TFCP2,THBS1,THRA,ZNF431,ZNF141,BRD3,PABPN1,FZD7,KLF11,PIAS1,USP10,TFAM,ZNF362,SPCS2,HOXB13,ZMYND11,PAPOLA,TAF3,PIWIL4,HMX3,OTUD7B,ZNF665,ZNF552,ZNF568,ZNF703,TET1,POLR2M,ZNF420,THAP1,IRX4,NLRC5,POLR1B,WDTC1,ZNF414,C1orf17…	83	4817
2	5430	POLR2A	4007	Tel	Telencephalon	0.129135360222	GO:0009889	b	4	regulation of biosynthetic process	708,1482,1487,1843,2063,2309,2475,2648,2696,2902,3159,3217,3481,3551,3622,3718,4194,4849,4904,5439,5915,5976,6256,6493,6496,6672,7024,7057,7067,170959,7700,8019,8324,8462,8554,7019,149076,10481,10771,83860,143689,340784,56957,79788,79818,374900,80139,80312,147923,55145,50805,84166,23038,84330,84808,284358,283337,283459,54106,55749,55829,23558,56413,56987,647219,26122,168374,27336,63893,64115,1630…	C1QBP,NKX2-5,CTBP1,DUSP1,NR2F6,FOXO3,MTOR,KAT2A,GIPR,GRIN1,HMGA1,HOXB7,IGF2,IKBKB,ING2,JAK3,MDM4,CNOT3,YBX1,POLR2J,RARB,UPF1,RXRA,SIM2,SIX3,SP100,TFCP2,THBS1,THRA,ZNF431,ZNF141,BRD3,FZD7,KLF11,PIAS1,TFAM,ZNF362,HOXB13,ZMYND11,TAF3,PIWIL4,HMX3,OTUD7B,ZNF665,ZNF552,ZNF568,ZNF703,TET1,ZNF420,THAP1,IRX4,NLRC5,WDTC1,ZNF414,C1orf170,MAMSTR,ZNF740,GATC,TLR9,CCAR1,VIMP,WBP2,LTB4R2,BBX,ASCL5,EPC2,ZNF92,HT…	72	4042
2	5430	POLR2A	4007	Tel	Telencephalon	0.129135360222	GO:0032615	b	4	interleukin-12 production	708,3718,7057,54106	C1QBP,JAK3,THBS1,TLR9	4	50
2	5430	POLR2A	4007	Tel	Telencephalon	0.129135360222	GO:0032870	b	4	cellular response to hormone stimulus	1843,2063,2475,3481,3718,5566,5915,6256,7067,9113,80139,23038,54106,54331,55829,23558	DUSP1,NR2F6,MTOR,IGF2,JAK3,PRKACA,RARB,RXRA,THRA,LATS1,ZNF703,WDTC1,TLR9,GNG2,VIMP,WBP2	16	572
2	5430	POLR2A	4007	Tel	Telencephalon	0.129135360222	GO:0034645	b	4	cellular macromolecule biosynthetic process	708,1482,1487,11201,1843,2063,2193,2309,2475,2648,2902,2923,3159,3217,3481,3551,3622,3718,4122,4194,4849,4904,5439,5589,5915,5976,6256,6493,6496,6672,6731,7024,7057,7067,170959,7700,8019,8106,8324,8462,8554,9100,7019,149076,9789,10481,10771,10914,83860,143689,340784,56957,79788,79818,374900,80139,80312,147923,55145,50805,84166,84172,23038,84330,84808,284358,283337,283459,54106,55749,55829,23558,5…	C1QBP,NKX2-5,CTBP1,POLI,DUSP1,NR2F6,FARSA,FOXO3,MTOR,KAT2A,GRIN1,PDIA3,HMGA1,HOXB7,IGF2,IKBKB,ING2,JAK3,MAN2A2,MDM4,CNOT3,YBX1,POLR2J,PRKCSH,RARB,UPF1,RXRA,SIM2,SIX3,SP100,SRP72,TFCP2,THBS1,THRA,ZNF431,ZNF141,BRD3,PABPN1,FZD7,KLF11,PIAS1,USP10,TFAM,ZNF362,SPCS2,HOXB13,ZMYND11,PAPOLA,TAF3,PIWIL4,HMX3,OTUD7B,ZNF665,ZNF552,ZNF568,ZNF703,TET1,ZNF420,THAP1,IRX4,NLRC5,POLR1B,WDTC1,ZNF414,C1orf170,MAMST…	81	4667
2	5430	POLR2A	4007	Tel	Telencephalon	0.129135360222	GO:0072594	b	4	establishment of protein localization to organelle	841,2475,2648,2923,3718,6496,55705,6711,6731,7067,7879,8324,9789,9917,51095,54106,29927	CASP8,MTOR,KAT2A,PDIA3,JAK3,SIX3,IPO9,SPTBN1,SRP72,THRA,RAB7A,FZD7,SPCS2,FAM20B,TRNT1,TLR9,SEC61A1	17	611
2	5430	POLR2A	4007	Tel	Telencephalon	0.129135360222	GO:1901362	b	4	organic cyclic compound biosynthetic process	515,708,205,1482,1487,11201,1843,2063,2309,2475,2631,2648,2696,2902,3159,3217,3481,3551,3622,4194,4849,4904,5439,5915,6256,6493,6496,6672,7024,7067,170959,7700,8019,8106,8324,8462,8554,9100,7019,149076,10481,10771,10914,83860,340784,56957,79788,79818,374900,80139,80312,81488,147923,55145,50805,84166,84172,23038,84330,51816,84808,284358,283337,54106,55749,23558,56413,56987,647219,26122,168374,2733…	ATP5F1,C1QBP,AK4,NKX2-5,CTBP1,POLI,DUSP1,NR2F6,FOXO3,MTOR,GBAS,KAT2A,GIPR,GRIN1,HMGA1,HOXB7,IGF2,IKBKB,ING2,MDM4,CNOT3,YBX1,POLR2J,RARB,RXRA,SIM2,SIX3,SP100,TFCP2,THRA,ZNF431,ZNF141,BRD3,PABPN1,FZD7,KLF11,PIAS1,USP10,TFAM,ZNF362,HOXB13,ZMYND11,PAPOLA,TAF3,HMX3,OTUD7B,ZNF665,ZNF552,ZNF568,ZNF703,TET1,POLR2M,ZNF420,THAP1,IRX4,NLRC5,POLR1B,WDTC1,ZNF414,CECR1,C1orf170,MAMSTR,ZNF740,TLR9,CCAR1,WBP2,LT…	75	4238
2	5430	POLR2A	4007	Tel	Telencephalon	0.130854199496	GO:1902582	b	4	single-organism intracellular transport	515,841,2475,2648,2923,3718,4053,5566,5976,6496,55705,6672,6711,6731,7067,7879,8106,8324,9145,9527,9789,9917,11260,51095,79585,114879,84236,54106,55829,55973,23212,29927,63893	ATP5F1,CASP8,MTOR,KAT2A,PDIA3,JAK3,LTBP2,PRKACA,UPF1,SIX3,IPO9,SP100,SPTBN1,SRP72,THRA,RAB7A,PABPN1,FZD7,SYNGR1,GOSR1,SPCS2,FAM20B,XPOT,TRNT1,CORO7,OSBPL5,RHBDD1,TLR9,VIMP,BCAP29,RRS1,SEC61A1,UBE2O	33	1546
2	5430	POLR2A	4007	Tel	Telencephalon	0.13924510996	GO:0019318	b	5	hexose metabolic process	2475,2648,3481,4122,5528,5566,55829,23038,282969	MTOR,KAT2A,IGF2,MAN2A2,PPP2R5D,PRKACA,VIMP,WDTC1,C10orf125	9	259
2	5430	POLR2A	4007	Tel	Telencephalon	0.142903468258	GO:0006606	b	4	protein import into nucleus	2475,2923,3718,6496,55705,6711,7067,8324,54106	MTOR,PDIA3,JAK3,SIX3,IPO9,SPTBN1,THRA,FZD7,TLR9	9	251
2	5430	POLR2A	4007	Tel	Telencephalon	0.142903468258	GO:0032507	b	4	maintenance of protein location in cell	2923,7067,9113,83860,23353	PDIA3,THRA,LATS1,TAF3,SUN1	5	88
2	5430	POLR2A	4007	Tel	Telencephalon	0.142903468258	GO:0044744	b	4	protein targeting to nucleus	2475,2923,3718,6496,55705,6711,7067,8324,54106	MTOR,PDIA3,JAK3,SIX3,IPO9,SPTBN1,THRA,FZD7,TLR9	9	251
2	5430	POLR2A	4007	Tel	Telencephalon	0.142903468258	GO:0046907	b	4	intracellular transport	515,841,2475,2648,2923,3718,4053,5566,5976,6496,55705,6672,6711,6731,7067,7879,8106,8324,9145,9527,9789,9917,11260,51095,79585,114879,84236,84932,54106,22931,55829,55973,23212,27236,29927,63893	ATP5F1,CASP8,MTOR,KAT2A,PDIA3,JAK3,LTBP2,PRKACA,UPF1,SIX3,IPO9,SP100,SPTBN1,SRP72,THRA,RAB7A,PABPN1,FZD7,SYNGR1,GOSR1,SPCS2,FAM20B,XPOT,TRNT1,CORO7,OSBPL5,RHBDD1,RAB2B,TLR9,RAB18,VIMP,BCAP29,RRS1,ARFIP1,SEC61A1,UBE2O	36	1758
2	5430	POLR2A	4007	Tel	Telencephalon	0.142903468258	GO:0051918	b	4	negative regulation of fibrinolysis	7056,7057	THBD,THBS1	2	9
2	5430	POLR2A	4007	Tel	Telencephalon	0.161522089838	GO:1901360	b	3	organic cyclic compound metabolic process	515,708,205,1482,1487,11201,1843,2063,2193,2309,2475,2631,2648,2696,2902,3159,3188,3217,3481,3551,3622,4194,4849,4904,7019,5439,5528,5915,5976,6256,6493,6496,6672,6741,7024,7057,7067,170959,80139,7700,8019,8106,8324,8462,8554,9092,9100,149076,140890,9836,9879,10262,10481,10771,10914,339175,83860,51095,143689,340784,56957,79622,79788,79818,374900,80312,113179,81488,114879,147923,50805,84166,84172,…	ATP5F1,C1QBP,AK4,NKX2-5,CTBP1,POLI,DUSP1,NR2F6,FARSA,FOXO3,MTOR,GBAS,KAT2A,GIPR,GRIN1,HMGA1,HNRNPH2,HOXB7,IGF2,IKBKB,ING2,MDM4,CNOT3,YBX1,TFAM,POLR2J,PPP2R5D,RARB,UPF1,RXRA,SIM2,SIX3,SP100,SSB,TFCP2,THBS1,THRA,ZNF431,ZNF703,ZNF141,BRD3,PABPN1,FZD7,KLF11,PIAS1,SART1,USP10,ZNF362,SREK1,LCMT2,DDX46,SF3B4,HOXB13,ZMYND11,PAPOLA,METTL2A,TAF3,TRNT1,PIWIL4,HMX3,OTUD7B,SNRNP25,ZNF665,ZNF552,ZNF568,TET1,AD…	97	5769
2	5430	POLR2A	4007	Tel	Telencephalon	0.170457108792	GO:0007566	b	3	embryo implantation	708,6256,340784,84172	C1QBP,RXRA,HMX3,POLR1B	4	50
2	5430	POLR2A	4007	Tel	Telencephalon	0.178659216028	GO:0031641	b	4	regulation of myelination	2475,5915,6256	MTOR,RARB,RXRA	3	32
2	5430	POLR2A	4007	Tel	Telencephalon	0.186717225921	GO:0043433	b	4	negative regulation of sequence-specific DNA binding transcription factor activity	6672,7067,170959,83860,84166,54106	SP100,THRA,ZNF431,TAF3,NLRC5,TLR9	6	135
2	5430	POLR2A	4007	Tel	Telencephalon	0.212990982831	GO:0034641	b	3	cellular nitrogen compound metabolic process	515,708,205,1482,1487,11201,1843,2063,2193,2309,2475,2631,2648,2696,2875,2902,3159,3188,3217,3481,3551,3622,4194,4849,4904,7019,5439,5528,5720,5915,5976,6256,6493,6496,6672,6731,6741,7024,7057,7067,170959,80139,7700,8019,8106,8324,8462,8554,9092,9100,149076,9789,140890,9836,9879,10262,10481,10771,10914,339175,83860,51095,143689,340784,56957,79622,79788,79818,374900,80312,113179,81488,147923,50805…	ATP5F1,C1QBP,AK4,NKX2-5,CTBP1,POLI,DUSP1,NR2F6,FARSA,FOXO3,MTOR,GBAS,KAT2A,GIPR,GPT,GRIN1,HMGA1,HNRNPH2,HOXB7,IGF2,IKBKB,ING2,MDM4,CNOT3,YBX1,TFAM,POLR2J,PPP2R5D,PSME1,RARB,UPF1,RXRA,SIM2,SIX3,SP100,SRP72,SSB,TFCP2,THBS1,THRA,ZNF431,ZNF703,ZNF141,BRD3,PABPN1,FZD7,KLF11,PIAS1,SART1,USP10,ZNF362,SPCS2,SREK1,LCMT2,DDX46,SF3B4,HOXB13,ZMYND11,PAPOLA,METTL2A,TAF3,TRNT1,PIWIL4,HMX3,OTUD7B,SNRNP25,ZNF665…	100	6150
2	5430	POLR2A	4007	Tel	Telencephalon	0.212990982831	GO:0045185	b	3	maintenance of protein location	2923,7067,9113,83860,23353	PDIA3,THRA,LATS1,TAF3,SUN1	5	95
2	5430	POLR2A	4007	Tel	Telencephalon	0.212990982831	GO:0071495	b	3	cellular response to endogenous stimulus	1482,1843,2063,2309,2475,2648,3481,3622,3718,4053,5566,5915,6256,7057,7067,7442,80139,9113,23038,54106,54331,55829,23558,63893,64115	NKX2-5,DUSP1,NR2F6,FOXO3,MTOR,KAT2A,IGF2,ING2,JAK3,LTBP2,PRKACA,RARB,RXRA,THBS1,THRA,TRPV1,ZNF703,LATS1,WDTC1,TLR9,GNG2,VIMP,WBP2,UBE2O,C10orf54	25	1132
2	5430	POLR2A	4007	Tel	Telencephalon	0.217828728517	GO:0043195	c	2	terminal bouton	2902,7879,9145,80331	GRIN1,RAB7A,SYNGR1,DNAJC5	4	60
2	5430	POLR2A	4007	Tel	Telencephalon	0.262390122863	GO:0006807	b	2	nitrogen compound metabolic process	515,708,205,1482,1487,11201,1843,2063,2193,2309,2475,2631,2648,2653,2696,2875,2902,3159,3188,3217,3481,3551,3622,4194,4849,4904,7019,5439,5528,5589,5720,5915,5976,6256,6493,6496,6672,6731,6741,7024,7057,7067,170959,80139,7700,8019,8106,8324,8462,8554,9092,9100,9789,140890,9836,9879,10262,10481,10771,10914,339175,83860,143689,340784,56957,79622,79788,79818,374900,80312,113179,81488,51095,147923,50…	ATP5F1,C1QBP,AK4,NKX2-5,CTBP1,POLI,DUSP1,NR2F6,FARSA,FOXO3,MTOR,GBAS,KAT2A,GCSH,GIPR,GPT,GRIN1,HMGA1,HNRNPH2,HOXB7,IGF2,IKBKB,ING2,MDM4,CNOT3,YBX1,TFAM,POLR2J,PPP2R5D,PRKCSH,PSME1,RARB,UPF1,RXRA,SIM2,SIX3,SP100,SRP72,SSB,TFCP2,THBS1,THRA,ZNF431,ZNF703,ZNF141,BRD3,PABPN1,FZD7,KLF11,PIAS1,SART1,USP10,SPCS2,SREK1,LCMT2,DDX46,SF3B4,HOXB13,ZMYND11,PAPOLA,METTL2A,TAF3,PIWIL4,HMX3,OTUD7B,SNRNP25,ZNF665,…	106	6474
2	5978	REST	4007	Tel	Telencephalon	0.00365766820472	GO:0021586	b	5	pons maturation	2902,8851	GRIN1,CDK5R1	2	3
2	5978	REST	4007	Tel	Telencephalon	0.00846469503458	GO:0021578	b	5	hindbrain maturation	2902,8851	GRIN1,CDK5R1	2	7
2	5978	REST	4007	Tel	Telencephalon	0.00846469503458	GO:0021626	b	5	central nervous system maturation	2902,8851	GRIN1,CDK5R1	2	7
2	5978	REST	4007	Tel	Telencephalon	0.0332341592448	GO:0033267	c	3	axon part	2902,3746,8506,8775	GRIN1,KCNC1,CNTNAP1,NAPA	4	168
2	5978	REST	4007	Tel	Telencephalon	0.0332341592448	GO:0036477	c	3	somatodendritic compartment	658,2775,2902,3746,81488,8851,57468	BMPR1B,GNAO1,GRIN1,KCNC1,POLR2M,CDK5R1,SLC12A5	7	602
2	5978	REST	4007	Tel	Telencephalon	0.0332341592448	GO:0043025	c	3	neuronal cell body	658,2902,3746,81488,8851,57468	BMPR1B,GRIN1,KCNC1,POLR2M,CDK5R1,SLC12A5	6	388
2	5978	REST	4007	Tel	Telencephalon	0.0371081295031	GO:0070013	c	3	intracellular organelle lumen	1463,4292,4331,5465,5546,5589,5599,8817,140775,9801,140890,9857,9879,81488,51755,8851,89797,57092,57674,91452,26122,80273	NCAN,MLH1,MNAT1,PPARA,PRCC,PRKCSH,MAPK8,FGF18,SMCR8,MRPL19,SREK1,CEP350,DDX46,POLR2M,CDK12,CDK5R1,NAV2,PCNP,RNF213,ACBD5,EPC2,GRPEL1	22	4011
2	5978	REST	4007	Tel	Telencephalon	0.0388674499693	GO:0005509	m	5	calcium ion binding	1463,2902,5589,7163,8851,145741,25992	NCAN,GRIN1,PRKCSH,TPD52,CDK5R1,C2CD4A,SNED1	7	668
2	5978	REST	4007	Tel	Telencephalon	0.0388674499693	GO:0016462	m	5	pyrophosphatase activity	2775,4292,4331,7139,9879,11020,89797,57674	GNAO1,MLH1,MNAT1,TNNT2,DDX46,IFT27,NAV2,RNF213	8	800
2	5978	REST	4007	Tel	Telencephalon	0.0473217109726	GO:0030425	c	4	dendrite	658,2775,2902,3746,8851,57468	BMPR1B,GNAO1,GRIN1,KCNC1,CDK5R1,SLC12A5	6	415
2	5978	REST	4007	Tel	Telencephalon	0.0473217109726	GO:0032590	c	4	dendrite membrane	2902,3746	GRIN1,KCNC1	2	23
2	5978	REST	4007	Tel	Telencephalon	0.0475260576444	GO:0030424	c	4	axon	2902,3746,8506,8775,8851	GRIN1,KCNC1,CNTNAP1,NAPA,CDK5R1	5	365
2	5978	REST	4007	Tel	Telencephalon	0.0475260576444	GO:0032589	c	4	neuron projection membrane	2902,3746	GRIN1,KCNC1	2	36
2	5978	REST	4007	Tel	Telencephalon	0.0475260576444	GO:0098797	c	4	plasma membrane protein complex	658,2775,2902,3746,8506,59284	BMPR1B,GNAO1,GRIN1,KCNC1,CNTNAP1,CACNG7	6	511
2	5978	REST	4007	Tel	Telencephalon	0.0478296226058	GO:0043005	c	3	neuron projection	658,2775,2902,3746,8506,8775,8851,57468	BMPR1B,GNAO1,GRIN1,KCNC1,CNTNAP1,NAPA,CDK5R1,SLC12A5	8	891
2	5978	REST	4007	Tel	Telencephalon	0.0547291285278	GO:0007411	b	5	axon guidance	658,1463,1959,2902,8506,8851	BMPR1B,NCAN,EGR2,GRIN1,CNTNAP1,CDK5R1	6	405
2	5978	REST	4007	Tel	Telencephalon	0.0558527688621	GO:0031201	c	4	SNARE complex	8775,9527	NAPA,GOSR1	2	46
2	5978	REST	4007	Tel	Telencephalon	0.0657424778376	GO:0043233	c	2	organelle lumen	1463,4292,4331,5465,5546,5589,5599,8817,9801,140890,9857,9879,140775,81488,51755,8851,89797,57092,57674,91452,26122,80273	NCAN,MLH1,MNAT1,PPARA,PRCC,PRKCSH,MAPK8,FGF18,MRPL19,SREK1,CEP350,DDX46,SMCR8,POLR2M,CDK12,CDK5R1,NAV2,PCNP,RNF213,ACBD5,EPC2,GRPEL1	22	4066
2	5978	REST	4007	Tel	Telencephalon	0.0657424778376	GO:0044297	c	2	cell body	658,2902,3746,81488,8851,57468	BMPR1B,GRIN1,KCNC1,POLR2M,CDK5R1,SLC12A5	6	440
2	5978	REST	4007	Tel	Telencephalon	0.0657424778376	GO:0098796	c	2	membrane protein complex	658,2775,2902,3746,8506,8775,9527,9789,59284	BMPR1B,GNAO1,GRIN1,KCNC1,CNTNAP1,NAPA,GOSR1,SPCS2,CACNG7	9	1023
2	5978	REST	4007	Tel	Telencephalon	0.0736847036351	GO:0021548	b	3	pons development	2902,8851	GRIN1,CDK5R1	2	13
2	5978	REST	4007	Tel	Telencephalon	0.0736847036351	GO:0030902	b	3	hindbrain development	1959,2902,3746,8851	EGR2,GRIN1,KCNC1,CDK5R1	4	139
2	5978	REST	4007	Tel	Telencephalon	0.0739071981547	GO:0007417	b	4	central nervous system development	1463,1959,2775,2902,3746,4331,8775,8851,89797	NCAN,EGR2,GNAO1,GRIN1,KCNC1,MNAT1,NAPA,CDK5R1,NAV2	9	887
2	5978	REST	4007	Tel	Telencephalon	0.0739071981547	GO:0021783	b	4	preganglionic parasympathetic fiber development	1959,89797	EGR2,NAV2	2	17
2	5978	REST	4007	Tel	Telencephalon	0.0739071981547	GO:0031175	b	4	neuron projection development	658,1463,1959,2775,2902,5589,5599,8506,8851	BMPR1B,NCAN,EGR2,GNAO1,GRIN1,PRKCSH,MAPK8,CNTNAP1,CDK5R1	9	897
2	5978	REST	4007	Tel	Telencephalon	0.0739071981547	GO:0048486	b	4	parasympathetic nervous system development	1959,89797	EGR2,NAV2	2	19
2	5978	REST	4007	Tel	Telencephalon	0.0739071981547	GO:0097485	b	4	neuron projection guidance	658,1463,1959,2902,8506,8851	BMPR1B,NCAN,EGR2,GRIN1,CNTNAP1,CDK5R1	6	405
2	5978	REST	4007	Tel	Telencephalon	0.0757674195336	GO:0010038	b	4	response to metal ion	2902,3746,4331,5599,7139	GRIN1,KCNC1,MNAT1,MAPK8,TNNT2	5	295
2	5978	REST	4007	Tel	Telencephalon	0.0782185426029	GO:0014072	b	5	response to isoquinoline alkaloid	2775,2902	GNAO1,GRIN1	2	29
2	5978	REST	4007	Tel	Telencephalon	0.0782185426029	GO:0061036	b	5	positive regulation of cartilage development	658,8817	BMPR1B,FGF18	2	29
2	5978	REST	4007	Tel	Telencephalon	0.0814408822662	GO:0002063	b	4	chondrocyte development	658,8817	BMPR1B,FGF18	2	26
2	5978	REST	4007	Tel	Telencephalon	0.089507399706	GO:0010035	b	3	response to inorganic substance	2775,2902,3746,4331,5599,7139	GNAO1,GRIN1,KCNC1,MNAT1,MAPK8,TNNT2	6	440
2	5978	REST	4007	Tel	Telencephalon	0.089507399706	GO:0022037	b	3	metencephalon development	2902,3746,8851	GRIN1,KCNC1,CDK5R1	3	97
2	5978	REST	4007	Tel	Telencephalon	0.089507399706	GO:0051640	b	3	organelle localization	4292,8775,9527,81488,145741,29899	MLH1,NAPA,GOSR1,POLR2M,C2CD4A,GPSM2	6	420
2	5978	REST	4007	Tel	Telencephalon	0.089507399706	GO:0051656	b	3	establishment of organelle localization	4292,8775,9527,145741,29899	MLH1,NAPA,GOSR1,C2CD4A,GPSM2	5	316
2	5978	REST	4007	Tel	Telencephalon	0.0934631552143	GO:0051592	b	5	response to calcium ion	2902,4331,7139	GRIN1,MNAT1,TNNT2	3	111
2	5978	REST	4007	Tel	Telencephalon	0.0964826082495	GO:0000149	m	3	SNARE binding	8775,9527,145741	NAPA,GOSR1,C2CD4A	3	120
2	5978	REST	4007	Tel	Telencephalon	0.0964826082495	GO:0016817	m	3	hydrolase activity, acting on acid anhydrides	2775,4292,4331,7139,9879,11020,89797,57674	GNAO1,MLH1,MNAT1,TNNT2,DDX46,IFT27,NAV2,RNF213	8	803
2	5978	REST	4007	Tel	Telencephalon	0.0978125171221	GO:0016818	m	4	hydrolase activity, acting on acid anhydrides, in phosphorus-containing anhydrides	2775,4292,4331,7139,9879,11020,89797,57674	GNAO1,MLH1,MNAT1,TNNT2,DDX46,IFT27,NAV2,RNF213	8	802
2	5978	REST	4007	Tel	Telencephalon	0.102951020001	GO:0007420	b	3	brain development	1959,2775,2902,3746,4331,8775,8851	EGR2,GNAO1,GRIN1,KCNC1,MNAT1,NAPA,CDK5R1	7	662
2	5978	REST	4007	Tel	Telencephalon	0.105288603739	GO:0006935	b	3	chemotaxis	658,1463,1959,2902,8506,8817,8851	BMPR1B,NCAN,EGR2,GRIN1,CNTNAP1,FGF18,CDK5R1	7	691
2	5978	REST	4007	Tel	Telencephalon	0.105288603739	GO:0030030	b	3	cell projection organization	658,1463,1959,2775,2902,5589,5599,8506,11020,8851	BMPR1B,NCAN,EGR2,GNAO1,GRIN1,PRKCSH,MAPK8,CNTNAP1,IFT27,CDK5R1	10	1310
2	5978	REST	4007	Tel	Telencephalon	0.105288603739	GO:0060322	b	3	head development	1959,2775,2902,3746,4331,8775,8851	EGR2,GNAO1,GRIN1,KCNC1,MNAT1,NAPA,CDK5R1	7	701
2	5978	REST	4007	Tel	Telencephalon	0.105288603739	GO:1901698	b	3	response to nitrogen compound	1959,1975,2775,2902,3746,5465,5599,8817	EGR2,EIF4B,GNAO1,GRIN1,KCNC1,PPARA,MAPK8,FGF18	8	898
2	5978	REST	4007	Tel	Telencephalon	0.106630561241	GO:0030182	b	5	neuron differentiation	658,1463,1959,2775,2902,5589,5599,8506,8775,8851	BMPR1B,NCAN,EGR2,GNAO1,GRIN1,PRKCSH,MAPK8,CNTNAP1,NAPA,CDK5R1	10	1286
2	5978	REST	4007	Tel	Telencephalon	0.117505693212	GO:0048666	b	4	neuron development	658,1463,1959,2775,2902,5589,5599,8506,8851	BMPR1B,NCAN,EGR2,GNAO1,GRIN1,PRKCSH,MAPK8,CNTNAP1,CDK5R1	9	1032
2	5978	REST	4007	Tel	Telencephalon	0.133293279409	GO:0014075	b	4	response to amine	2902,3746	GRIN1,KCNC1	2	43
2	5978	REST	4007	Tel	Telencephalon	0.133293279409	GO:0043279	b	4	response to alkaloid	2775,2902,5465	GNAO1,GRIN1,PPARA	3	132
2	5978	REST	4007	Tel	Telencephalon	0.133293279409	GO:0048483	b	4	autonomic nervous system development	1959,89797	EGR2,NAV2	2	44
2	5978	REST	4007	Tel	Telencephalon	0.133293279409	GO:0051049	b	4	regulation of transport	2775,2902,3746,5465,5599,7139,8775,9527,9789,8851,145741,59284	GNAO1,GRIN1,KCNC1,PPARA,MAPK8,TNNT2,NAPA,GOSR1,SPCS2,CDK5R1,C2CD4A,CACNG7	12	1727
2	5978	REST	4007	Tel	Telencephalon	0.13406830169	GO:0021545	b	4	cranial nerve development	1959,89797	EGR2,NAV2	2	46
2	5978	REST	4007	Tel	Telencephalon	0.329321309024	GO:0042330	b	2	taxis	658,1463,1959,2902,8506,8817,8851	BMPR1B,NCAN,EGR2,GRIN1,CNTNAP1,FGF18,CDK5R1	7	691
2	6667	SP1	4007	Tel	Telencephalon	0.00278611485403	GO:0030990	c	3	intraciliary transport particle	7289,11020,90410	TULP3,IFT27,IFT20	3	30
2	6667	SP1	4007	Tel	Telencephalon	0.00783415690085	GO:0001221	m	4	transcription cofactor binding	2309,84181	FOXO3,CHD6	2	14
2	6667	SP1	4007	Tel	Telencephalon	0.00783415690085	GO:0003677	m	4	DNA binding	25,904,2309,4292,5452,7067,7182,7700,8362,79725,80312,84181,51710,55755,56987,168374	ABL1,CCNT1,FOXO3,MLH1,POU2F2,THRA,NR2C2,ZNF141,HIST1H4K,THAP9,TET1,CHD6,ZNF44,CDK5RAP2,BBX,ZNF92	16	2380
2	6667	SP1	4007	Tel	Telencephalon	0.0174981315462	GO:0030992	c	3	intraciliary transport particle B	11020,90410	IFT27,IFT20	2	18
2	6667	SP1	4007	Tel	Telencephalon	0.0174981315462	GO:0070013	c	3	intracellular organelle lumen	25,904,2309,4292,5720,7067,7182,7289,8362,9553,79622,80010,84181,84188,51538,55082,22888,55729,56987,57546,80273	ABL1,CCNT1,FOXO3,MLH1,PSME1,THRA,NR2C2,TULP3,HIST1H4K,MRPL33,SNRNP25,RMI1,CHD6,FAR1,ZCCHC17,ARGLU1,UBOX5,ATF7IP,BBX,PDP2,GRPEL1	21	4011
2	6667	SP1	4007	Tel	Telencephalon	0.0174981315462	GO:0097546	c	3	ciliary base	7289,90410	TULP3,IFT20	2	24
2	6667	SP1	4007	Tel	Telencephalon	0.0262757431118	GO:0005634	c	4	nucleus	25,904,2309,4292,4792,5452,5720,6513,7067,7182,7289,7700,7779,8019,8362,11130,79622,80010,80312,84181,51538,51710,55082,22888,55729,23353,56890,56987,168374,29066	ABL1,CCNT1,FOXO3,MLH1,NFKBIA,POU2F2,PSME1,SLC2A1,THRA,NR2C2,TULP3,ZNF141,SLC30A1,BRD3,HIST1H4K,ZWINT,SNRNP25,RMI1,TET1,CHD6,ZCCHC17,ZNF44,ARGLU1,UBOX5,ATF7IP,SUN1,MDM1,BBX,ZNF92,ZC3H7A	30	6535
2	6667	SP1	4007	Tel	Telencephalon	0.034134296605	GO:0044428	c	3	nuclear part	25,904,2309,4292,5720,7067,7182,7289,7779,8362,79622,80010,84181,51538,55082,22888,55729,23353,56987	ABL1,CCNT1,FOXO3,MLH1,PSME1,THRA,NR2C2,TULP3,SLC30A1,HIST1H4K,SNRNP25,RMI1,CHD6,ZCCHC17,ARGLU1,UBOX5,ATF7IP,SUN1,BBX	19	3720
2	6667	SP1	4007	Tel	Telencephalon	0.0368684327003	GO:0097542	c	3	ciliary tip	11020,90410	IFT27,IFT20	2	43
2	6667	SP1	4007	Tel	Telencephalon	0.0476694002783	GO:0001067	m	4	regulatory region nucleic acid binding	904,2309,5452,7067,7700,55755,168374	CCNT1,FOXO3,POU2F2,THRA,ZNF141,CDK5RAP2,ZNF92	7	782
2	6667	SP1	4007	Tel	Telencephalon	0.0487527957392	GO:0000975	m	5	regulatory region DNA binding	904,2309,5452,7067,7700,55755,168374	CCNT1,FOXO3,POU2F2,THRA,ZNF141,CDK5RAP2,ZNF92	7	782
2	6667	SP1	4007	Tel	Telencephalon	0.0487527957392	GO:0043566	m	5	structure-specific DNA binding	2309,4292,7067,80312	FOXO3,MLH1,THRA,TET1	4	252
2	6667	SP1	4007	Tel	Telencephalon	0.0678295607021	GO:0003676	m	3	nucleic acid binding	25,904,2309,4292,5452,55755,7067,7182,7700,8362,79725,80312,114984,84181,51538,51710,55421,56987,168374,29066	ABL1,CCNT1,FOXO3,MLH1,POU2F2,CDK5RAP2,THRA,NR2C2,ZNF141,HIST1H4K,THAP9,TET1,FLYWCH2,CHD6,ZCCHC17,ZNF44,C17orf85,BBX,ZNF92,ZC3H7A	20	3827
2	6667	SP1	4007	Tel	Telencephalon	0.0707971756975	GO:0043233	c	2	organelle lumen	25,904,2309,4292,5720,7067,7182,7289,8362,9553,79622,80010,84181,84188,51538,55082,22888,55729,56987,57546,80273	ABL1,CCNT1,FOXO3,MLH1,PSME1,THRA,NR2C2,TULP3,HIST1H4K,MRPL33,SNRNP25,RMI1,CHD6,FAR1,ZCCHC17,ARGLU1,UBOX5,ATF7IP,BBX,PDP2,GRPEL1	21	4066
2	6667	SP1	4007	Tel	Telencephalon	0.0884414227781	GO:0005654	c	4	nucleoplasm	25,904,2309,4292,5720,7067,7182,8362,79622,80010,84181,55082,22888,55729,56987	ABL1,CCNT1,FOXO3,MLH1,PSME1,THRA,NR2C2,HIST1H4K,SNRNP25,RMI1,CHD6,ARGLU1,UBOX5,ATF7IP,BBX	15	2802
2	6667	SP1	4007	Tel	Telencephalon	0.102445736711	GO:0051641	b	2	cellular localization	25,4053,4292,4792,5452,6513,55755,7067,7289,7779,8506,11020,11130,84932,23353,90410,80273	ABL1,LTBP2,MLH1,NFKBIA,POU2F2,SLC2A1,CDK5RAP2,THRA,TULP3,SLC30A1,CNTNAP1,IFT27,ZWINT,RAB2B,SUN1,IFT20,GRPEL1	17	2873
2	6667	SP1	4007	Tel	Telencephalon	0.105626560952	GO:0006304	b	5	DNA modification	8362,80312,55729	HIST1H4K,TET1,ATF7IP	3	119
2	6667	SP1	4007	Tel	Telencephalon	0.105626560952	GO:0006351	b	5	transcription, DNA-templated	25,904,2309,4792,5452,7067,7182,7289,7700,8019,8362,80312,84181,51710,55082,55729,55755,56987,168374	ABL1,CCNT1,FOXO3,NFKBIA,POU2F2,THRA,NR2C2,TULP3,ZNF141,BRD3,HIST1H4K,TET1,CHD6,ZNF44,ARGLU1,ATF7IP,CDK5RAP2,BBX,ZNF92	19	3521
2	6667	SP1	4007	Tel	Telencephalon	0.105626560952	GO:0019219	b	5	regulation of nucleobase-containing compound metabolic process	25,904,2309,4292,4792,5452,7067,7182,7289,7700,8019,8362,80312,84181,51710,55082,55729,55755,56987,168374	ABL1,CCNT1,FOXO3,MLH1,NFKBIA,POU2F2,THRA,NR2C2,TULP3,ZNF141,BRD3,HIST1H4K,TET1,CHD6,ZNF44,ARGLU1,ATF7IP,CDK5RAP2,BBX,ZNF92	20	3817
2	6667	SP1	4007	Tel	Telencephalon	0.105626560952	GO:0031326	b	5	regulation of cellular biosynthetic process	25,904,2309,4792,5452,7067,7182,7289,7700,8019,8362,80312,84181,51710,55082,55729,55755,56987,57546,168374	ABL1,CCNT1,FOXO3,NFKBIA,POU2F2,THRA,NR2C2,TULP3,ZNF141,BRD3,HIST1H4K,TET1,CHD6,ZNF44,ARGLU1,ATF7IP,CDK5RAP2,BBX,PDP2,ZNF92	20	4000
2	6667	SP1	4007	Tel	Telencephalon	0.105626560952	GO:0032774	b	5	RNA biosynthetic process	25,904,2309,4792,5452,7067,7182,7289,7700,8019,8362,80312,84181,51710,55082,55729,55755,56987,168374	ABL1,CCNT1,FOXO3,NFKBIA,POU2F2,THRA,NR2C2,TULP3,ZNF141,BRD3,HIST1H4K,TET1,CHD6,ZNF44,ARGLU1,ATF7IP,CDK5RAP2,BBX,ZNF92	19	3659
2	6667	SP1	4007	Tel	Telencephalon	0.105626560952	GO:0051220	b	5	cytoplasmic sequestering of protein	4792,7067	NFKBIA,THRA	2	40
2	6667	SP1	4007	Tel	Telencephalon	0.105626560952	GO:0051252	b	5	regulation of RNA metabolic process	25,904,2309,4792,5452,7067,7182,7289,7700,8019,8362,80312,84181,51710,55082,55729,55755,56987,168374	ABL1,CCNT1,FOXO3,NFKBIA,POU2F2,THRA,NR2C2,TULP3,ZNF141,BRD3,HIST1H4K,TET1,CHD6,ZNF44,ARGLU1,ATF7IP,CDK5RAP2,BBX,ZNF92	19	3521
2	6667	SP1	4007	Tel	Telencephalon	0.107438359308	GO:0006306	b	4	DNA methylation	8362,80312,55729	HIST1H4K,TET1,ATF7IP	3	86
2	6667	SP1	4007	Tel	Telencephalon	0.107438359308	GO:0016070	b	4	RNA metabolic process	25,904,2309,4292,4792,5452,7067,7182,7289,7700,8019,8362,79622,80312,113179,84181,51710,55082,55729,55755,56987,168374	ABL1,CCNT1,FOXO3,MLH1,NFKBIA,POU2F2,THRA,NR2C2,TULP3,ZNF141,BRD3,HIST1H4K,SNRNP25,TET1,ADAT3,CHD6,ZNF44,ARGLU1,ATF7IP,CDK5RAP2,BBX,ZNF92	22	4320
2	6667	SP1	4007	Tel	Telencephalon	0.107438359308	GO:0032507	b	4	maintenance of protein location in cell	4792,7067,23353	NFKBIA,THRA,SUN1	3	88
2	6667	SP1	4007	Tel	Telencephalon	0.107438359308	GO:0090304	b	4	nucleic acid metabolic process	25,904,2309,4292,4792,5452,7067,7182,7289,7700,8019,8362,79622,79725,80010,80312,113179,84181,51710,55082,55729,55755,56987,168374	ABL1,CCNT1,FOXO3,MLH1,NFKBIA,POU2F2,THRA,NR2C2,TULP3,ZNF141,BRD3,HIST1H4K,SNRNP25,THAP9,RMI1,TET1,ADAT3,CHD6,ZNF44,ARGLU1,ATF7IP,CDK5RAP2,BBX,ZNF92	24	4792
2	6667	SP1	4007	Tel	Telencephalon	0.107893142583	GO:0051171	b	4	regulation of nitrogen compound metabolic process	25,904,2309,4292,4792,5452,5720,7067,7182,7289,7700,8019,8362,80312,84181,51710,55082,55729,55755,56987,168374	ABL1,CCNT1,FOXO3,MLH1,NFKBIA,POU2F2,PSME1,THRA,NR2C2,TULP3,ZNF141,BRD3,HIST1H4K,TET1,CHD6,ZNF44,ARGLU1,ATF7IP,CDK5RAP2,BBX,ZNF92	21	4101
2	6667	SP1	4007	Tel	Telencephalon	0.109466406232	GO:0010556	b	5	regulation of macromolecule biosynthetic process	25,904,2309,4792,5452,7067,7182,7289,7700,8019,8362,80312,84181,51710,55082,55729,55755,56987,168374	ABL1,CCNT1,FOXO3,NFKBIA,POU2F2,THRA,NR2C2,TULP3,ZNF141,BRD3,HIST1H4K,TET1,CHD6,ZNF44,ARGLU1,ATF7IP,CDK5RAP2,BBX,ZNF92	19	3816
2	6667	SP1	4007	Tel	Telencephalon	0.112892181319	GO:0002381	b	4	immunoglobulin production involved in immunoglobulin mediated immune response	4292,5452	MLH1,POU2F2	2	45
2	6667	SP1	4007	Tel	Telencephalon	0.112892181319	GO:0006298	b	4	mismatch repair	25,4292	ABL1,MLH1	2	34
2	6667	SP1	4007	Tel	Telencephalon	0.112892181319	GO:0009889	b	4	regulation of biosynthetic process	25,904,2309,4792,5452,7067,7182,7289,7700,8019,8362,80312,84181,51710,55082,55729,55755,56987,57546,168374	ABL1,CCNT1,FOXO3,NFKBIA,POU2F2,THRA,NR2C2,TULP3,ZNF141,BRD3,HIST1H4K,TET1,CHD6,ZNF44,ARGLU1,ATF7IP,CDK5RAP2,BBX,PDP2,ZNF92	20	4042
2	6667	SP1	4007	Tel	Telencephalon	0.112892181319	GO:0010467	b	4	gene expression	25,904,2309,4792,5452,5720,7067,7182,7289,7700,8019,8362,9553,79622,80312,113179,84181,51710,55082,55729,55755,56987,168374	ABL1,CCNT1,FOXO3,NFKBIA,POU2F2,PSME1,THRA,NR2C2,TULP3,ZNF141,BRD3,HIST1H4K,MRPL33,SNRNP25,TET1,ADAT3,CHD6,ZNF44,ARGLU1,ATF7IP,CDK5RAP2,BBX,ZNF92	23	5041
2	6667	SP1	4007	Tel	Telencephalon	0.112892181319	GO:0031667	b	4	response to nutrient levels	6513,7067,7182,80010,51538,90410	SLC2A1,THRA,NR2C2,RMI1,ZCCHC17,IFT20	6	630
2	6667	SP1	4007	Tel	Telencephalon	0.112892181319	GO:0034613	b	4	cellular protein localization	4053,4792,7067,7289,8506,11020,84932,23353,90410,80273	LTBP2,NFKBIA,THRA,TULP3,CNTNAP1,IFT27,RAB2B,SUN1,IFT20,GRPEL1	10	1487
2	6667	SP1	4007	Tel	Telencephalon	0.112892181319	GO:0035108	b	4	limb morphogenesis	7289,7700,23387	TULP3,ZNF141,SIK3	3	149
2	6667	SP1	4007	Tel	Telencephalon	0.112892181319	GO:0051276	b	4	chromosome organization	4292,8019,8362,11130,80312,84181,55729,23353	MLH1,BRD3,HIST1H4K,ZWINT,TET1,CHD6,ATF7IP,SUN1	8	981
2	6667	SP1	4007	Tel	Telencephalon	0.112892181319	GO:0051298	b	4	centrosome duplication	9639,55755	ARHGEF10,CDK5RAP2	2	51
2	6667	SP1	4007	Tel	Telencephalon	0.112892181319	GO:0070192	b	4	chromosome organization involved in meiosis	4292,23353	MLH1,SUN1	2	47
2	6667	SP1	4007	Tel	Telencephalon	0.124592139194	GO:0030111	b	5	regulation of Wnt signaling pathway	25,2309,5720,90410	ABL1,FOXO3,PSME1,IFT20	4	294
2	6667	SP1	4007	Tel	Telencephalon	0.124592139194	GO:0051147	b	5	regulation of muscle cell differentiation	25,7067,7182	ABL1,THRA,NR2C2	3	150
2	6667	SP1	4007	Tel	Telencephalon	0.130037877155	GO:0006139	b	3	nucleobase-containing compound metabolic process	25,904,2309,4292,4792,5452,55755,7067,7182,7289,7700,8019,8362,79622,79725,80010,80312,113179,84181,51710,55082,55729,56987,168374	ABL1,CCNT1,FOXO3,MLH1,NFKBIA,POU2F2,CDK5RAP2,THRA,NR2C2,TULP3,ZNF141,BRD3,HIST1H4K,SNRNP25,THAP9,RMI1,TET1,ADAT3,CHD6,ZNF44,ARGLU1,ATF7IP,BBX,ZNF92	24	5371
2	6667	SP1	4007	Tel	Telencephalon	0.130037877155	GO:0006996	b	3	organelle organization	25,4292,55755,7182,8019,8362,8506,9553,9639,11020,11130,80312,84181,51538,55729,23353,90410,80273	ABL1,MLH1,CDK5RAP2,NR2C2,BRD3,HIST1H4K,CNTNAP1,MRPL33,ARHGEF10,IFT27,ZWINT,TET1,CHD6,ZCCHC17,ATF7IP,SUN1,IFT20,GRPEL1	18	3465
2	6667	SP1	4007	Tel	Telencephalon	0.130037877155	GO:0007059	b	3	chromosome segregation	4292,55755,11130,23353	MLH1,CDK5RAP2,ZWINT,SUN1	4	246
2	6667	SP1	4007	Tel	Telencephalon	0.130037877155	GO:0008104	b	3	protein localization	25,4053,4792,5452,6513,7067,7289,8506,11020,84932,23353,23387,90410,80273	ABL1,LTBP2,NFKBIA,POU2F2,SLC2A1,THRA,TULP3,CNTNAP1,IFT27,RAB2B,SUN1,SIK3,IFT20,GRPEL1	14	2295
2	6667	SP1	4007	Tel	Telencephalon	0.130037877155	GO:0009409	b	3	response to cold	4792,7067	NFKBIA,THRA	2	42
2	6667	SP1	4007	Tel	Telencephalon	0.130037877155	GO:0035107	b	3	appendage morphogenesis	7289,7700,23387	TULP3,ZNF141,SIK3	3	149
2	6667	SP1	4007	Tel	Telencephalon	0.130037877155	GO:0045185	b	3	maintenance of protein location	4792,7067,23353	NFKBIA,THRA,SUN1	3	95
2	6667	SP1	4007	Tel	Telencephalon	0.130037877155	GO:0051651	b	3	maintenance of location in cell	4792,7067,23353	NFKBIA,THRA,SUN1	3	99
2	6667	SP1	4007	Tel	Telencephalon	0.130037877155	GO:0070727	b	3	cellular macromolecule localization	4053,4792,7067,7289,8506,11020,84932,23353,90410,80273	LTBP2,NFKBIA,THRA,TULP3,CNTNAP1,IFT27,RAB2B,SUN1,IFT20,GRPEL1	10	1495
2	6667	SP1	4007	Tel	Telencephalon	0.209835456986	GO:0002520	b	2	immune system development	25,2309,4292,4792,5452,7067,8362	ABL1,FOXO3,MLH1,NFKBIA,POU2F2,THRA,HIST1H4K	7	806
2	6872	TAF1	4007	Tel	Telencephalon	0.000119866202516	GO:0003676	m	3	nucleic acid binding	25,708,1387,1975,2063,2475,2923,2969,3181,5452,5976,6711,6731,6741,7067,9092,9100,9592,84060,51373,80312,117246,114984,84172,51538,84330,84450,51742,84844,84893,118460,283489,55749,23212,23524,58486,26058,168374,29066,389677,3170,64852	ABL1,C1QBP,CREBBP,EIF4B,NR2F6,MTOR,PDIA3,GTF2I,HNRNPA2B1,POU2F2,UPF1,SPTBN1,SRP72,SSB,THRA,SART1,USP10,IER2,RBM48,MRPS17,TET1,FTSJ3,FLYWCH2,POLR1B,ZCCHC17,ZNF414,ZNF512,ARID4B,PHF5A,FBXO18,EXOSC6,CHAMP1,CCAR1,RRS1,SRRM2,ZBED5,GIGYF2,ZNF92,ZC3H7A,RBM12B,FOXA2,TUT1	42	3827
2	6872	TAF1	4007	Tel	Telencephalon	0.000259032428126	GO:0043231	c	3	intracellular membrane-bounded organelle	25,708,1387,1487,2063,2475,2648,2653,2923,2969,3181,55319,4331,4849,5049,5452,5528,5720,5976,55632,6319,55705,6652,6711,6731,6741,7067,7163,8775,9092,9100,9321,9527,9592,9650,9801,9857,83860,84060,51373,80010,80230,80312,80331,117246,84172,51538,84330,84450,51742,84844,84893,118460,283459,283489,54901,55082,22931,55707,55729,55749,23095,23212,23259,23524,57092,57448,90410,9653,26122,168374,80273,…	ABL1,C1QBP,CREBBP,CTBP1,NR2F6,MTOR,KAT2A,GCSH,PDIA3,GTF2I,HNRNPA2B1,TMA16,MNAT1,CNOT3,PAFAH1B2,POU2F2,PPP2R5D,PSME1,UPF1,G2E3,SCD,IPO9,SORD,SPTBN1,SRP72,SSB,THRA,TPD52,NAPA,SART1,USP10,TRIP11,GOSR1,IER2,MTFR1,MRPL19,CEP350,TAF3,RBM48,MRPS17,RMI1,RUFY1,TET1,DNAJC5,FTSJ3,POLR1B,ZCCHC17,ZNF414,ZNF512,ARID4B,PHF5A,FBXO18,EXOSC6,GATC,CHAMP1,CDKAL1,ARGLU1,RAB18,NECAP2,ATF7IP,CCAR1,KIF1B,RRS1,DDHD2,SRRM…	78	10292
2	6872	TAF1	4007	Tel	Telencephalon	0.000631419949055	GO:0005634	c	4	nucleus	25,708,1387,1487,2063,2475,2648,2923,2969,3181,55319,4331,4849,5049,5452,5528,5720,5976,55705,6711,6731,6741,7067,9092,9100,9321,9592,9801,9857,83860,84060,80010,80230,80312,117246,84172,51538,84330,84450,51742,84844,84893,118460,283489,55082,55632,55729,55749,23212,23524,57092,26122,168374,29066,3170,128866,64852	ABL1,C1QBP,CREBBP,CTBP1,NR2F6,MTOR,KAT2A,PDIA3,GTF2I,HNRNPA2B1,TMA16,MNAT1,CNOT3,PAFAH1B2,POU2F2,PPP2R5D,PSME1,UPF1,IPO9,SPTBN1,SRP72,SSB,THRA,SART1,USP10,TRIP11,IER2,MRPL19,CEP350,TAF3,RBM48,RMI1,RUFY1,TET1,FTSJ3,POLR1B,ZCCHC17,ZNF414,ZNF512,ARID4B,PHF5A,FBXO18,EXOSC6,CHAMP1,ARGLU1,G2E3,ATF7IP,CCAR1,RRS1,SRRM2,PCNP,EPC2,ZNF92,ZC3H7A,FOXA2,CHMP4B,TUT1	57	6535
2	6872	TAF1	4007	Tel	Telencephalon	0.00103991157181	GO:0030529	c	2	ribonucleoprotein complex	3181,4849,5976,6731,6741,9092,9801,51373,117246,51538,84844,23212,23524	HNRNPA2B1,CNOT3,UPF1,SRP72,SSB,SART1,MRPL19,MRPS17,FTSJ3,ZCCHC17,PHF5A,RRS1,SRRM2	13	680
2	6872	TAF1	4007	Tel	Telencephalon	0.00103991157181	GO:0043229	c	2	intracellular organelle	25,708,1387,1487,2063,2475,2648,2653,2923,2969,3181,55319,4331,4849,5049,5452,5528,5720,5976,55632,6319,55705,6652,6711,6731,6741,7067,7163,8775,9092,9100,9113,9321,9527,9592,9650,9801,9857,83860,84060,51373,80010,80230,80312,80331,117246,84172,51538,84330,84450,51742,84844,84893,118460,283459,283489,54901,55082,22931,55707,55729,55749,23095,23212,23259,23524,57092,57448,90410,9653,26122,92017,16…	ABL1,C1QBP,CREBBP,CTBP1,NR2F6,MTOR,KAT2A,GCSH,PDIA3,GTF2I,HNRNPA2B1,TMA16,MNAT1,CNOT3,PAFAH1B2,POU2F2,PPP2R5D,PSME1,UPF1,G2E3,SCD,IPO9,SORD,SPTBN1,SRP72,SSB,THRA,TPD52,NAPA,SART1,USP10,LATS1,TRIP11,GOSR1,IER2,MTFR1,MRPL19,CEP350,TAF3,RBM48,MRPS17,RMI1,RUFY1,TET1,DNAJC5,FTSJ3,POLR1B,ZCCHC17,ZNF414,ZNF512,ARID4B,PHF5A,FBXO18,EXOSC6,GATC,CHAMP1,CDKAL1,ARGLU1,RAB18,NECAP2,ATF7IP,CCAR1,KIF1B,RRS1,DDHD…	81	11284
2	6872	TAF1	4007	Tel	Telencephalon	0.00120956377178	GO:0043227	c	2	membrane-bounded organelle	25,708,1387,1487,2063,2475,2648,2653,2923,2969,3181,55319,4331,4849,5049,5452,5528,5720,5976,55632,6319,55705,6652,6711,6731,6741,7067,7163,8775,9092,9100,9321,9527,9592,9650,9801,9857,83860,84060,51373,80010,80230,80312,80331,117246,84172,51538,84330,84450,51742,84844,84893,118460,283459,283489,54901,55028,55082,55233,22931,55707,55729,55749,23095,23212,23259,23524,57092,57448,90410,9653,26122,9…	ABL1,C1QBP,CREBBP,CTBP1,NR2F6,MTOR,KAT2A,GCSH,PDIA3,GTF2I,HNRNPA2B1,TMA16,MNAT1,CNOT3,PAFAH1B2,POU2F2,PPP2R5D,PSME1,UPF1,G2E3,SCD,IPO9,SORD,SPTBN1,SRP72,SSB,THRA,TPD52,NAPA,SART1,USP10,TRIP11,GOSR1,IER2,MTFR1,MRPL19,CEP350,TAF3,RBM48,MRPS17,RMI1,RUFY1,TET1,DNAJC5,FTSJ3,POLR1B,ZCCHC17,ZNF414,ZNF512,ARID4B,PHF5A,FBXO18,EXOSC6,GATC,CHAMP1,CDKAL1,C17orf80,ARGLU1,MOB1A,RAB18,NECAP2,ATF7IP,CCAR1,KIF1B,…	81	11424
2	6872	TAF1	4007	Tel	Telencephalon	0.00154663933955	GO:0005654	c	4	nucleoplasm	25,1387,1487,2063,2475,2648,2969,3181,4331,5528,5720,5976,7067,9092,9100,9857,83860,84060,80010,84172,84450,51742,84844,283489,55082,55729,55749,23524,57092,26122,64852	ABL1,CREBBP,CTBP1,NR2F6,MTOR,KAT2A,GTF2I,HNRNPA2B1,MNAT1,PPP2R5D,PSME1,UPF1,THRA,SART1,USP10,CEP350,TAF3,RBM48,RMI1,POLR1B,ZNF512,ARID4B,PHF5A,CHAMP1,ARGLU1,ATF7IP,CCAR1,SRRM2,PCNP,EPC2,TUT1	31	2802
2	6872	TAF1	4007	Tel	Telencephalon	0.0016285009321	GO:0097159	m	2	organic cyclic compound binding	25,708,1387,1487,1975,2063,2475,2923,2969,3181,5452,5976,6652,6711,6731,6741,7067,9092,9100,9113,9592,84060,51373,80312,117246,114984,84172,51538,84330,84450,51742,84844,84893,118460,283459,283489,22931,55749,23095,23212,23524,123283,58486,26058,168374,80273,29066,389677,3170,64852	ABL1,C1QBP,CREBBP,CTBP1,EIF4B,NR2F6,MTOR,PDIA3,GTF2I,HNRNPA2B1,POU2F2,UPF1,SORD,SPTBN1,SRP72,SSB,THRA,SART1,USP10,LATS1,IER2,RBM48,MRPS17,TET1,FTSJ3,FLYWCH2,POLR1B,ZCCHC17,ZNF414,ZNF512,ARID4B,PHF5A,FBXO18,EXOSC6,GATC,CHAMP1,RAB18,CCAR1,KIF1B,RRS1,SRRM2,TARSL2,ZBED5,GIGYF2,ZNF92,GRPEL1,ZC3H7A,RBM12B,FOXA2,TUT1	50	5754
2	6872	TAF1	4007	Tel	Telencephalon	0.0016285009321	GO:1901363	m	2	heterocyclic compound binding	25,708,1387,1487,1975,2063,2475,2923,2969,3181,5452,5976,6652,6711,6731,6741,7067,9092,9100,9113,9592,84060,51373,80312,117246,114984,84172,51538,84330,84450,51742,84844,84893,118460,283459,283489,22931,55749,23095,23212,23524,123283,58486,26058,168374,80273,29066,389677,3170,64852	ABL1,C1QBP,CREBBP,CTBP1,EIF4B,NR2F6,MTOR,PDIA3,GTF2I,HNRNPA2B1,POU2F2,UPF1,SORD,SPTBN1,SRP72,SSB,THRA,SART1,USP10,LATS1,IER2,RBM48,MRPS17,TET1,FTSJ3,FLYWCH2,POLR1B,ZCCHC17,ZNF414,ZNF512,ARID4B,PHF5A,FBXO18,EXOSC6,GATC,CHAMP1,RAB18,CCAR1,KIF1B,RRS1,SRRM2,TARSL2,ZBED5,GIGYF2,ZNF92,GRPEL1,ZC3H7A,RBM12B,FOXA2,TUT1	50	5680
2	6872	TAF1	4007	Tel	Telencephalon	0.00272741136956	GO:0016071	b	5	mRNA metabolic process	708,1975,3181,4331,4849,5976,6741,9092,84844,118460,55749,23524,64852	C1QBP,EIF4B,HNRNPA2B1,MNAT1,CNOT3,UPF1,SSB,SART1,PHF5A,EXOSC6,CCAR1,SRRM2,TUT1	13	594
2	6872	TAF1	4007	Tel	Telencephalon	0.00272741136956	GO:0034660	b	5	ncRNA metabolic process	6741,9092,339175,117246,84172,118460,283459,54901,23212,123283,64852	SSB,SART1,METTL2A,FTSJ3,POLR1B,EXOSC6,GATC,CDKAL1,RRS1,TARSL2,TUT1	11	414
2	6872	TAF1	4007	Tel	Telencephalon	0.0043329328447	GO:0006396	b	5	RNA processing	708,3181,4331,6741,9092,339175,117246,84844,118460,54901,55749,23212,23524,64852	C1QBP,HNRNPA2B1,MNAT1,SSB,SART1,METTL2A,FTSJ3,PHF5A,EXOSC6,CDKAL1,CCAR1,RRS1,SRRM2,TUT1	14	743
2	6872	TAF1	4007	Tel	Telencephalon	0.0043329328447	GO:0006412	b	5	translation	708,1975,2475,4849,5976,6731,9801,51373,283459,54901,123283,26058	C1QBP,EIF4B,MTOR,CNOT3,UPF1,SRP72,MRPL19,MRPS17,GATC,CDKAL1,TARSL2,GIGYF2	12	573
2	6872	TAF1	4007	Tel	Telencephalon	0.00515136773791	GO:0033365	b	5	protein localization to organelle	2475,2648,2923,55705,6711,6731,7067,9321,83860,283489,90410,80273,29927,128866	MTOR,KAT2A,PDIA3,IPO9,SPTBN1,SRP72,THRA,TRIP11,TAF3,CHAMP1,IFT20,GRPEL1,SEC61A1,CHMP4B	14	804
2	6872	TAF1	4007	Tel	Telencephalon	0.00515136773791	GO:0043043	b	5	peptide biosynthetic process	708,1975,2475,4849,5976,6731,9801,51373,283459,54901,123283,26058	C1QBP,EIF4B,MTOR,CNOT3,UPF1,SRP72,MRPL19,MRPS17,GATC,CDKAL1,TARSL2,GIGYF2	12	599
2	6872	TAF1	4007	Tel	Telencephalon	0.00768824572304	GO:0044424	c	2	intracellular part	25,708,1387,1487,1975,2063,2475,2648,2653,2923,2969,3181,55319,4331,4849,5049,5452,5528,5720,5976,55632,6319,55705,6652,6711,6731,6741,7067,7163,8775,9092,9100,9113,9321,9527,9592,9650,9801,9857,83860,84060,51373,80010,80230,80312,80331,117246,84172,51538,84330,84450,51742,84844,84893,118460,283459,283489,54901,55082,55233,55270,22931,55707,55729,55749,23095,23212,23259,23524,57092,57448,90410,12…	ABL1,C1QBP,CREBBP,CTBP1,EIF4B,NR2F6,MTOR,KAT2A,GCSH,PDIA3,GTF2I,HNRNPA2B1,TMA16,MNAT1,CNOT3,PAFAH1B2,POU2F2,PPP2R5D,PSME1,UPF1,G2E3,SCD,IPO9,SORD,SPTBN1,SRP72,SSB,THRA,TPD52,NAPA,SART1,USP10,LATS1,TRIP11,GOSR1,IER2,MTFR1,MRPL19,CEP350,TAF3,RBM48,MRPS17,RMI1,RUFY1,TET1,DNAJC5,FTSJ3,POLR1B,ZCCHC17,ZNF414,ZNF512,ARID4B,PHF5A,FBXO18,EXOSC6,GATC,CHAMP1,CDKAL1,ARGLU1,MOB1A,NUDT15,RAB18,NECAP2,ATF7IP,CC…	86	12988
2	6872	TAF1	4007	Tel	Telencephalon	0.00814259835748	GO:0016482	b	5	cytoplasmic transport	25,2475,2648,2923,5976,55705,6711,6731,7067,9321,9527,22931,23212,80273,29927,128866	ABL1,MTOR,KAT2A,PDIA3,UPF1,IPO9,SPTBN1,SRP72,THRA,TRIP11,GOSR1,RAB18,RRS1,GRPEL1,SEC61A1,CHMP4B	16	1076
2	6872	TAF1	4007	Tel	Telencephalon	0.00814259835748	GO:0043604	b	5	amide biosynthetic process	708,1975,2475,4849,5976,6731,9801,51373,283459,54901,123283,26058	C1QBP,EIF4B,MTOR,CNOT3,UPF1,SRP72,MRPL19,MRPS17,GATC,CDKAL1,TARSL2,GIGYF2	12	661
2	6872	TAF1	4007	Tel	Telencephalon	0.0101614614674	GO:0005730	c	4	nucleolus	25,708,55319,5049,6711,6731,117246,84172,51538,118460,55632,23212,64852	ABL1,C1QBP,TMA16,PAFAH1B2,SPTBN1,SRP72,FTSJ3,POLR1B,ZCCHC17,EXOSC6,G2E3,RRS1,TUT1	13	840
2	6872	TAF1	4007	Tel	Telencephalon	0.0126852121103	GO:0071013	c	4	catalytic step 2 spliceosome	3181,9092,84844,23524	HNRNPA2B1,SART1,PHF5A,SRRM2	4	84
2	6872	TAF1	4007	Tel	Telencephalon	0.0129777244368	GO:0005801	c	4	cis-Golgi network	9321,9527,90410	TRIP11,GOSR1,IFT20	3	41
2	6872	TAF1	4007	Tel	Telencephalon	0.0178657770503	GO:0004887	m	4	thyroid hormone receptor activity	2063,7067	NR2F6,THRA	2	8
2	6872	TAF1	4007	Tel	Telencephalon	0.0218025770538	GO:0043022	m	4	ribosome binding	708,2475,29927	C1QBP,MTOR,SEC61A1	3	41
2	6872	TAF1	4007	Tel	Telencephalon	0.0222353254616	GO:0005622	c	2	intracellular	25,708,1387,1487,1975,2063,2475,2648,2653,2923,2969,3181,55319,4331,4849,5049,5452,5528,5720,5976,55632,6319,55705,6652,6711,6731,6741,7067,7163,8775,9092,9100,9113,9321,9527,9592,9650,9801,9857,83860,84060,51373,80010,80230,80312,80331,117246,84172,51538,84330,84450,51742,84844,84893,118460,283459,283489,54901,55082,55233,55270,22931,55707,55729,55749,23095,23212,23259,23524,57092,57448,90410,12…	ABL1,C1QBP,CREBBP,CTBP1,EIF4B,NR2F6,MTOR,KAT2A,GCSH,PDIA3,GTF2I,HNRNPA2B1,TMA16,MNAT1,CNOT3,PAFAH1B2,POU2F2,PPP2R5D,PSME1,UPF1,G2E3,SCD,IPO9,SORD,SPTBN1,SRP72,SSB,THRA,TPD52,NAPA,SART1,USP10,LATS1,TRIP11,GOSR1,IER2,MTFR1,MRPL19,CEP350,TAF3,RBM48,MRPS17,RMI1,RUFY1,TET1,DNAJC5,FTSJ3,POLR1B,ZCCHC17,ZNF414,ZNF512,ARID4B,PHF5A,FBXO18,EXOSC6,GATC,CHAMP1,CDKAL1,ARGLU1,MOB1A,NUDT15,RAB18,NECAP2,ATF7IP,CC…	86	13310
2	6872	TAF1	4007	Tel	Telencephalon	0.0227399992478	GO:0043021	m	3	ribonucleoprotein complex binding	708,2475,6731,29927	C1QBP,MTOR,SRP72,SEC61A1	4	80
2	6872	TAF1	4007	Tel	Telencephalon	0.0258599471944	GO:0000428	c	4	DNA-directed RNA polymerase complex	2648,4331,83860,84172	KAT2A,MNAT1,TAF3,POLR1B	4	118
2	6872	TAF1	4007	Tel	Telencephalon	0.0258599471944	GO:0005819	c	4	spindle	2648,9113,9857,283489,57448,27436	KAT2A,LATS1,CEP350,CHAMP1,BIRC6,EML4	6	283
2	6872	TAF1	4007	Tel	Telencephalon	0.0258599471944	GO:0044451	c	4	nucleoplasm part	1387,2475,2648,4331,9092,83860,84844,23524,26122,64852	CREBBP,MTOR,KAT2A,MNAT1,SART1,TAF3,PHF5A,SRRM2,EPC2,TUT1	10	678
2	6872	TAF1	4007	Tel	Telencephalon	0.0258599471944	GO:0055029	c	4	nuclear DNA-directed RNA polymerase complex	2648,4331,83860,84172	KAT2A,MNAT1,TAF3,POLR1B	4	118
2	6872	TAF1	4007	Tel	Telencephalon	0.0260805192531	GO:0005681	c	3	spliceosomal complex	3181,5976,9092,84844,23524	HNRNPA2B1,UPF1,SART1,PHF5A,SRRM2	5	159
2	6872	TAF1	4007	Tel	Telencephalon	0.0282515075235	GO:0006807	b	2	nitrogen compound metabolic process	25,708,1387,1487,1975,2063,2475,2648,2653,2969,3181,4331,4849,5452,5528,5720,5976,6731,6741,7067,9092,9100,9321,9801,339175,83860,51373,80010,80312,117246,84172,84330,84450,51742,84844,84893,118460,283459,54901,55082,55270,55729,55749,23212,23524,123283,9653,26058,26122,168374,3170,64132,64852	ABL1,C1QBP,CREBBP,CTBP1,EIF4B,NR2F6,MTOR,KAT2A,GCSH,GTF2I,HNRNPA2B1,MNAT1,CNOT3,POU2F2,PPP2R5D,PSME1,UPF1,SRP72,SSB,THRA,SART1,USP10,TRIP11,MRPL19,METTL2A,TAF3,MRPS17,RMI1,TET1,FTSJ3,POLR1B,ZNF414,ZNF512,ARID4B,PHF5A,FBXO18,EXOSC6,GATC,CDKAL1,ARGLU1,NUDT15,ATF7IP,CCAR1,RRS1,SRRM2,TARSL2,HS2ST1,GIGYF2,EPC2,ZNF92,FOXA2,XYLT2,TUT1	53	6474
2	6872	TAF1	4007	Tel	Telencephalon	0.0284492500756	GO:0006518	b	4	peptide metabolic process	708,1975,2475,4849,5976,6731,9801,51373,283459,54901,123283,26058	C1QBP,EIF4B,MTOR,CNOT3,UPF1,SRP72,MRPL19,MRPS17,GATC,CDKAL1,TARSL2,GIGYF2	12	709
2	6872	TAF1	4007	Tel	Telencephalon	0.0284492500756	GO:0010467	b	4	gene expression	25,708,1387,1487,1975,2063,2475,2648,2969,3181,4331,4849,5452,5720,5976,6731,6741,7067,9092,9321,9801,339175,83860,80312,117246,51373,84172,84330,84450,51742,84844,118460,283459,54901,55082,55729,55749,23212,23524,123283,26058,26122,168374,3170,64852	ABL1,C1QBP,CREBBP,CTBP1,EIF4B,NR2F6,MTOR,KAT2A,GTF2I,HNRNPA2B1,MNAT1,CNOT3,POU2F2,PSME1,UPF1,SRP72,SSB,THRA,SART1,TRIP11,MRPL19,METTL2A,TAF3,TET1,FTSJ3,MRPS17,POLR1B,ZNF414,ZNF512,ARID4B,PHF5A,EXOSC6,GATC,CDKAL1,ARGLU1,ATF7IP,CCAR1,RRS1,SRRM2,TARSL2,GIGYF2,EPC2,ZNF92,FOXA2,TUT1	45	5041
2	6872	TAF1	4007	Tel	Telencephalon	0.0284492500756	GO:0016070	b	4	RNA metabolic process	25,708,1387,1487,1975,2063,2475,2648,2969,3181,4331,4849,5452,5976,6741,7067,9092,9321,339175,83860,80312,117246,84172,84330,84450,51742,84844,118460,283459,54901,55082,55729,55749,23212,23524,123283,26122,168374,3170,64852	ABL1,C1QBP,CREBBP,CTBP1,EIF4B,NR2F6,MTOR,KAT2A,GTF2I,HNRNPA2B1,MNAT1,CNOT3,POU2F2,UPF1,SSB,THRA,SART1,TRIP11,METTL2A,TAF3,TET1,FTSJ3,POLR1B,ZNF414,ZNF512,ARID4B,PHF5A,EXOSC6,GATC,CDKAL1,ARGLU1,ATF7IP,CCAR1,RRS1,SRRM2,TARSL2,EPC2,ZNF92,FOXA2,TUT1	40	4320
2	6872	TAF1	4007	Tel	Telencephalon	0.0284492500756	GO:0043254	b	4	regulation of protein complex assembly	2475,6711,7067,8775,9113,348110,55729,128866	MTOR,SPTBN1,THRA,NAPA,LATS1,C15orf38,ATF7IP,CHMP4B	8	322
2	6872	TAF1	4007	Tel	Telencephalon	0.0284492500756	GO:0072594	b	4	establishment of protein localization to organelle	2475,2648,2923,55705,6711,6731,7067,9321,80273,29927,128866	MTOR,KAT2A,PDIA3,IPO9,SPTBN1,SRP72,THRA,TRIP11,GRPEL1,SEC61A1,CHMP4B	11	611
2	6872	TAF1	4007	Tel	Telencephalon	0.0284492500756	GO:0090304	b	4	nucleic acid metabolic process	25,708,1387,1487,1975,2063,2475,2648,2969,3181,4331,4849,5452,5976,6741,7067,9092,9100,9321,339175,83860,80010,80312,117246,84172,84330,84450,51742,84844,84893,118460,283459,54901,55082,55729,55749,23212,23524,123283,26122,168374,3170,64852	ABL1,C1QBP,CREBBP,CTBP1,EIF4B,NR2F6,MTOR,KAT2A,GTF2I,HNRNPA2B1,MNAT1,CNOT3,POU2F2,UPF1,SSB,THRA,SART1,USP10,TRIP11,METTL2A,TAF3,RMI1,TET1,FTSJ3,POLR1B,ZNF414,ZNF512,ARID4B,PHF5A,FBXO18,EXOSC6,GATC,CDKAL1,ARGLU1,ATF7IP,CCAR1,RRS1,SRRM2,TARSL2,EPC2,ZNF92,FOXA2,TUT1	43	4792
2	6872	TAF1	4007	Tel	Telencephalon	0.0301618071119	GO:0015031	b	4	protein transport	25,2475,2648,2923,5452,55705,6711,6731,7067,8775,9113,9321,9527,80230,22931,55707,90410,80273,3170,29927,128866	ABL1,MTOR,KAT2A,PDIA3,POU2F2,IPO9,SPTBN1,SRP72,THRA,NAPA,LATS1,TRIP11,GOSR1,RUFY1,RAB18,NECAP2,IFT20,GRPEL1,FOXA2,SEC61A1,CHMP4B	21	1783
2	6872	TAF1	4007	Tel	Telencephalon	0.0326882180654	GO:0051220	b	5	cytoplasmic sequestering of protein	2923,7067,9113	PDIA3,THRA,LATS1	3	40
2	6872	TAF1	4007	Tel	Telencephalon	0.0332042763489	GO:0006996	b	3	organelle organization	25,708,1387,1487,2475,2648,6711,8506,9113,9321,9527,9650,9801,9857,51373,80312,84172,51538,51742,84893,348110,283459,283489,22931,55729,23212,57448,90410,25771,26122,27436,80273,3170,29927,128866	ABL1,C1QBP,CREBBP,CTBP1,MTOR,KAT2A,SPTBN1,CNTNAP1,LATS1,TRIP11,GOSR1,MTFR1,MRPL19,CEP350,MRPS17,TET1,POLR1B,ZCCHC17,ARID4B,FBXO18,C15orf38,GATC,CHAMP1,RAB18,ATF7IP,RRS1,BIRC6,IFT20,TBC1D22A,EPC2,EML4,GRPEL1,FOXA2,SEC61A1,CHMP4B	35	3465
2	6872	TAF1	4007	Tel	Telencephalon	0.0364344243132	GO:0034248	b	5	regulation of cellular amide metabolic process	708,1975,2475,4849,5976,283459,26058	C1QBP,EIF4B,MTOR,CNOT3,UPF1,GATC,GIGYF2	7	310
2	6872	TAF1	4007	Tel	Telencephalon	0.0364829398361	GO:0009451	b	5	RNA modification	6741,339175,117246,54901	SSB,METTL2A,FTSJ3,CDKAL1	4	99
2	6872	TAF1	4007	Tel	Telencephalon	0.0364829398361	GO:0032104	b	5	regulation of response to extracellular stimulus	2475,2648,5049,51538,90410,128866	MTOR,KAT2A,PAFAH1B2,ZCCHC17,IFT20,CHMP4B	6	239
2	6872	TAF1	4007	Tel	Telencephalon	0.0364829398361	GO:0051169	b	5	nuclear transport	2475,2923,5976,55705,6711,7067,22931,23212	MTOR,PDIA3,UPF1,IPO9,SPTBN1,THRA,RAB18,RRS1	8	416
2	6872	TAF1	4007	Tel	Telencephalon	0.0375019818746	GO:0006139	b	3	nucleobase-containing compound metabolic process	25,708,1387,1487,1975,2063,2475,2648,2969,3181,4331,4849,5452,5528,5976,6741,7067,9092,9100,9321,339175,83860,80010,80312,117246,84172,84330,84450,51742,84844,84893,118460,283459,54901,55082,55270,55729,55749,23212,23524,123283,26122,168374,3170,64852	ABL1,C1QBP,CREBBP,CTBP1,EIF4B,NR2F6,MTOR,KAT2A,GTF2I,HNRNPA2B1,MNAT1,CNOT3,POU2F2,PPP2R5D,UPF1,SSB,THRA,SART1,USP10,TRIP11,METTL2A,TAF3,RMI1,TET1,FTSJ3,POLR1B,ZNF414,ZNF512,ARID4B,PHF5A,FBXO18,EXOSC6,GATC,CDKAL1,ARGLU1,NUDT15,ATF7IP,CCAR1,RRS1,SRRM2,TARSL2,EPC2,ZNF92,FOXA2,TUT1	45	5371
2	6872	TAF1	4007	Tel	Telencephalon	0.0375019818746	GO:0006725	b	3	cellular aromatic compound metabolic process	25,708,1387,1487,1975,2063,2475,2648,2969,3181,4331,4849,5452,5528,5976,6741,7067,9092,9100,9321,339175,83860,80010,80312,117246,84172,84330,84450,51742,84844,84893,118460,283459,54901,55082,55270,55729,55749,23212,23524,123283,26122,168374,3170,64852	ABL1,C1QBP,CREBBP,CTBP1,EIF4B,NR2F6,MTOR,KAT2A,GTF2I,HNRNPA2B1,MNAT1,CNOT3,POU2F2,PPP2R5D,UPF1,SSB,THRA,SART1,USP10,TRIP11,METTL2A,TAF3,RMI1,TET1,FTSJ3,POLR1B,ZNF414,ZNF512,ARID4B,PHF5A,FBXO18,EXOSC6,GATC,CDKAL1,ARGLU1,NUDT15,ATF7IP,CCAR1,RRS1,SRRM2,TARSL2,EPC2,ZNF92,FOXA2,TUT1	45	5557
2	6872	TAF1	4007	Tel	Telencephalon	0.0375019818746	GO:0008104	b	3	protein localization	25,2475,2648,2923,5452,55705,6711,6731,7067,8506,8775,9113,9321,9527,83860,80230,283489,22931,55707,90410,80273,3170,29927,128866	ABL1,MTOR,KAT2A,PDIA3,POU2F2,IPO9,SPTBN1,SRP72,THRA,CNTNAP1,NAPA,LATS1,TRIP11,GOSR1,TAF3,RUFY1,CHAMP1,RAB18,NECAP2,IFT20,GRPEL1,FOXA2,SEC61A1,CHMP4B	24	2295
2	6872	TAF1	4007	Tel	Telencephalon	0.0375019818746	GO:0034641	b	3	cellular nitrogen compound metabolic process	25,708,1387,1487,1975,2063,2475,2648,2969,3181,4331,4849,5452,5528,5720,5976,6731,6741,7067,9092,9100,9321,9801,339175,83860,51373,80010,80312,117246,84172,84330,84450,51742,84844,84893,118460,283459,54901,55082,55270,55729,55749,23212,23524,123283,26058,26122,168374,3170,64852	ABL1,C1QBP,CREBBP,CTBP1,EIF4B,NR2F6,MTOR,KAT2A,GTF2I,HNRNPA2B1,MNAT1,CNOT3,POU2F2,PPP2R5D,PSME1,UPF1,SRP72,SSB,THRA,SART1,USP10,TRIP11,MRPL19,METTL2A,TAF3,MRPS17,RMI1,TET1,FTSJ3,POLR1B,ZNF414,ZNF512,ARID4B,PHF5A,FBXO18,EXOSC6,GATC,CDKAL1,ARGLU1,NUDT15,ATF7IP,CCAR1,RRS1,SRRM2,TARSL2,GIGYF2,EPC2,ZNF92,FOXA2,TUT1	50	6150
2	6872	TAF1	4007	Tel	Telencephalon	0.0375019818746	GO:0045184	b	3	establishment of protein localization	25,2475,2648,2923,5452,55705,6711,6731,7067,8775,9113,9321,9527,80230,22931,55707,90410,80273,3170,29927,128866	ABL1,MTOR,KAT2A,PDIA3,POU2F2,IPO9,SPTBN1,SRP72,THRA,NAPA,LATS1,TRIP11,GOSR1,RUFY1,RAB18,NECAP2,IFT20,GRPEL1,FOXA2,SEC61A1,CHMP4B	21	1903
2	6872	TAF1	4007	Tel	Telencephalon	0.0375019818746	GO:0045185	b	3	maintenance of protein location	2923,7067,9113,83860	PDIA3,THRA,LATS1,TAF3	4	95
2	6872	TAF1	4007	Tel	Telencephalon	0.0375019818746	GO:0046483	b	3	heterocycle metabolic process	25,708,1387,1487,1975,2063,2475,2648,2969,3181,4331,4849,5452,5528,5976,6741,7067,9092,9100,9321,339175,83860,80010,80312,117246,84172,84330,84450,51742,84844,84893,118460,283459,54901,55082,55270,55729,55749,23212,23524,123283,26122,168374,3170,64852	ABL1,C1QBP,CREBBP,CTBP1,EIF4B,NR2F6,MTOR,KAT2A,GTF2I,HNRNPA2B1,MNAT1,CNOT3,POU2F2,PPP2R5D,UPF1,SSB,THRA,SART1,USP10,TRIP11,METTL2A,TAF3,RMI1,TET1,FTSJ3,POLR1B,ZNF414,ZNF512,ARID4B,PHF5A,FBXO18,EXOSC6,GATC,CDKAL1,ARGLU1,NUDT15,ATF7IP,CCAR1,RRS1,SRRM2,TARSL2,EPC2,ZNF92,FOXA2,TUT1	45	5544
2	6872	TAF1	4007	Tel	Telencephalon	0.0375019818746	GO:0051640	b	3	organelle localization	2648,8775,9527,80331,283489,23095,23212,90410,128866	KAT2A,NAPA,GOSR1,DNAJC5,CHAMP1,KIF1B,RRS1,IFT20,CHMP4B	9	420
2	6872	TAF1	4007	Tel	Telencephalon	0.0375019818746	GO:0051651	b	3	maintenance of location in cell	2923,7067,9113,83860	PDIA3,THRA,LATS1,TAF3	4	99
2	6872	TAF1	4007	Tel	Telencephalon	0.0375019818746	GO:0051656	b	3	establishment of organelle localization	8775,9527,80331,283489,23095,23212,128866	NAPA,GOSR1,DNAJC5,CHAMP1,KIF1B,RRS1,CHMP4B	7	316
2	6872	TAF1	4007	Tel	Telencephalon	0.0375019818746	GO:0070727	b	3	cellular macromolecule localization	2475,2648,2923,55705,6711,6731,7067,8506,8775,9113,9321,83860,283489,22931,90410,80273,29927,128866	MTOR,KAT2A,PDIA3,IPO9,SPTBN1,SRP72,THRA,CNTNAP1,NAPA,LATS1,TRIP11,TAF3,CHAMP1,RAB18,IFT20,GRPEL1,SEC61A1,CHMP4B	18	1495
2	6872	TAF1	4007	Tel	Telencephalon	0.0384312384902	GO:0006914	b	4	autophagy	25,2475,2648,5049,9100,51538,90410,128866	ABL1,MTOR,KAT2A,PAFAH1B2,USP10,ZCCHC17,IFT20,CHMP4B	8	389
2	6872	TAF1	4007	Tel	Telencephalon	0.0384312384902	GO:0009059	b	4	macromolecule biosynthetic process	25,708,1387,1487,1975,2063,2475,2648,2923,2969,3181,4331,4849,5452,5976,6731,7067,9100,9321,9801,83860,80010,80312,51373,84172,84330,84450,51742,84844,283459,54901,55082,55729,55749,123283,9653,26058,26122,168374,3170,64132	ABL1,C1QBP,CREBBP,CTBP1,EIF4B,NR2F6,MTOR,KAT2A,PDIA3,GTF2I,HNRNPA2B1,MNAT1,CNOT3,POU2F2,UPF1,SRP72,THRA,USP10,TRIP11,MRPL19,TAF3,RMI1,TET1,MRPS17,POLR1B,ZNF414,ZNF512,ARID4B,PHF5A,GATC,CDKAL1,ARGLU1,ATF7IP,CCAR1,TARSL2,HS2ST1,GIGYF2,EPC2,ZNF92,FOXA2,XYLT2	41	4817
2	6872	TAF1	4007	Tel	Telencephalon	0.0384312384902	GO:0032507	b	4	maintenance of protein location in cell	2923,7067,9113,83860	PDIA3,THRA,LATS1,TAF3	4	88
2	6872	TAF1	4007	Tel	Telencephalon	0.0384312384902	GO:0034613	b	4	cellular protein localization	2475,2648,2923,55705,6711,6731,7067,8506,8775,9113,9321,83860,283489,22931,90410,80273,29927,128866	MTOR,KAT2A,PDIA3,IPO9,SPTBN1,SRP72,THRA,CNTNAP1,NAPA,LATS1,TRIP11,TAF3,CHAMP1,RAB18,IFT20,GRPEL1,SEC61A1,CHMP4B	18	1487
2	6872	TAF1	4007	Tel	Telencephalon	0.0384312384902	GO:0034645	b	4	cellular macromolecule biosynthetic process	25,708,1387,1487,1975,2063,2475,2648,2923,2969,3181,4331,4849,5452,5976,6731,7067,9100,9321,9801,83860,80010,80312,51373,84172,84330,84450,51742,84844,283459,54901,55082,55729,55749,123283,26058,26122,168374,3170,64132	ABL1,C1QBP,CREBBP,CTBP1,EIF4B,NR2F6,MTOR,KAT2A,PDIA3,GTF2I,HNRNPA2B1,MNAT1,CNOT3,POU2F2,UPF1,SRP72,THRA,USP10,TRIP11,MRPL19,TAF3,RMI1,TET1,MRPS17,POLR1B,ZNF414,ZNF512,ARID4B,PHF5A,GATC,CDKAL1,ARGLU1,ATF7IP,CCAR1,TARSL2,GIGYF2,EPC2,ZNF92,FOXA2,XYLT2	40	4667
2	6872	TAF1	4007	Tel	Telencephalon	0.0386664643089	GO:1902580	b	3	single-organism cellular localization	2475,2648,2923,55705,6711,6731,7067,8775,9321,80331,23095,23212,80273,29927,128866	MTOR,KAT2A,PDIA3,IPO9,SPTBN1,SRP72,THRA,NAPA,TRIP11,DNAJC5,KIF1B,RRS1,GRPEL1,SEC61A1,CHMP4B	15	1198
2	6872	TAF1	4007	Tel	Telencephalon	0.0389291805504	GO:0044260	b	3	cellular macromolecule metabolic process	25,708,1387,1487,1975,2063,2475,2648,2923,2969,3181,4331,4849,5452,5528,5720,5976,55632,6711,6731,6741,7067,9092,9100,9113,9321,9801,339175,83860,51373,80010,80312,117246,84172,84330,84450,51742,84844,84893,118460,283459,54901,55082,55729,55749,23212,23524,57092,57448,123283,26058,26122,168374,80273,3170,29927,128866,64132,64852	ABL1,C1QBP,CREBBP,CTBP1,EIF4B,NR2F6,MTOR,KAT2A,PDIA3,GTF2I,HNRNPA2B1,MNAT1,CNOT3,POU2F2,PPP2R5D,PSME1,UPF1,G2E3,SPTBN1,SRP72,SSB,THRA,SART1,USP10,LATS1,TRIP11,MRPL19,METTL2A,TAF3,MRPS17,RMI1,TET1,FTSJ3,POLR1B,ZNF414,ZNF512,ARID4B,PHF5A,FBXO18,EXOSC6,GATC,CDKAL1,ARGLU1,ATF7IP,CCAR1,RRS1,SRRM2,PCNP,BIRC6,TARSL2,GIGYF2,EPC2,ZNF92,GRPEL1,FOXA2,SEC61A1,CHMP4B,XYLT2,TUT1	59	7995
2	6872	TAF1	4007	Tel	Telencephalon	0.0459164060246	GO:0005515	m	2	protein binding	25,708,1387,1487,1975,2063,2475,2648,2923,2969,3181,55319,4331,4849,5049,5452,5528,5976,55632,55705,6652,6711,6741,7067,7163,8506,8775,9092,9100,9113,9321,9527,9857,83860,83937,80010,80230,80331,117246,2797,51389,84172,51538,84330,51742,84893,348110,283459,283489,54901,55082,55233,22931,55729,55749,23095,23212,23524,57035,57092,57448,90410,123283,25771,80273,389677,3170,29927,128866,64852	ABL1,C1QBP,CREBBP,CTBP1,EIF4B,NR2F6,MTOR,KAT2A,PDIA3,GTF2I,HNRNPA2B1,TMA16,MNAT1,CNOT3,PAFAH1B2,POU2F2,PPP2R5D,UPF1,G2E3,IPO9,SORD,SPTBN1,SSB,THRA,TPD52,CNTNAP1,NAPA,SART1,USP10,LATS1,TRIP11,GOSR1,CEP350,TAF3,RASSF4,RMI1,RUFY1,DNAJC5,FTSJ3,GNRH2,RWDD1,POLR1B,ZCCHC17,ZNF414,ARID4B,FBXO18,C15orf38,GATC,CHAMP1,CDKAL1,ARGLU1,MOB1A,RAB18,ATF7IP,CCAR1,KIF1B,RRS1,SRRM2,C1orf63,PCNP,BIRC6,IFT20,TARSL2,TB…	70	10273
2	6872	TAF1	4007	Tel	Telencephalon	0.0481952304217	GO:0030880	c	3	RNA polymerase complex	2648,4331,83860,84172	KAT2A,MNAT1,TAF3,POLR1B	4	120
2	6872	TAF1	4007	Tel	Telencephalon	0.048563141545	GO:0009991	b	3	response to extracellular stimulus	2475,2648,5049,6652,7067,80010,51538,90410,3170,128866	MTOR,KAT2A,PAFAH1B2,SORD,THRA,RMI1,ZCCHC17,IFT20,FOXA2,CHMP4B	10	660
2	6872	TAF1	4007	Tel	Telencephalon	0.0502310957678	GO:0033043	b	5	regulation of organelle organization	25,708,1487,2475,2648,6711,9113,80312,51538,348110,90410,25771,27436,128866	ABL1,C1QBP,CTBP1,MTOR,KAT2A,SPTBN1,LATS1,TET1,ZCCHC17,C15orf38,IFT20,TBC1D22A,EML4,CHMP4B	14	1113
2	6872	TAF1	4007	Tel	Telencephalon	0.0502310957678	GO:0051129	b	5	negative regulation of cellular component organization	1487,2475,6711,7067,80312,348110,27436,3170,128866	CTBP1,MTOR,SPTBN1,THRA,TET1,C15orf38,EML4,FOXA2,CHMP4B	9	550
2	6872	TAF1	4007	Tel	Telencephalon	0.0503757628957	GO:0005667	c	3	transcription factor complex	1387,1487,2648,4331,83860,55729	CREBBP,CTBP1,KAT2A,MNAT1,TAF3,ATF7IP	6	290
2	6872	TAF1	4007	Tel	Telencephalon	0.0522366007567	GO:0007049	b	3	cell cycle	25,1387,1487,2475,4331,5720,6711,9092,9113,83937,283489,55749,23212,57092,57448,26058,27436,128866	ABL1,CREBBP,CTBP1,MTOR,MNAT1,PSME1,SPTBN1,SART1,LATS1,RASSF4,CHAMP1,CCAR1,RRS1,PCNP,BIRC6,GIGYF2,EML4,CHMP4B	18	1674
2	6872	TAF1	4007	Tel	Telencephalon	0.0522366007567	GO:0044087	b	3	regulation of cellular component biogenesis	2475,6711,7067,8775,9113,348110,55729,90410,25771,128866	MTOR,SPTBN1,THRA,NAPA,LATS1,C15orf38,ATF7IP,IFT20,TBC1D22A,CHMP4B	10	689
2	6872	TAF1	4007	Tel	Telencephalon	0.0522366007567	GO:1901360	b	3	organic cyclic compound metabolic process	25,708,1387,1487,1975,2063,2475,2648,2969,3181,4331,4849,5452,5528,5976,6741,7067,9092,9100,9321,339175,83860,80010,80312,117246,84172,84330,84450,51742,84844,84893,118460,283459,54901,55082,55270,55729,55749,23212,23524,123283,26122,168374,3170,64852	ABL1,C1QBP,CREBBP,CTBP1,EIF4B,NR2F6,MTOR,KAT2A,GTF2I,HNRNPA2B1,MNAT1,CNOT3,POU2F2,PPP2R5D,UPF1,SSB,THRA,SART1,USP10,TRIP11,METTL2A,TAF3,RMI1,TET1,FTSJ3,POLR1B,ZNF414,ZNF512,ARID4B,PHF5A,FBXO18,EXOSC6,GATC,CDKAL1,ARGLU1,NUDT15,ATF7IP,CCAR1,RRS1,SRRM2,TARSL2,EPC2,ZNF92,FOXA2,TUT1	45	5769
2	6872	TAF1	4007	Tel	Telencephalon	0.0522366007567	GO:1902589	b	3	single-organism organelle organization	25,708,1387,1487,2475,2648,6711,9113,9527,9801,9857,51373,80312,51538,51742,348110,283459,283489,23212,57448,90410,25771,27436,128866	ABL1,C1QBP,CREBBP,CTBP1,MTOR,KAT2A,SPTBN1,LATS1,GOSR1,MRPL19,CEP350,MRPS17,TET1,ZCCHC17,ARID4B,C15orf38,GATC,CHAMP1,RRS1,BIRC6,IFT20,TBC1D22A,EML4,CHMP4B	24	2480
2	6872	TAF1	4007	Tel	Telencephalon	0.0522822085804	GO:0044248	b	3	cellular catabolic process	25,1975,2475,2648,2653,4849,5049,5720,5976,6652,9100,51538,84893,118460,55270,57092,90410,128866,64852	ABL1,EIF4B,MTOR,KAT2A,GCSH,CNOT3,PAFAH1B2,PSME1,UPF1,SORD,USP10,ZCCHC17,FBXO18,EXOSC6,NUDT15,PCNP,IFT20,CHMP4B,TUT1	19	1822
2	6872	TAF1	4007	Tel	Telencephalon	0.0527185447848	GO:0031667	b	4	response to nutrient levels	2475,2648,5049,6652,7067,80010,51538,90410,3170,128866	MTOR,KAT2A,PAFAH1B2,SORD,THRA,RMI1,ZCCHC17,IFT20,FOXA2,CHMP4B	10	630
2	6872	TAF1	4007	Tel	Telencephalon	0.0527185447848	GO:0043603	b	4	cellular amide metabolic process	708,1975,2475,4849,5976,6731,9801,51373,283459,54901,123283,26058	C1QBP,EIF4B,MTOR,CNOT3,UPF1,SRP72,MRPL19,MRPS17,GATC,CDKAL1,TARSL2,GIGYF2	12	866
2	6872	TAF1	4007	Tel	Telencephalon	0.0527185447848	GO:0050000	b	4	chromosome localization	283489,23212,128866	CHAMP1,RRS1,CHMP4B	3	54
2	6872	TAF1	4007	Tel	Telencephalon	0.0527185447848	GO:0051276	b	4	chromosome organization	1387,1487,2648,9113,80312,51742,84893,283489,55729,23212,26122,3170,128866	CREBBP,CTBP1,KAT2A,LATS1,TET1,ARID4B,FBXO18,CHAMP1,ATF7IP,RRS1,EPC2,FOXA2,CHMP4B	13	981
2	6872	TAF1	4007	Tel	Telencephalon	0.0527185447848	GO:0051303	b	4	establishment of chromosome localization	283489,23212,128866	CHAMP1,RRS1,CHMP4B	3	54
2	6872	TAF1	4007	Tel	Telencephalon	0.0527185447848	GO:1903047	b	4	mitotic cell cycle process	25,1387,4331,5720,6711,9113,283489,23212,57448,26058,27436,128866	ABL1,CREBBP,MNAT1,PSME1,SPTBN1,LATS1,CHAMP1,RRS1,BIRC6,GIGYF2,EML4,CHMP4B	12	842
2	6872	TAF1	4007	Tel	Telencephalon	0.0572881590473	GO:0043933	b	3	macromolecular complex subunit organization	25,708,1387,1487,2475,2648,4331,5976,6711,7067,8775,9092,9113,9801,51373,80312,51742,348110,55729,26122,27436,3170,128866	ABL1,C1QBP,CREBBP,CTBP1,MTOR,KAT2A,MNAT1,UPF1,SPTBN1,THRA,NAPA,SART1,LATS1,MRPL19,MRPS17,TET1,ARID4B,C15orf38,ATF7IP,EPC2,EML4,FOXA2,CHMP4B	23	2405
2	6872	TAF1	4007	Tel	Telencephalon	0.0620822931942	GO:0000819	b	4	sister chromatid segregation	9113,283489,23212,128866	LATS1,CHAMP1,RRS1,CHMP4B	4	119
2	6872	TAF1	4007	Tel	Telencephalon	0.0620822931942	GO:0032543	b	4	mitochondrial translation	708,9801,51373,283459	C1QBP,MRPL19,MRPS17,GATC	4	118
2	6872	TAF1	4007	Tel	Telencephalon	0.0632944057566	GO:0006886	b	5	intracellular protein transport	2475,2648,2923,55705,6711,6731,7067,8775,9321,22931,80273,29927,128866	MTOR,KAT2A,PDIA3,IPO9,SPTBN1,SRP72,THRA,NAPA,TRIP11,RAB18,GRPEL1,SEC61A1,CHMP4B	13	1033
2	6872	TAF1	4007	Tel	Telencephalon	0.0632993678327	GO:0002039	m	3	p53 binding	1387,9100,83860	CREBBP,USP10,TAF3	3	59
2	6872	TAF1	4007	Tel	Telencephalon	0.0656999502786	GO:0016236	b	4	macroautophagy	2475,2648,5049,51538,90410,128866	MTOR,KAT2A,PAFAH1B2,ZCCHC17,IFT20,CHMP4B	6	281
2	6872	TAF1	4007	Tel	Telencephalon	0.0659451773119	GO:1902582	b	4	single-organism intracellular transport	25,2475,2648,2923,5976,55705,6711,6731,7067,8775,9321,9527,23095,23212,80273,29927,128866	ABL1,MTOR,KAT2A,PDIA3,UPF1,IPO9,SPTBN1,SRP72,THRA,NAPA,TRIP11,GOSR1,KIF1B,RRS1,GRPEL1,SEC61A1,CHMP4B	17	1546
2	6872	TAF1	4007	Tel	Telencephalon	0.0660483546917	GO:0009056	b	2	catabolic process	25,1975,2475,2648,2653,4849,5049,5528,5720,5976,6652,7067,9100,51538,84893,118460,55270,23259,57092,90410,128866,64852	ABL1,EIF4B,MTOR,KAT2A,GCSH,CNOT3,PAFAH1B2,PPP2R5D,PSME1,UPF1,SORD,THRA,USP10,ZCCHC17,FBXO18,EXOSC6,NUDT15,DDHD2,PCNP,IFT20,CHMP4B,TUT1	22	2184
2	6872	TAF1	4007	Tel	Telencephalon	0.0660483546917	GO:0033036	b	2	macromolecule localization	25,2475,2648,2923,3181,5452,5976,55705,6711,6731,7067,8506,8775,9113,9321,9527,83860,80230,283489,22931,55707,90410,80273,3170,29927,128866	ABL1,MTOR,KAT2A,PDIA3,HNRNPA2B1,POU2F2,UPF1,IPO9,SPTBN1,SRP72,THRA,CNTNAP1,NAPA,LATS1,TRIP11,GOSR1,TAF3,RUFY1,CHAMP1,RAB18,NECAP2,IFT20,GRPEL1,FOXA2,SEC61A1,CHMP4B	26	2634
2	6872	TAF1	4007	Tel	Telencephalon	0.0660483546917	GO:0051641	b	2	cellular localization	25,2475,2648,2923,5452,5976,55705,6711,6731,7067,8506,8775,9113,9321,9527,83860,80331,2797,283489,22931,23095,23212,90410,80273,3170,29927,128866	ABL1,MTOR,KAT2A,PDIA3,POU2F2,UPF1,IPO9,SPTBN1,SRP72,THRA,CNTNAP1,NAPA,LATS1,TRIP11,GOSR1,TAF3,DNAJC5,GNRH2,CHAMP1,RAB18,KIF1B,RRS1,IFT20,GRPEL1,FOXA2,SEC61A1,CHMP4B	27	2873
2	6872	TAF1	4007	Tel	Telencephalon	0.0682473753921	GO:0001824	b	3	blastocyst development	4849,55632,80312	CNOT3,G2E3,TET1	3	73
2	6872	TAF1	4007	Tel	Telencephalon	0.0700158292275	GO:1901575	b	3	organic substance catabolic process	1975,2475,2653,4849,5049,5528,5720,5976,6652,7067,9100,84893,118460,55270,23259,57092,128866,64852	EIF4B,MTOR,GCSH,CNOT3,PAFAH1B2,PPP2R5D,PSME1,UPF1,SORD,THRA,USP10,FBXO18,EXOSC6,NUDT15,DDHD2,PCNP,CHMP4B,TUT1	18	1761
2	6872	TAF1	4007	Tel	Telencephalon	0.0711973722933	GO:0070566	m	5	adenylyltransferase activity	25,64852	ABL1,TUT1	2	24
2	6872	TAF1	4007	Tel	Telencephalon	0.0752824228954	GO:0043241	b	5	protein complex disassembly	5976,6711,8775,9801,51373,27436	UPF1,SPTBN1,NAPA,MRPL19,MRPS17,EML4	6	295
2	6872	TAF1	4007	Tel	Telencephalon	0.079223349312	GO:0007067	b	4	mitotic nuclear division	25,9113,283489,23212,57448,27436,128866	ABL1,LATS1,CHAMP1,RRS1,BIRC6,EML4,CHMP4B	7	406
2	6872	TAF1	4007	Tel	Telencephalon	0.079223349312	GO:0031669	b	4	cellular response to nutrient levels	2475,2648,5049,51538,90410,3170,128866	MTOR,KAT2A,PAFAH1B2,ZCCHC17,IFT20,FOXA2,CHMP4B	7	401
2	6872	TAF1	4007	Tel	Telencephalon	0.079223349312	GO:0032984	b	4	macromolecular complex disassembly	5976,6711,8775,9801,51373,27436	UPF1,SPTBN1,NAPA,MRPL19,MRPS17,EML4	6	306
2	6872	TAF1	4007	Tel	Telencephalon	0.079223349312	GO:0034655	b	4	nucleobase-containing compound catabolic process	1975,4849,5976,84893,118460,55270,64852	EIF4B,CNOT3,UPF1,FBXO18,EXOSC6,NUDT15,TUT1	7	396
2	6872	TAF1	4007	Tel	Telencephalon	0.079223349312	GO:0042254	b	4	ribosome biogenesis	708,9092,117246,118460,23212	C1QBP,SART1,FTSJ3,EXOSC6,RRS1	5	219
2	6872	TAF1	4007	Tel	Telencephalon	0.079223349312	GO:0044271	b	4	cellular nitrogen compound biosynthetic process	25,708,1387,1487,1975,2063,2475,2648,2969,3181,4331,4849,5452,5976,6731,7067,9100,9321,9801,83860,80312,51373,84172,84330,84450,51742,84844,283459,54901,55082,55729,55749,123283,26058,26122,168374,3170	ABL1,C1QBP,CREBBP,CTBP1,EIF4B,NR2F6,MTOR,KAT2A,GTF2I,HNRNPA2B1,MNAT1,CNOT3,POU2F2,UPF1,SRP72,THRA,USP10,TRIP11,MRPL19,TAF3,TET1,MRPS17,POLR1B,ZNF414,ZNF512,ARID4B,PHF5A,GATC,CDKAL1,ARGLU1,ATF7IP,CCAR1,TARSL2,GIGYF2,EPC2,ZNF92,FOXA2	37	4585
2	6872	TAF1	4007	Tel	Telencephalon	0.0801511518611	GO:0046907	b	4	intracellular transport	25,2475,2648,2923,5976,55705,6711,6731,7067,8775,9321,9527,22931,23095,23212,80273,29927,128866	ABL1,MTOR,KAT2A,PDIA3,UPF1,IPO9,SPTBN1,SRP72,THRA,NAPA,TRIP11,GOSR1,RAB18,KIF1B,RRS1,GRPEL1,SEC61A1,CHMP4B	18	1758
2	6872	TAF1	4007	Tel	Telencephalon	0.0966228062339	GO:0072595	b	5	maintenance of protein localization in organelle	2923,83860	PDIA3,TAF3	2	25
2	6872	TAF1	4007	Tel	Telencephalon	0.0987580131818	GO:0042590	b	5	antigen processing and presentation of exogenous peptide antigen via MHC class I	2923,5720,29927	PDIA3,PSME1,SEC61A1	3	77
2	6872	TAF1	4007	Tel	Telencephalon	0.106900420931	GO:0044237	b	2	cellular metabolic process	25,708,1387,1487,1975,2063,2475,2648,2653,2923,2969,3181,4331,4849,5049,5452,5528,5720,5976,55632,6319,6652,6711,6731,6741,7067,9092,9100,9113,9321,9650,9801,339175,83860,51373,80010,80312,117246,84172,51538,84330,84450,51742,84844,84893,118460,283459,54901,55082,55270,55729,55749,23212,23524,57092,57448,90410,123283,26058,26122,168374,80273,3170,29927,128866,64132,64852	ABL1,C1QBP,CREBBP,CTBP1,EIF4B,NR2F6,MTOR,KAT2A,GCSH,PDIA3,GTF2I,HNRNPA2B1,MNAT1,CNOT3,PAFAH1B2,POU2F2,PPP2R5D,PSME1,UPF1,G2E3,SCD,SORD,SPTBN1,SRP72,SSB,THRA,SART1,USP10,LATS1,TRIP11,MTFR1,MRPL19,METTL2A,TAF3,MRPS17,RMI1,TET1,FTSJ3,POLR1B,ZCCHC17,ZNF414,ZNF512,ARID4B,PHF5A,FBXO18,EXOSC6,GATC,CDKAL1,ARGLU1,NUDT15,ATF7IP,CCAR1,RRS1,SRRM2,PCNP,BIRC6,IFT20,TARSL2,GIGYF2,EPC2,ZNF92,GRPEL1,FOXA2,SEC61A1…	67	9779
2	6872	TAF1	4007	Tel	Telencephalon	1.27490850969e-05	GO:0031981	c	4	nuclear lumen	25,708,1387,1487,2063,2475,2648,2969,3181,55319,4331,5049,5528,5720,5976,6711,6731,7067,9092,9100,9857,83860,84060,80010,117246,84172,51538,84450,51742,84844,118460,283489,55082,55632,55729,55749,23212,23524,57092,26122,64852	ABL1,C1QBP,CREBBP,CTBP1,NR2F6,MTOR,KAT2A,GTF2I,HNRNPA2B1,TMA16,MNAT1,PAFAH1B2,PPP2R5D,PSME1,UPF1,SPTBN1,SRP72,THRA,SART1,USP10,CEP350,TAF3,RBM48,RMI1,FTSJ3,POLR1B,ZCCHC17,ZNF512,ARID4B,PHF5A,EXOSC6,CHAMP1,ARGLU1,G2E3,ATF7IP,CCAR1,RRS1,SRRM2,PCNP,EPC2,TUT1	41	3376
2	6872	TAF1	4007	Tel	Telencephalon	2.45513263286e-05	GO:0070013	c	3	intracellular organelle lumen	25,708,1387,1487,2063,2475,2648,2923,2969,3181,55319,4331,5049,5528,5720,5976,55632,6711,6731,7067,9092,9100,9801,9857,83860,84060,51373,80010,117246,84172,51538,84450,51742,84844,118460,283489,55082,55729,55749,23212,23524,57092,26122,80273,64852	ABL1,C1QBP,CREBBP,CTBP1,NR2F6,MTOR,KAT2A,PDIA3,GTF2I,HNRNPA2B1,TMA16,MNAT1,PAFAH1B2,PPP2R5D,PSME1,UPF1,G2E3,SPTBN1,SRP72,THRA,SART1,USP10,MRPL19,CEP350,TAF3,RBM48,MRPS17,RMI1,FTSJ3,POLR1B,ZCCHC17,ZNF512,ARID4B,PHF5A,EXOSC6,CHAMP1,ARGLU1,ATF7IP,CCAR1,RRS1,SRRM2,PCNP,EPC2,GRPEL1,TUT1	45	4011
2	6872	TAF1	4007	Tel	Telencephalon	2.76281005115e-05	GO:0043233	c	2	organelle lumen	25,708,1387,1487,2063,2475,2648,2923,2969,3181,55319,4331,5049,5528,5720,5976,55632,6711,6731,7067,9092,9100,9801,9857,83860,84060,51373,80010,117246,84172,51538,84450,51742,84844,118460,283489,55082,55729,55749,23212,23524,57092,26122,80273,64852	ABL1,C1QBP,CREBBP,CTBP1,NR2F6,MTOR,KAT2A,PDIA3,GTF2I,HNRNPA2B1,TMA16,MNAT1,PAFAH1B2,PPP2R5D,PSME1,UPF1,G2E3,SPTBN1,SRP72,THRA,SART1,USP10,MRPL19,CEP350,TAF3,RBM48,MRPS17,RMI1,FTSJ3,POLR1B,ZCCHC17,ZNF512,ARID4B,PHF5A,EXOSC6,CHAMP1,ARGLU1,ATF7IP,CCAR1,RRS1,SRRM2,PCNP,EPC2,GRPEL1,TUT1	45	4066
2	6872	TAF1	4007	Tel	Telencephalon	3.33909238307e-05	GO:0044428	c	3	nuclear part	25,708,1387,1487,2063,2475,2648,2969,3181,55319,4331,5049,5528,5720,5976,55632,6711,6731,7067,9092,9100,9801,9857,83860,84060,80010,117246,84172,51538,84450,51742,84844,118460,283489,55082,55729,55749,23212,23524,57092,26122,64852	ABL1,C1QBP,CREBBP,CTBP1,NR2F6,MTOR,KAT2A,GTF2I,HNRNPA2B1,TMA16,MNAT1,PAFAH1B2,PPP2R5D,PSME1,UPF1,G2E3,SPTBN1,SRP72,THRA,SART1,USP10,MRPL19,CEP350,TAF3,RBM48,RMI1,FTSJ3,POLR1B,ZCCHC17,ZNF512,ARID4B,PHF5A,EXOSC6,CHAMP1,ARGLU1,ATF7IP,CCAR1,RRS1,SRRM2,PCNP,EPC2,TUT1	42	3720
2	6872	TAF1	4007	Tel	Telencephalon	3.99225356249e-05	GO:0044446	c	2	intracellular organelle part	25,708,1387,1487,2063,2475,2648,2923,2969,3181,55319,4331,5049,5528,5720,5976,55632,6319,6652,6711,6731,7067,8775,9092,9100,9113,9321,9527,9801,9857,83860,84060,51373,80010,80230,80331,117246,84172,51538,84450,51742,84844,118460,283489,54901,55082,22931,55707,55729,55749,23095,23212,23259,23524,57092,57448,90410,9653,26122,92017,27436,80273,29927,128866,64132,64852	ABL1,C1QBP,CREBBP,CTBP1,NR2F6,MTOR,KAT2A,PDIA3,GTF2I,HNRNPA2B1,TMA16,MNAT1,PAFAH1B2,PPP2R5D,PSME1,UPF1,G2E3,SCD,SORD,SPTBN1,SRP72,THRA,NAPA,SART1,USP10,LATS1,TRIP11,GOSR1,MRPL19,CEP350,TAF3,RBM48,MRPS17,RMI1,RUFY1,DNAJC5,FTSJ3,POLR1B,ZCCHC17,ZNF512,ARID4B,PHF5A,EXOSC6,CHAMP1,CDKAL1,ARGLU1,RAB18,NECAP2,ATF7IP,CCAR1,KIF1B,RRS1,DDHD2,SRRM2,PCNP,BIRC6,IFT20,HS2ST1,EPC2,SNX29,EML4,GRPEL1,SEC61A1,CHMP4…	66	7619
2	6872	TAF1	4007	Tel	Telencephalon	4.23500662784e-05	GO:0003723	m	4	RNA binding	708,1975,2923,3181,5976,6711,6731,6741,7067,9092,9100,84060,117246,114984,51373,51538,84844,118460,55749,23212,23524,26058,29066,389677,64852	C1QBP,EIF4B,PDIA3,HNRNPA2B1,UPF1,SPTBN1,SRP72,SSB,THRA,SART1,USP10,RBM48,FTSJ3,FLYWCH2,MRPS17,ZCCHC17,PHF5A,EXOSC6,CCAR1,RRS1,SRRM2,GIGYF2,ZC3H7A,RBM12B,TUT1	25	1553
2	6872	TAF1	4007	Tel	Telencephalon	6.97868419738e-06	GO:0044822	m	5	poly(A) RNA binding	708,1975,2923,3181,5976,6711,6731,6741,9092,9100,117246,114984,51538,84844,118460,55749,23212,23524,26058,29066,389677,64852	C1QBP,EIF4B,PDIA3,HNRNPA2B1,UPF1,SPTBN1,SRP72,SSB,SART1,USP10,FTSJ3,FLYWCH2,ZCCHC17,PHF5A,EXOSC6,CCAR1,RRS1,SRRM2,GIGYF2,ZC3H7A,RBM12B,TUT1	22	1168
2	6938	TCF12	4007	Tel	Telencephalon	0.00141819034303	GO:0016327	c	4	apicolateral plasma membrane	7082,23255	TJP1,SOGA2	2	11
2	6938	TCF12	4007	Tel	Telencephalon	0.0156121134965	GO:0098590	c	3	plasma membrane region	1946,2059,2918,7082,8910,23255	EFNA5,EPS8,GRM8,TJP1,SGCE,SOGA2	6	897
2	6938	TCF12	4007	Tel	Telencephalon	0.021920983145	GO:0000118	c	4	histone deacetylase complex	8932,51317	MBD2,PHF21A	2	60
2	6938	TCF12	4007	Tel	Telencephalon	0.0469528986829	GO:0009890	b	5	negative regulation of biosynthetic process	1487,1843,2918,5915,7559,8932,51317	CTBP1,DUSP1,GRM8,RARB,ZNF12,MBD2,PHF21A	7	1417
2	6938	TCF12	4007	Tel	Telencephalon	0.0469528986829	GO:0051172	b	5	negative regulation of nitrogen compound metabolic process	1487,1843,2918,5915,7559,8932,51317	CTBP1,DUSP1,GRM8,RARB,ZNF12,MBD2,PHF21A	7	1424
2	6938	TCF12	4007	Tel	Telencephalon	0.0613659045166	GO:0098589	c	2	membrane region	1946,2059,2918,7082,8910,23255	EFNA5,EPS8,GRM8,TJP1,SGCE,SOGA2	6	1082
2	6938	TCF12	4007	Tel	Telencephalon	0.165437500502	GO:0051705	b	2	multi-organism behavior	8932,51317	MBD2,PHF21A	2	83
2	7528	YY1	4007	Tel	Telencephalon	0.000501991080076	GO:0097159	m	2	organic cyclic compound binding	904,2011,2475,3159,3188,3622,4297,4782,4904,5089,5589,5609,6202,6294,6731,7067,7182,7879,8106,6872,8554,9092,9100,140890,9879,10054,10498,10914,79868,54620,4691,114882,51538,55145,22828,23095,23524,58486,26058,168374,27336,80273,29063,29066,389677,55602,64852	CCNT1,MARK2,MTOR,HMGA1,HNRNPH2,ING2,MLL,NFIC,YBX1,PBX2,PRKCSH,MAP2K7,RPS8,SAFB,SRP72,THRA,NR2C2,RAB7A,PABPN1,TAF1,PIAS1,SART1,USP10,SREK1,DDX46,UBA2,CARM1,PAPOLA,ALG13,FBXL19,NCL,OSBPL8,ZCCHC17,THAP1,SCAF8,KIF1B,SRRM2,ZBED5,GIGYF2,ZNF92,HTATSF1,GRPEL1,ZCCHC4,ZC3H7A,RBM12B,CDKN2AIP,TUT1	47	5754
2	7528	YY1	4007	Tel	Telencephalon	0.000501991080076	GO:1901363	m	2	heterocyclic compound binding	904,2011,2475,3159,3188,3622,4297,4782,4904,5089,5589,5609,6202,6294,6731,7067,7182,7879,8106,6872,8554,9092,9100,140890,9879,10054,10498,10914,79868,54620,4691,51538,55145,22828,23095,23524,58486,26058,168374,27336,80273,29063,29066,389677,55602,64852	CCNT1,MARK2,MTOR,HMGA1,HNRNPH2,ING2,MLL,NFIC,YBX1,PBX2,PRKCSH,MAP2K7,RPS8,SAFB,SRP72,THRA,NR2C2,RAB7A,PABPN1,TAF1,PIAS1,SART1,USP10,SREK1,DDX46,UBA2,CARM1,PAPOLA,ALG13,FBXL19,NCL,ZCCHC17,THAP1,SCAF8,KIF1B,SRRM2,ZBED5,GIGYF2,ZNF92,HTATSF1,GRPEL1,ZCCHC4,ZC3H7A,RBM12B,CDKN2AIP,TUT1	46	5680
2	7528	YY1	4007	Tel	Telencephalon	0.000522371997255	GO:0005515	m	2	protein binding	515,904,1114,6602,2011,2475,2631,2648,2902,3159,3188,3622,4053,4297,4904,5089,5546,5589,5609,6294,6510,55705,7067,7163,7182,55861,7879,8019,8106,6872,8506,8520,8554,9092,9100,9321,140890,10054,10498,10914,83860,79635,79868,84328,80230,54620,81488,4691,221472,51538,348110,54901,55145,55233,22828,55729,23095,23524,57035,57468,90410,25836,80273,159195,389677,55602,64766,64852	ATP5F1,CCNT1,CHGB,SMARCD1,MARK2,MTOR,GBAS,KAT2A,GRIN1,HMGA1,HNRNPH2,ING2,LTBP2,MLL,YBX1,PBX2,PRCC,PRKCSH,MAP2K7,SAFB,SLC1A5,IPO9,THRA,TPD52,NR2C2,DBNDD2,RAB7A,BRD3,PABPN1,TAF1,CNTNAP1,HAT1,PIAS1,SART1,USP10,TRIP11,SREK1,UBA2,CARM1,PAPOLA,TAF3,CCDC121,ALG13,LZIC,RUFY1,FBXL19,POLR2M,NCL,FGD2,ZCCHC17,C15orf38,CDKAL1,THAP1,MOB1A,SCAF8,ATF7IP,KIF1B,SRRM2,C1orf63,SLC12A5,IFT20,NIPBL,GRPEL1,USP54,RBM12B…	68	10273
2	7528	YY1	4007	Tel	Telencephalon	0.00055162282854	GO:0043231	c	3	intracellular membrane-bounded organelle	515,904,1114,6602,2011,2475,2631,2648,2902,3159,3188,3622,4297,4782,4904,5089,5546,5589,5609,6202,6294,6510,55705,6731,7067,7163,7182,7879,8019,8106,6872,8520,8554,9092,9100,9321,9801,140890,9879,10054,10498,10914,83860,79868,80230,81488,4691,114882,51538,54901,55145,22828,55729,23095,23524,221472,90410,9653,353322,25836,26122,91942,168374,27336,80273,29066,55602,64766,64852	ATP5F1,CCNT1,CHGB,SMARCD1,MARK2,MTOR,GBAS,KAT2A,GRIN1,HMGA1,HNRNPH2,ING2,MLL,NFIC,YBX1,PBX2,PRCC,PRKCSH,MAP2K7,RPS8,SAFB,SLC1A5,IPO9,SRP72,THRA,TPD52,NR2C2,RAB7A,BRD3,PABPN1,TAF1,HAT1,PIAS1,SART1,USP10,TRIP11,MRPL19,SREK1,DDX46,UBA2,CARM1,PAPOLA,TAF3,ALG13,RUFY1,POLR2M,NCL,OSBPL8,ZCCHC17,CDKAL1,THAP1,SCAF8,ATF7IP,KIF1B,SRRM2,FGD2,IFT20,HS2ST1,ANKRD37,NIPBL,EPC2,NDUFAF2,ZNF92,HTATSF1,GRPEL1,ZC3H7A…	69	10292
2	7528	YY1	4007	Tel	Telencephalon	0.000562646852839	GO:0006396	b	5	RNA processing	904,3188,4904,6202,8106,9092,140890,9879,10914,339175,22828,54901,23524,4691,64852	CCNT1,HNRNPH2,YBX1,RPS8,PABPN1,SART1,SREK1,DDX46,PAPOLA,METTL2A,SCAF8,CDKAL1,SRRM2,NCL,TUT1	15	743
2	7528	YY1	4007	Tel	Telencephalon	0.000890693287502	GO:0016070	b	4	RNA metabolic process	904,6602,2475,2648,2902,3159,3188,3622,4297,4782,4904,5089,6202,6294,7067,7182,8019,8106,6872,8520,8554,9092,9321,140890,9879,10498,10914,339175,83860,81488,55145,22828,54901,55729,23524,25836,26122,168374,27336,4691,64852	CCNT1,SMARCD1,MTOR,KAT2A,GRIN1,HMGA1,HNRNPH2,ING2,MLL,NFIC,YBX1,PBX2,RPS8,SAFB,THRA,NR2C2,BRD3,PABPN1,TAF1,HAT1,PIAS1,SART1,TRIP11,SREK1,DDX46,CARM1,PAPOLA,METTL2A,TAF3,POLR2M,THAP1,SCAF8,CDKAL1,ATF7IP,SRRM2,NIPBL,EPC2,ZNF92,HTATSF1,NCL,TUT1	41	4320
2	7528	YY1	4007	Tel	Telencephalon	0.00109251674787	GO:0090575	c	5	RNA polymerase II transcription factor complex	2648,3159,3622,6872,83860	KAT2A,HMGA1,ING2,TAF1,TAF3	5	92
2	7528	YY1	4007	Tel	Telencephalon	0.00124063691487	GO:0003713	m	4	transcription coactivator activity	6602,2648,3159,7182,6872,8554,9321,10498	SMARCD1,KAT2A,HMGA1,NR2C2,TAF1,PIAS1,TRIP11,CARM1	8	295
2	7528	YY1	4007	Tel	Telencephalon	0.0016379083064	GO:0030529	c	2	ribonucleoprotein complex	3188,4904,6202,6731,8106,9092,9801,140890,4691,51538,22828,23524	HNRNPH2,YBX1,RPS8,SRP72,PABPN1,SART1,MRPL19,SREK1,NCL,ZCCHC17,SCAF8,SRRM2	12	680
2	7528	YY1	4007	Tel	Telencephalon	0.0016379083064	GO:0044446	c	2	intracellular organelle part	515,904,6602,2011,2475,2648,3159,3188,3622,4297,4782,4904,5546,5589,6202,6294,6731,7067,7182,7879,8106,6872,8520,8554,9092,9100,9321,9801,140890,9879,10054,10498,10914,83860,79868,80230,81488,4691,114882,221472,51538,54901,55145,22828,55729,23095,23524,90410,9653,25836,26122,27336,80273,55602,64852	ATP5F1,CCNT1,SMARCD1,MARK2,MTOR,KAT2A,HMGA1,HNRNPH2,ING2,MLL,NFIC,YBX1,PRCC,PRKCSH,RPS8,SAFB,SRP72,THRA,NR2C2,RAB7A,PABPN1,TAF1,HAT1,PIAS1,SART1,USP10,TRIP11,MRPL19,SREK1,DDX46,UBA2,CARM1,PAPOLA,TAF3,ALG13,RUFY1,POLR2M,NCL,OSBPL8,FGD2,ZCCHC17,CDKAL1,THAP1,SCAF8,ATF7IP,KIF1B,SRRM2,IFT20,HS2ST1,NIPBL,EPC2,HTATSF1,GRPEL1,CDKN2AIP,TUT1	55	7619
2	7528	YY1	4007	Tel	Telencephalon	0.00198811842397	GO:0002039	m	3	p53 binding	6872,9100,83860,55602	TAF1,USP10,TAF3,CDKN2AIP	4	59
2	7528	YY1	4007	Tel	Telencephalon	0.00244589346698	GO:0006325	b	4	chromatin organization	6602,2648,3159,3622,4297,6294,8019,6872,8520,10498,55729,25836,26122	SMARCD1,KAT2A,HMGA1,ING2,MLL,SAFB,BRD3,TAF1,HAT1,CARM1,ATF7IP,NIPBL,EPC2	13	707
2	7528	YY1	4007	Tel	Telencephalon	0.00244589346698	GO:0010467	b	4	gene expression	904,6602,2475,2648,2902,3159,3188,3622,4297,4782,4904,5089,6202,6294,6731,7067,7182,8019,8106,6872,8520,8554,9092,9321,9801,140890,9879,10498,10914,339175,83860,55145,22828,54901,55729,23524,25836,26058,26122,168374,27336,4691,64852	CCNT1,SMARCD1,MTOR,KAT2A,GRIN1,HMGA1,HNRNPH2,ING2,MLL,NFIC,YBX1,PBX2,RPS8,SAFB,SRP72,THRA,NR2C2,BRD3,PABPN1,TAF1,HAT1,PIAS1,SART1,TRIP11,MRPL19,SREK1,DDX46,CARM1,PAPOLA,METTL2A,TAF3,THAP1,SCAF8,CDKAL1,ATF7IP,SRRM2,NIPBL,GIGYF2,EPC2,ZNF92,HTATSF1,NCL,TUT1	43	5041
2	7528	YY1	4007	Tel	Telencephalon	0.00244589346698	GO:0090304	b	4	nucleic acid metabolic process	904,6602,2475,2648,2902,3159,3188,3622,4297,4782,4904,5089,6202,6294,7067,7182,8019,8106,6872,8520,8554,9092,9100,9321,140890,9879,10498,10914,339175,83860,81488,55145,22828,54901,55729,23524,25836,26122,168374,27336,4691,64852	CCNT1,SMARCD1,MTOR,KAT2A,GRIN1,HMGA1,HNRNPH2,ING2,MLL,NFIC,YBX1,PBX2,RPS8,SAFB,THRA,NR2C2,BRD3,PABPN1,TAF1,HAT1,PIAS1,SART1,USP10,TRIP11,SREK1,DDX46,CARM1,PAPOLA,METTL2A,TAF3,POLR2M,THAP1,SCAF8,CDKAL1,ATF7IP,SRRM2,NIPBL,EPC2,ZNF92,HTATSF1,NCL,TUT1	42	4792
2	7528	YY1	4007	Tel	Telencephalon	0.00298875564256	GO:0044798	c	4	nuclear transcription factor complex	2648,3159,3622,6872,83860	KAT2A,HMGA1,ING2,TAF1,TAF3	5	118
2	7528	YY1	4007	Tel	Telencephalon	0.00299471470604	GO:0016071	b	5	mRNA metabolic process	904,3188,4904,6202,8106,9092,140890,9879,10914,22828,23524,64852	CCNT1,HNRNPH2,YBX1,RPS8,PABPN1,SART1,SREK1,DDX46,PAPOLA,SCAF8,SRRM2,TUT1	12	594
2	7528	YY1	4007	Tel	Telencephalon	0.00441221044198	GO:0043227	c	2	membrane-bounded organelle	515,904,1114,6602,2011,2475,2631,2648,2902,3159,3188,3622,4053,4297,4782,4904,5089,5546,5589,5609,6202,6294,6510,55705,6731,7067,7163,7182,7879,8019,8106,6872,8520,8554,9092,9100,9321,9801,140890,9879,10054,10498,10914,83860,79868,80230,81488,4691,114882,221472,51538,54901,55145,55233,22828,55729,23095,23524,90410,9653,353322,25836,26122,91942,168374,27336,80273,29066,55602,64766,64852	ATP5F1,CCNT1,CHGB,SMARCD1,MARK2,MTOR,GBAS,KAT2A,GRIN1,HMGA1,HNRNPH2,ING2,LTBP2,MLL,NFIC,YBX1,PBX2,PRCC,PRKCSH,MAP2K7,RPS8,SAFB,SLC1A5,IPO9,SRP72,THRA,TPD52,NR2C2,RAB7A,BRD3,PABPN1,TAF1,HAT1,PIAS1,SART1,USP10,TRIP11,MRPL19,SREK1,DDX46,UBA2,CARM1,PAPOLA,TAF3,ALG13,RUFY1,POLR2M,NCL,OSBPL8,FGD2,ZCCHC17,CDKAL1,THAP1,MOB1A,SCAF8,ATF7IP,KIF1B,SRRM2,IFT20,HS2ST1,ANKRD37,NIPBL,EPC2,NDUFAF2,ZNF92,HTATSF1,G…	71	11424
2	7528	YY1	4007	Tel	Telencephalon	0.00496633959	GO:0016604	c	5	nuclear body	2475,8554,9092,9879,55145,23524,64852	MTOR,PIAS1,SART1,DDX46,THAP1,SRRM2,TUT1	7	331
2	7528	YY1	4007	Tel	Telencephalon	0.00496633959	GO:0061695	c	5	transferase complex, transferring phosphorus-containing groups	904,2475,2648,6872,83860,81488	CCNT1,MTOR,KAT2A,TAF1,TAF3,POLR2M	6	233
2	7528	YY1	4007	Tel	Telencephalon	0.00531457339988	GO:0044271	b	4	cellular nitrogen compound biosynthetic process	515,904,6602,2475,2631,2648,2902,3159,3622,4297,4782,4904,5089,6202,6294,6731,7067,7182,8019,8106,6872,8520,8554,9100,9321,9801,10498,10914,83860,81488,55145,54901,55729,25836,26058,26122,168374,27336,4691	ATP5F1,CCNT1,SMARCD1,MTOR,GBAS,KAT2A,GRIN1,HMGA1,ING2,MLL,NFIC,YBX1,PBX2,RPS8,SAFB,SRP72,THRA,NR2C2,BRD3,PABPN1,TAF1,HAT1,PIAS1,USP10,TRIP11,MRPL19,CARM1,PAPOLA,TAF3,POLR2M,THAP1,CDKAL1,ATF7IP,NIPBL,GIGYF2,EPC2,ZNF92,HTATSF1,NCL	39	4585
2	7528	YY1	4007	Tel	Telencephalon	0.00588732544597	GO:0009059	b	4	macromolecule biosynthetic process	904,6602,2475,2648,2902,3159,3622,4297,4782,4904,5089,5589,6202,6294,6731,7067,7182,8019,8106,6872,8520,8554,9100,9321,9801,10498,10914,83860,79868,81488,55145,54901,55729,9653,25836,26058,26122,168374,27336,4691	CCNT1,SMARCD1,MTOR,KAT2A,GRIN1,HMGA1,ING2,MLL,NFIC,YBX1,PBX2,PRKCSH,RPS8,SAFB,SRP72,THRA,NR2C2,BRD3,PABPN1,TAF1,HAT1,PIAS1,USP10,TRIP11,MRPL19,CARM1,PAPOLA,TAF3,ALG13,POLR2M,THAP1,CDKAL1,ATF7IP,HS2ST1,NIPBL,GIGYF2,EPC2,ZNF92,HTATSF1,NCL	40	4817
2	7528	YY1	4007	Tel	Telencephalon	0.00702287582915	GO:0005667	c	3	transcription factor complex	2648,3159,3622,5089,6872,83860,55729	KAT2A,HMGA1,ING2,PBX2,TAF1,TAF3,ATF7IP	7	290
2	7528	YY1	4007	Tel	Telencephalon	0.00799484367451	GO:0034654	b	4	nucleobase-containing compound biosynthetic process	515,904,6602,2475,2631,2648,2902,3159,3622,4297,4782,4904,5089,6202,6294,7067,7182,8019,8106,6872,8520,8554,9100,9321,10498,10914,83860,81488,55145,55729,25836,26122,168374,27336,4691	ATP5F1,CCNT1,SMARCD1,MTOR,GBAS,KAT2A,GRIN1,HMGA1,ING2,MLL,NFIC,YBX1,PBX2,RPS8,SAFB,THRA,NR2C2,BRD3,PABPN1,TAF1,HAT1,PIAS1,USP10,TRIP11,CARM1,PAPOLA,TAF3,POLR2M,THAP1,ATF7IP,NIPBL,EPC2,ZNF92,HTATSF1,NCL	35	4049
2	7528	YY1	4007	Tel	Telencephalon	0.00825740256199	GO:0003712	m	3	transcription cofactor activity	6602,2648,3159,7182,6872,8554,9321,10498,55729	SMARCD1,KAT2A,HMGA1,NR2C2,TAF1,PIAS1,TRIP11,CARM1,ATF7IP	9	521
2	7528	YY1	4007	Tel	Telencephalon	0.00828622195954	GO:0018130	b	4	heterocycle biosynthetic process	515,904,6602,2475,2631,2648,2902,3159,3622,4297,4782,4904,5089,6202,6294,7067,7182,8019,8106,6872,8520,8554,9100,9321,10498,10914,83860,81488,55145,55729,25836,26122,168374,27336,4691	ATP5F1,CCNT1,SMARCD1,MTOR,GBAS,KAT2A,GRIN1,HMGA1,ING2,MLL,NFIC,YBX1,PBX2,RPS8,SAFB,THRA,NR2C2,BRD3,PABPN1,TAF1,HAT1,PIAS1,USP10,TRIP11,CARM1,PAPOLA,TAF3,POLR2M,THAP1,ATF7IP,NIPBL,EPC2,ZNF92,HTATSF1,NCL	35	4116
2	7528	YY1	4007	Tel	Telencephalon	0.00828622195954	GO:0019438	b	4	aromatic compound biosynthetic process	515,904,6602,2475,2631,2648,2902,3159,3622,4297,4782,4904,5089,6202,6294,7067,7182,8019,8106,6872,8520,8554,9100,9321,10498,10914,83860,81488,55145,55729,25836,26122,168374,27336,4691	ATP5F1,CCNT1,SMARCD1,MTOR,GBAS,KAT2A,GRIN1,HMGA1,ING2,MLL,NFIC,YBX1,PBX2,RPS8,SAFB,THRA,NR2C2,BRD3,PABPN1,TAF1,HAT1,PIAS1,USP10,TRIP11,CARM1,PAPOLA,TAF3,POLR2M,THAP1,ATF7IP,NIPBL,EPC2,ZNF92,HTATSF1,NCL	35	4120
2	7528	YY1	4007	Tel	Telencephalon	0.00828622195954	GO:0051646	b	4	mitochondrion localization	2011,2648,23095	MARK2,KAT2A,KIF1B	3	28
2	7528	YY1	4007	Tel	Telencephalon	0.00829260758671	GO:0034645	b	4	cellular macromolecule biosynthetic process	904,6602,2475,2648,2902,3159,3622,4297,4782,4904,5089,5589,6202,6294,6731,7067,7182,8019,8106,6872,8520,8554,9100,9321,9801,10498,10914,83860,79868,55145,54901,55729,25836,26058,26122,168374,27336,4691	CCNT1,SMARCD1,MTOR,KAT2A,GRIN1,HMGA1,ING2,MLL,NFIC,YBX1,PBX2,PRKCSH,RPS8,SAFB,SRP72,THRA,NR2C2,BRD3,PABPN1,TAF1,HAT1,PIAS1,USP10,TRIP11,MRPL19,CARM1,PAPOLA,TAF3,ALG13,THAP1,CDKAL1,ATF7IP,NIPBL,GIGYF2,EPC2,ZNF92,HTATSF1,NCL	38	4667
2	7528	YY1	4007	Tel	Telencephalon	0.00848442782068	GO:0000989	m	2	transcription factor activity, transcription factor binding	6602,2648,3159,7182,6872,8554,9321,10498,55729	SMARCD1,KAT2A,HMGA1,NR2C2,TAF1,PIAS1,TRIP11,CARM1,ATF7IP	9	562
2	7528	YY1	4007	Tel	Telencephalon	0.00862607502812	GO:0006139	b	3	nucleobase-containing compound metabolic process	515,904,6602,2475,2631,2648,2902,3159,3188,3622,4297,4782,4904,5089,6202,6294,7067,7182,8019,8106,6872,8520,8554,9092,9100,9321,140890,9879,10498,10914,339175,83860,81488,4691,54901,55145,22828,55729,23524,25836,26122,168374,27336,64852	ATP5F1,CCNT1,SMARCD1,MTOR,GBAS,KAT2A,GRIN1,HMGA1,HNRNPH2,ING2,MLL,NFIC,YBX1,PBX2,RPS8,SAFB,THRA,NR2C2,BRD3,PABPN1,TAF1,HAT1,PIAS1,SART1,USP10,TRIP11,SREK1,DDX46,CARM1,PAPOLA,METTL2A,TAF3,POLR2M,NCL,CDKAL1,THAP1,SCAF8,ATF7IP,SRRM2,NIPBL,EPC2,ZNF92,HTATSF1,TUT1	44	5371
2	7528	YY1	4007	Tel	Telencephalon	0.00862607502812	GO:0006725	b	3	cellular aromatic compound metabolic process	515,904,6602,2475,2631,2648,2902,3159,3188,3622,4297,4782,4904,5089,6202,6294,7067,7182,8019,8106,6872,8520,8554,9092,9100,9321,140890,9879,10498,10914,339175,83860,81488,4691,54901,55145,22828,55729,23524,25836,26122,168374,27336,64852	ATP5F1,CCNT1,SMARCD1,MTOR,GBAS,KAT2A,GRIN1,HMGA1,HNRNPH2,ING2,MLL,NFIC,YBX1,PBX2,RPS8,SAFB,THRA,NR2C2,BRD3,PABPN1,TAF1,HAT1,PIAS1,SART1,USP10,TRIP11,SREK1,DDX46,CARM1,PAPOLA,METTL2A,TAF3,POLR2M,NCL,CDKAL1,THAP1,SCAF8,ATF7IP,SRRM2,NIPBL,EPC2,ZNF92,HTATSF1,TUT1	44	5557
2	7528	YY1	4007	Tel	Telencephalon	0.00862607502812	GO:0034641	b	3	cellular nitrogen compound metabolic process	515,904,6602,2475,2631,2648,2902,3159,3188,3622,4297,4782,4904,5089,6202,6294,6731,7067,7182,8019,8106,6872,8520,8554,9092,9100,9321,9801,140890,9879,10498,10914,339175,83860,81488,4691,54901,55145,22828,55729,23524,25836,26058,26122,168374,27336,64852	ATP5F1,CCNT1,SMARCD1,MTOR,GBAS,KAT2A,GRIN1,HMGA1,HNRNPH2,ING2,MLL,NFIC,YBX1,PBX2,RPS8,SAFB,SRP72,THRA,NR2C2,BRD3,PABPN1,TAF1,HAT1,PIAS1,SART1,USP10,TRIP11,MRPL19,SREK1,DDX46,CARM1,PAPOLA,METTL2A,TAF3,POLR2M,NCL,CDKAL1,THAP1,SCAF8,ATF7IP,SRRM2,NIPBL,GIGYF2,EPC2,ZNF92,HTATSF1,TUT1	47	6150
2	7528	YY1	4007	Tel	Telencephalon	0.00862607502812	GO:0046483	b	3	heterocycle metabolic process	515,904,6602,2475,2631,2648,2902,3159,3188,3622,4297,4782,4904,5089,6202,6294,7067,7182,8019,8106,6872,8520,8554,9092,9100,9321,140890,9879,10498,10914,339175,83860,81488,4691,54901,55145,22828,55729,23524,25836,26122,168374,27336,64852	ATP5F1,CCNT1,SMARCD1,MTOR,GBAS,KAT2A,GRIN1,HMGA1,HNRNPH2,ING2,MLL,NFIC,YBX1,PBX2,RPS8,SAFB,THRA,NR2C2,BRD3,PABPN1,TAF1,HAT1,PIAS1,SART1,USP10,TRIP11,SREK1,DDX46,CARM1,PAPOLA,METTL2A,TAF3,POLR2M,NCL,CDKAL1,THAP1,SCAF8,ATF7IP,SRRM2,NIPBL,EPC2,ZNF92,HTATSF1,TUT1	44	5544
2	7528	YY1	4007	Tel	Telencephalon	0.00873830269647	GO:0016236	b	4	macroautophagy	2011,2475,2648,7182,7879,51538,90410	MARK2,MTOR,KAT2A,NR2C2,RAB7A,ZCCHC17,IFT20	7	281
2	7528	YY1	4007	Tel	Telencephalon	0.00873830269647	GO:0071824	b	4	protein-DNA complex subunit organization	6602,3159,7067,6872,8520,55729	SMARCD1,HMGA1,THRA,TAF1,HAT1,ATF7IP	6	198
2	7528	YY1	4007	Tel	Telencephalon	0.00923757917928	GO:0006807	b	2	nitrogen compound metabolic process	515,904,6602,2475,2631,2648,2902,3159,3188,3622,4297,4782,4904,5089,5589,6202,6294,6731,7067,7182,8019,8106,6872,8520,8554,9092,9100,9321,9801,140890,9879,10498,10914,339175,83860,81488,4691,54901,55145,22828,55729,23524,9653,25836,26058,26122,168374,27336,64852	ATP5F1,CCNT1,SMARCD1,MTOR,GBAS,KAT2A,GRIN1,HMGA1,HNRNPH2,ING2,MLL,NFIC,YBX1,PBX2,PRKCSH,RPS8,SAFB,SRP72,THRA,NR2C2,BRD3,PABPN1,TAF1,HAT1,PIAS1,SART1,USP10,TRIP11,MRPL19,SREK1,DDX46,CARM1,PAPOLA,METTL2A,TAF3,POLR2M,NCL,CDKAL1,THAP1,SCAF8,ATF7IP,SRRM2,HS2ST1,NIPBL,GIGYF2,EPC2,ZNF92,HTATSF1,TUT1	49	6474
2	7528	YY1	4007	Tel	Telencephalon	0.00925019980235	GO:0016568	b	5	chromatin modification	2648,3159,3622,4297,6602,8019,6872,8520,10498,25836,26122	KAT2A,HMGA1,ING2,MLL,SMARCD1,BRD3,TAF1,HAT1,CARM1,NIPBL,EPC2	11	593
2	7528	YY1	4007	Tel	Telencephalon	0.00978723740839	GO:0044260	b	3	cellular macromolecule metabolic process	904,6602,2011,2475,2648,2902,3159,3188,3622,4297,4782,4904,5089,5589,5609,6202,6294,6731,7067,7182,55861,7879,8019,8106,6872,8520,8554,9092,9100,9321,9801,140890,9879,10054,10498,10914,339175,83860,79868,54620,81488,4691,114882,54901,55145,22828,55729,23524,25836,26058,26122,168374,27336,80273,159195,64852	CCNT1,SMARCD1,MARK2,MTOR,KAT2A,GRIN1,HMGA1,HNRNPH2,ING2,MLL,NFIC,YBX1,PBX2,PRKCSH,MAP2K7,RPS8,SAFB,SRP72,THRA,NR2C2,DBNDD2,RAB7A,BRD3,PABPN1,TAF1,HAT1,PIAS1,SART1,USP10,TRIP11,MRPL19,SREK1,DDX46,UBA2,CARM1,PAPOLA,METTL2A,TAF3,ALG13,FBXL19,POLR2M,NCL,OSBPL8,CDKAL1,THAP1,SCAF8,ATF7IP,SRRM2,NIPBL,GIGYF2,EPC2,ZNF92,HTATSF1,GRPEL1,USP54,TUT1	56	7995
2	7528	YY1	4007	Tel	Telencephalon	0.00990476961915	GO:0044877	m	2	macromolecular complex binding	904,6602,2475,2648,3159,3622,4297,4904,5089,6294,6731,7067,8019,23095,25836	CCNT1,SMARCD1,MTOR,KAT2A,HMGA1,ING2,MLL,YBX1,PBX2,SAFB,SRP72,THRA,BRD3,KIF1B,NIPBL	15	1365
2	7528	YY1	4007	Tel	Telencephalon	0.0099713519653	GO:1901362	b	4	organic cyclic compound biosynthetic process	515,904,6602,2475,2631,2648,2902,3159,3622,4297,4782,4904,5089,6202,6294,7067,7182,8019,8106,6872,8520,8554,9100,9321,10498,10914,83860,81488,55145,55729,25836,26122,168374,27336,4691	ATP5F1,CCNT1,SMARCD1,MTOR,GBAS,KAT2A,GRIN1,HMGA1,ING2,MLL,NFIC,YBX1,PBX2,RPS8,SAFB,THRA,NR2C2,BRD3,PABPN1,TAF1,HAT1,PIAS1,USP10,TRIP11,CARM1,PAPOLA,TAF3,POLR2M,THAP1,ATF7IP,NIPBL,EPC2,ZNF92,HTATSF1,NCL	35	4238
2	7528	YY1	4007	Tel	Telencephalon	0.0104437948423	GO:0016032	b	3	viral process	904,2648,3159,6202,6510,7879,8106,6872,10498,83860,55729,27336	CCNT1,KAT2A,HMGA1,RPS8,SLC1A5,RAB7A,PABPN1,TAF1,CARM1,TAF3,ATF7IP,HTATSF1	12	763
2	7528	YY1	4007	Tel	Telencephalon	0.0105571803556	GO:1901360	b	3	organic cyclic compound metabolic process	515,904,6602,2475,2631,2648,2902,3159,3188,3622,4297,4782,4904,5089,6202,6294,7067,7182,8019,8106,6872,8520,8554,9092,9100,9321,140890,9879,10498,10914,339175,83860,81488,4691,54901,55145,22828,55729,23524,25836,26122,168374,27336,64852	ATP5F1,CCNT1,SMARCD1,MTOR,GBAS,KAT2A,GRIN1,HMGA1,HNRNPH2,ING2,MLL,NFIC,YBX1,PBX2,RPS8,SAFB,THRA,NR2C2,BRD3,PABPN1,TAF1,HAT1,PIAS1,SART1,USP10,TRIP11,SREK1,DDX46,CARM1,PAPOLA,METTL2A,TAF3,POLR2M,NCL,CDKAL1,THAP1,SCAF8,ATF7IP,SRRM2,NIPBL,EPC2,ZNF92,HTATSF1,TUT1	44	5769
2	7528	YY1	4007	Tel	Telencephalon	0.0105998581733	GO:0006914	b	4	autophagy	2011,2475,2648,7182,7879,9100,51538,90410	MARK2,MTOR,KAT2A,NR2C2,RAB7A,USP10,ZCCHC17,IFT20	8	389
2	7528	YY1	4007	Tel	Telencephalon	0.0111407769875	GO:0005681	c	3	spliceosomal complex	4904,9092,140890,22828,23524	YBX1,SART1,SREK1,SCAF8,SRRM2	5	159
2	7528	YY1	4007	Tel	Telencephalon	0.0113072753095	GO:0043229	c	2	intracellular organelle	515,904,1114,6602,2011,2475,2631,2648,2902,3159,3188,3622,4297,4782,4904,5089,5546,5589,5609,6202,6294,6510,55705,6731,7067,7163,7182,7879,8019,8106,6872,8520,8554,9092,9100,9321,9801,140890,9879,10054,10498,10914,83860,79868,80230,81488,4691,114882,221472,51538,54901,55145,22828,55729,23095,23524,90410,9653,353322,25836,26122,91942,168374,27336,80273,29066,55602,64766,64852	ATP5F1,CCNT1,CHGB,SMARCD1,MARK2,MTOR,GBAS,KAT2A,GRIN1,HMGA1,HNRNPH2,ING2,MLL,NFIC,YBX1,PBX2,PRCC,PRKCSH,MAP2K7,RPS8,SAFB,SLC1A5,IPO9,SRP72,THRA,TPD52,NR2C2,RAB7A,BRD3,PABPN1,TAF1,HAT1,PIAS1,SART1,USP10,TRIP11,MRPL19,SREK1,DDX46,UBA2,CARM1,PAPOLA,TAF3,ALG13,RUFY1,POLR2M,NCL,OSBPL8,FGD2,ZCCHC17,CDKAL1,THAP1,SCAF8,ATF7IP,KIF1B,SRRM2,IFT20,HS2ST1,ANKRD37,NIPBL,EPC2,NDUFAF2,ZNF92,HTATSF1,GRPEL1,ZC3H7A…	69	11284
2	7528	YY1	4007	Tel	Telencephalon	0.0122234947929	GO:0044764	b	2	multi-organism cellular process	904,2648,3159,6202,6510,7879,8106,6872,10498,83860,55729,27336	CCNT1,KAT2A,HMGA1,RPS8,SLC1A5,RAB7A,PABPN1,TAF1,CARM1,TAF3,ATF7IP,HTATSF1	12	775
2	7528	YY1	4007	Tel	Telencephalon	0.0146252969094	GO:0043170	b	3	macromolecule metabolic process	904,6602,2011,2475,2648,2902,3159,3188,3622,4297,4782,4904,5089,5589,5609,6202,6294,6731,7067,7182,55861,7879,8019,8106,6872,8520,8554,9092,9100,9321,9801,140890,9879,10054,10498,10914,339175,83860,79868,54620,81488,4691,114882,51633,54901,55145,22828,55729,23524,9653,25836,26058,26122,168374,27336,80273,159195,64852	CCNT1,SMARCD1,MARK2,MTOR,KAT2A,GRIN1,HMGA1,HNRNPH2,ING2,MLL,NFIC,YBX1,PBX2,PRKCSH,MAP2K7,RPS8,SAFB,SRP72,THRA,NR2C2,DBNDD2,RAB7A,BRD3,PABPN1,TAF1,HAT1,PIAS1,SART1,USP10,TRIP11,MRPL19,SREK1,DDX46,UBA2,CARM1,PAPOLA,METTL2A,TAF3,ALG13,FBXL19,POLR2M,NCL,OSBPL8,OTUD6B,CDKAL1,THAP1,SCAF8,ATF7IP,SRRM2,HS2ST1,NIPBL,GIGYF2,EPC2,ZNF92,HTATSF1,GRPEL1,USP54,TUT1	58	8636
2	7528	YY1	4007	Tel	Telencephalon	0.0148747778186	GO:0044403	b	3	symbiosis, encompassing mutualism through parasitism	904,2648,3159,6202,6510,7879,8106,6872,10498,83860,55729,27336	CCNT1,KAT2A,HMGA1,RPS8,SLC1A5,RAB7A,PABPN1,TAF1,CARM1,TAF3,ATF7IP,HTATSF1	12	831
2	7528	YY1	4007	Tel	Telencephalon	0.0149081081926	GO:0051276	b	4	chromosome organization	6602,2648,3159,3622,4297,6294,8019,6872,8520,10498,55729,25836,26122	SMARCD1,KAT2A,HMGA1,ING2,MLL,SAFB,BRD3,TAF1,HAT1,CARM1,ATF7IP,NIPBL,EPC2	13	981
2	7528	YY1	4007	Tel	Telencephalon	0.0151268926968	GO:0044419	b	2	interspecies interaction between organisms	904,2648,3159,6202,6510,7879,8106,6872,10498,83860,55729,27336	CCNT1,KAT2A,HMGA1,RPS8,SLC1A5,RAB7A,PABPN1,TAF1,CARM1,TAF3,ATF7IP,HTATSF1	12	831
2	7528	YY1	4007	Tel	Telencephalon	0.0183597150352	GO:0032774	b	5	RNA biosynthetic process	904,2475,2648,2902,3159,3622,4297,4782,4904,5089,6202,6294,6602,7067,7182,8019,8106,6872,8520,8554,9321,10498,10914,83860,81488,55145,55729,25836,26122,168374,27336,4691	CCNT1,MTOR,KAT2A,GRIN1,HMGA1,ING2,MLL,NFIC,YBX1,PBX2,RPS8,SAFB,SMARCD1,THRA,NR2C2,BRD3,PABPN1,TAF1,HAT1,PIAS1,TRIP11,CARM1,PAPOLA,TAF3,POLR2M,THAP1,ATF7IP,NIPBL,EPC2,ZNF92,HTATSF1,NCL	32	3659
2	7528	YY1	4007	Tel	Telencephalon	0.0184062276772	GO:0009891	b	5	positive regulation of biosynthetic process	904,2475,2648,2902,3159,3622,4297,4782,4904,5089,6294,6602,7067,7182,6872,8554,55729,25836,4691	CCNT1,MTOR,KAT2A,GRIN1,HMGA1,ING2,MLL,NFIC,YBX1,PBX2,SAFB,SMARCD1,THRA,NR2C2,TAF1,PIAS1,ATF7IP,NIPBL,NCL	19	1745
2	7528	YY1	4007	Tel	Telencephalon	0.0184062276772	GO:0033365	b	5	protein localization to organelle	2475,2648,6202,55705,6731,7067,7879,9321,83860,114882,90410,80273	MTOR,KAT2A,RPS8,IPO9,SRP72,THRA,RAB7A,TRIP11,TAF3,OSBPL8,IFT20,GRPEL1	12	804
2	7528	YY1	4007	Tel	Telencephalon	0.0184062276772	GO:0051173	b	5	positive regulation of nitrogen compound metabolic process	904,2475,2648,2902,3159,3622,4297,4782,4904,5089,6294,6602,7067,7182,6872,8554,55729,25836,4691	CCNT1,MTOR,KAT2A,GRIN1,HMGA1,ING2,MLL,NFIC,YBX1,PBX2,SAFB,SMARCD1,THRA,NR2C2,TAF1,PIAS1,ATF7IP,NIPBL,NCL	19	1729
2	7528	YY1	4007	Tel	Telencephalon	0.018984749975	GO:0006351	b	5	transcription, DNA-templated	904,2475,2648,2902,3159,3622,4297,4782,4904,5089,6294,6602,7067,7182,8019,8106,6872,8520,8554,9321,10498,10914,83860,55145,55729,25836,26122,168374,27336,4691	CCNT1,MTOR,KAT2A,GRIN1,HMGA1,ING2,MLL,NFIC,YBX1,PBX2,SAFB,SMARCD1,THRA,NR2C2,BRD3,PABPN1,TAF1,HAT1,PIAS1,TRIP11,CARM1,PAPOLA,TAF3,THAP1,ATF7IP,NIPBL,EPC2,ZNF92,HTATSF1,NCL	30	3521
2	7528	YY1	4007	Tel	Telencephalon	0.018984749975	GO:0032104	b	5	regulation of response to extracellular stimulus	2475,2648,7182,7879,51538,90410	MTOR,KAT2A,NR2C2,RAB7A,ZCCHC17,IFT20	6	239
2	7528	YY1	4007	Tel	Telencephalon	0.018984749975	GO:0043631	b	5	RNA polyadenylation	904,10914,64852	CCNT1,PAPOLA,TUT1	3	40
2	7528	YY1	4007	Tel	Telencephalon	0.018984749975	GO:0051252	b	5	regulation of RNA metabolic process	904,2475,2648,2902,3159,3622,4297,4782,4904,5089,6294,6602,7067,7182,8019,8106,6872,8520,8554,9321,10498,10914,83860,55145,55729,25836,26122,168374,27336,4691	CCNT1,MTOR,KAT2A,GRIN1,HMGA1,ING2,MLL,NFIC,YBX1,PBX2,SAFB,SMARCD1,THRA,NR2C2,BRD3,PABPN1,TAF1,HAT1,PIAS1,TRIP11,CARM1,PAPOLA,TAF3,THAP1,ATF7IP,NIPBL,EPC2,ZNF92,HTATSF1,NCL	30	3521
2	7528	YY1	4007	Tel	Telencephalon	0.0200956997203	GO:0000428	c	4	DNA-directed RNA polymerase complex	2648,6872,83860,81488	KAT2A,TAF1,TAF3,POLR2M	4	118
2	7528	YY1	4007	Tel	Telencephalon	0.0200956997203	GO:0055029	c	4	nuclear DNA-directed RNA polymerase complex	2648,6872,83860,81488	KAT2A,TAF1,TAF3,POLR2M	4	118
2	7528	YY1	4007	Tel	Telencephalon	0.0218377651434	GO:0008134	m	3	transcription factor binding	2475,2648,3159,5089,7067,6872,8554,10054	MTOR,KAT2A,HMGA1,PBX2,THRA,TAF1,PIAS1,UBA2	8	503
2	7528	YY1	4007	Tel	Telencephalon	0.0233458970107	GO:0044665	c	5	MLL1/2 complex	4297,6872	MLL,TAF1	2	27
2	7528	YY1	4007	Tel	Telencephalon	0.0239341066147	GO:0030880	c	3	RNA polymerase complex	2648,6872,83860,81488	KAT2A,TAF1,TAF3,POLR2M	4	120
2	7528	YY1	4007	Tel	Telencephalon	0.0265324665335	GO:1990234	c	4	transferase complex	904,2475,2648,4297,6872,83860,81488,54620,26122	CCNT1,MTOR,KAT2A,MLL,TAF1,TAF3,POLR2M,FBXL19,EPC2	9	638
2	7528	YY1	4007	Tel	Telencephalon	0.0281699279118	GO:0009267	b	4	cellular response to starvation	2011,2475,2648,7182,7879,51538,90410	MARK2,MTOR,KAT2A,NR2C2,RAB7A,ZCCHC17,IFT20	7	360
2	7528	YY1	4007	Tel	Telencephalon	0.0348040820558	GO:1901576	b	3	organic substance biosynthetic process	515,904,6602,2475,2631,2648,2902,3159,3622,4297,4782,4904,5089,5589,6202,6294,6731,7067,7182,8019,8106,6872,8520,8554,9100,9321,9801,10498,10914,83860,79868,81488,4691,54901,55145,55729,9653,25836,26058,26122,168374,27336	ATP5F1,CCNT1,SMARCD1,MTOR,GBAS,KAT2A,GRIN1,HMGA1,ING2,MLL,NFIC,YBX1,PBX2,PRKCSH,RPS8,SAFB,SRP72,THRA,NR2C2,BRD3,PABPN1,TAF1,HAT1,PIAS1,USP10,TRIP11,MRPL19,CARM1,PAPOLA,TAF3,ALG13,POLR2M,NCL,CDKAL1,THAP1,ATF7IP,HS2ST1,NIPBL,GIGYF2,EPC2,ZNF92,HTATSF1	42	5790
2	7528	YY1	4007	Tel	Telencephalon	0.0350036578096	GO:0017025	m	4	TBP-class protein binding	7067,6872	THRA,TAF1	2	19
2	7528	YY1	4007	Tel	Telencephalon	0.0351068412367	GO:0031344	b	5	regulation of cell projection organization	2011,2475,2648,2902,5589,10498,348110,90410	MARK2,MTOR,KAT2A,GRIN1,PRKCSH,CARM1,C15orf38,IFT20	8	475
2	7528	YY1	4007	Tel	Telencephalon	0.0364702712312	GO:0001067	m	4	regulatory region nucleic acid binding	904,2475,4297,4782,4904,6294,7067,6872,10498,168374	CCNT1,MTOR,MLL,NFIC,YBX1,SAFB,THRA,TAF1,CARM1,ZNF92	10	782
2	7528	YY1	4007	Tel	Telencephalon	0.0383623844	GO:0000422	b	5	mitophagy	2011,2475,2648,7182,51538	MARK2,MTOR,KAT2A,NR2C2,ZCCHC17	5	197
2	7528	YY1	4007	Tel	Telencephalon	0.0383623844	GO:0032986	b	5	protein-DNA complex disassembly	3159,6602	HMGA1,SMARCD1	2	17
2	7528	YY1	4007	Tel	Telencephalon	0.0383623844	GO:0043967	b	5	histone H4 acetylation	2648,4297,8520	KAT2A,MLL,HAT1	3	60
2	7528	YY1	4007	Tel	Telencephalon	0.03874880461	GO:0006337	b	4	nucleosome disassembly	6602,3159	SMARCD1,HMGA1	2	17
2	7528	YY1	4007	Tel	Telencephalon	0.03874880461	GO:0031498	b	4	chromatin disassembly	6602,3159	SMARCD1,HMGA1	2	19
2	7528	YY1	4007	Tel	Telencephalon	0.03874880461	GO:0031667	b	4	response to nutrient levels	2011,2475,2648,7067,7182,7879,8520,51538,90410	MARK2,MTOR,KAT2A,THRA,NR2C2,RAB7A,HAT1,ZCCHC17,IFT20	9	630
2	7528	YY1	4007	Tel	Telencephalon	0.03874880461	GO:0031669	b	4	cellular response to nutrient levels	2011,2475,2648,7182,7879,51538,90410	MARK2,MTOR,KAT2A,NR2C2,RAB7A,ZCCHC17,IFT20	7	401
2	7528	YY1	4007	Tel	Telencephalon	0.03874880461	GO:0051128	b	4	regulation of cellular component organization	2011,2475,2648,2902,3159,4297,5589,7067,7182,7879,6872,10498,80230,51538,348110,55729,221472,90410,25836,55602	MARK2,MTOR,KAT2A,GRIN1,HMGA1,MLL,PRKCSH,THRA,NR2C2,RAB7A,TAF1,CARM1,RUFY1,ZCCHC17,C15orf38,ATF7IP,FGD2,IFT20,NIPBL,CDKN2AIP	20	2171
2	7528	YY1	4007	Tel	Telencephalon	0.03874880461	GO:0061008	b	4	hepaticobiliary system development	5589,7067,25836,4691	PRKCSH,THRA,NIPBL,NCL	4	127
2	7528	YY1	4007	Tel	Telencephalon	0.03874880461	GO:0072594	b	4	establishment of protein localization to organelle	2475,2648,6202,55705,6731,7067,7879,9321,80273	MTOR,KAT2A,RPS8,IPO9,SRP72,THRA,RAB7A,TRIP11,GRPEL1	9	611
2	7528	YY1	4007	Tel	Telencephalon	0.03874880461	GO:1903008	b	4	organelle disassembly	2011,2475,2648,7182,51538	MARK2,MTOR,KAT2A,NR2C2,ZCCHC17	5	213
2	7528	YY1	4007	Tel	Telencephalon	0.0389563348913	GO:0043565	m	5	sequence-specific DNA binding	2475,3159,4297,4782,4904,5089,7067,7182,6872,55145,168374,4691	MTOR,HMGA1,MLL,NFIC,YBX1,PBX2,THRA,NR2C2,TAF1,THAP1,ZNF92,NCL	12	965
2	7528	YY1	4007	Tel	Telencephalon	0.0408740108588	GO:0009058	b	2	biosynthetic process	515,904,6602,2475,2631,2648,2902,3159,3622,4297,4782,4904,5089,5589,6202,6294,6731,7067,7182,8019,8106,6872,8520,8554,9100,9321,9801,10498,10914,83860,79868,81488,4691,54901,55145,55729,9653,25836,26058,26122,168374,27336	ATP5F1,CCNT1,SMARCD1,MTOR,GBAS,KAT2A,GRIN1,HMGA1,ING2,MLL,NFIC,YBX1,PBX2,PRKCSH,RPS8,SAFB,SRP72,THRA,NR2C2,BRD3,PABPN1,TAF1,HAT1,PIAS1,USP10,TRIP11,MRPL19,CARM1,PAPOLA,TAF3,ALG13,POLR2M,NCL,CDKAL1,THAP1,ATF7IP,HS2ST1,NIPBL,GIGYF2,EPC2,ZNF92,HTATSF1	42	5880
2	7528	YY1	4007	Tel	Telencephalon	0.0426559131773	GO:0010468	b	5	regulation of gene expression	904,2475,2648,2902,3159,3622,4297,4782,4904,5089,6294,6602,7067,7182,8019,8106,6872,8520,8554,9879,10498,10914,83860,55145,55729,25836,26058,26122,168374,27336,4691	CCNT1,MTOR,KAT2A,GRIN1,HMGA1,ING2,MLL,NFIC,YBX1,PBX2,SAFB,SMARCD1,THRA,NR2C2,BRD3,PABPN1,TAF1,HAT1,PIAS1,DDX46,CARM1,PAPOLA,TAF3,THAP1,ATF7IP,NIPBL,GIGYF2,EPC2,ZNF92,HTATSF1,NCL	31	4013
2	7528	YY1	4007	Tel	Telencephalon	0.0426559131773	GO:0010604	b	5	positive regulation of macromolecule metabolic process	904,2011,2475,2648,2902,3159,3622,4297,4782,4904,5089,5609,6294,6602,7067,7182,7879,6872,8554,114882,55729,25836,4691	CCNT1,MARK2,MTOR,KAT2A,GRIN1,HMGA1,ING2,MLL,NFIC,YBX1,PBX2,MAP2K7,SAFB,SMARCD1,THRA,NR2C2,RAB7A,TAF1,PIAS1,OSBPL8,ATF7IP,NIPBL,NCL	23	2658
2	7528	YY1	4007	Tel	Telencephalon	0.0426559131773	GO:0019219	b	5	regulation of nucleobase-containing compound metabolic process	904,2475,2648,2902,3159,3622,4297,4782,4904,5089,6294,6602,7067,7182,8019,8106,6872,8520,8554,9321,10498,10914,83860,55145,55729,25836,26122,168374,27336,4691	CCNT1,MTOR,KAT2A,GRIN1,HMGA1,ING2,MLL,NFIC,YBX1,PBX2,SAFB,SMARCD1,THRA,NR2C2,BRD3,PABPN1,TAF1,HAT1,PIAS1,TRIP11,CARM1,PAPOLA,TAF3,THAP1,ATF7IP,NIPBL,EPC2,ZNF92,HTATSF1,NCL	30	3817
2	7528	YY1	4007	Tel	Telencephalon	0.0436257011878	GO:0007617	b	4	mating behavior	2902,7067	GRIN1,THRA	2	21
2	7528	YY1	4007	Tel	Telencephalon	0.0444451978091	GO:0044237	b	2	cellular metabolic process	515,904,6602,2011,2475,2631,2648,2902,3159,3188,3622,4297,4782,4904,5089,5589,5609,6202,6294,6731,7067,7182,55861,7879,8019,8106,6872,8520,8554,9092,9100,9321,9801,140890,9879,10054,10498,10914,339175,83860,79868,54620,81488,4691,114882,51538,54901,55145,22828,55729,23524,90410,25836,26058,26122,91942,168374,27336,80273,159195,64852	ATP5F1,CCNT1,SMARCD1,MARK2,MTOR,GBAS,KAT2A,GRIN1,HMGA1,HNRNPH2,ING2,MLL,NFIC,YBX1,PBX2,PRKCSH,MAP2K7,RPS8,SAFB,SRP72,THRA,NR2C2,DBNDD2,RAB7A,BRD3,PABPN1,TAF1,HAT1,PIAS1,SART1,USP10,TRIP11,MRPL19,SREK1,DDX46,UBA2,CARM1,PAPOLA,METTL2A,TAF3,ALG13,FBXL19,POLR2M,NCL,OSBPL8,ZCCHC17,CDKAL1,THAP1,SCAF8,ATF7IP,SRRM2,IFT20,NIPBL,GIGYF2,EPC2,NDUFAF2,ZNF92,HTATSF1,GRPEL1,USP54,TUT1	61	9779
2	7528	YY1	4007	Tel	Telencephalon	0.0447718206175	GO:0009894	b	4	regulation of catabolic process	2475,2648,7067,7182,7879,6872,8554,9100,51538,90410	MTOR,KAT2A,THRA,NR2C2,RAB7A,TAF1,PIAS1,USP10,ZCCHC17,IFT20	10	788
2	7528	YY1	4007	Tel	Telencephalon	0.0447718206175	GO:0016573	b	4	histone acetylation	2648,4297,6872,8520	KAT2A,MLL,TAF1,HAT1	4	144
2	7528	YY1	4007	Tel	Telencephalon	0.0447718206175	GO:0031668	b	4	cellular response to extracellular stimulus	2011,2475,2648,7182,7879,51538,90410	MARK2,MTOR,KAT2A,NR2C2,RAB7A,ZCCHC17,IFT20	7	430
2	7528	YY1	4007	Tel	Telencephalon	0.0447718206175	GO:0033057	b	4	multicellular organismal reproductive behavior	2902,7067	GRIN1,THRA	2	23
2	7528	YY1	4007	Tel	Telencephalon	0.0447718206175	GO:0034613	b	4	cellular protein localization	2475,2648,4053,6202,55705,6731,7067,7879,8506,9321,83860,114882,90410,25836,80273	MTOR,KAT2A,LTBP2,RPS8,IPO9,SRP72,THRA,RAB7A,CNTNAP1,TRIP11,TAF3,OSBPL8,IFT20,NIPBL,GRPEL1	15	1487
2	7528	YY1	4007	Tel	Telencephalon	0.0447904221972	GO:0000975	m	5	regulatory region DNA binding	904,2475,4297,4782,4904,6294,7067,6872,10498,168374	CCNT1,MTOR,MLL,NFIC,YBX1,SAFB,THRA,TAF1,CARM1,ZNF92	10	782
2	7528	YY1	4007	Tel	Telencephalon	0.0447904221972	GO:0070566	m	5	adenylyltransferase activity	10914,64852	PAPOLA,TUT1	2	24
2	7528	YY1	4007	Tel	Telencephalon	0.0449277791639	GO:0044249	b	3	cellular biosynthetic process	515,904,6602,2475,2631,2648,2902,3159,3622,4297,4782,4904,5089,5589,6202,6294,6731,7067,7182,8019,8106,6872,8520,8554,9100,9321,9801,10498,10914,83860,79868,81488,4691,54901,55145,55729,25836,26058,26122,168374,27336	ATP5F1,CCNT1,SMARCD1,MTOR,GBAS,KAT2A,GRIN1,HMGA1,ING2,MLL,NFIC,YBX1,PBX2,PRKCSH,RPS8,SAFB,SRP72,THRA,NR2C2,BRD3,PABPN1,TAF1,HAT1,PIAS1,USP10,TRIP11,MRPL19,CARM1,PAPOLA,TAF3,ALG13,POLR2M,NCL,CDKAL1,THAP1,ATF7IP,NIPBL,GIGYF2,EPC2,ZNF92,HTATSF1	41	5700
2	7528	YY1	4007	Tel	Telencephalon	0.0451216324074	GO:0051171	b	4	regulation of nitrogen compound metabolic process	904,6602,2475,2648,2902,3159,3622,4297,4782,4904,5089,6294,7067,7182,8019,8106,6872,8520,8554,9321,10498,10914,83860,55145,55729,25836,26058,26122,168374,27336,4691	CCNT1,SMARCD1,MTOR,KAT2A,GRIN1,HMGA1,ING2,MLL,NFIC,YBX1,PBX2,SAFB,THRA,NR2C2,BRD3,PABPN1,TAF1,HAT1,PIAS1,TRIP11,CARM1,PAPOLA,TAF3,THAP1,ATF7IP,NIPBL,GIGYF2,EPC2,ZNF92,HTATSF1,NCL	31	4101
2	7528	YY1	4007	Tel	Telencephalon	0.0473055316254	GO:0043566	m	5	structure-specific DNA binding	4782,4904,6294,7067,4691	NFIC,YBX1,SAFB,THRA,NCL	5	252
2	7528	YY1	4007	Tel	Telencephalon	0.0488635805033	GO:0042594	b	3	response to starvation	2011,2475,2648,7182,7879,51538,90410	MARK2,MTOR,KAT2A,NR2C2,RAB7A,ZCCHC17,IFT20	7	394
2	7528	YY1	4007	Tel	Telencephalon	0.0579172224317	GO:0031329	b	5	regulation of cellular catabolic process	2475,2648,7182,7879,6872,8554,9100,51538,90410	MTOR,KAT2A,NR2C2,RAB7A,TAF1,PIAS1,USP10,ZCCHC17,IFT20	9	684
2	7528	YY1	4007	Tel	Telencephalon	0.0579172224317	GO:0051147	b	5	regulation of muscle cell differentiation	2475,4904,7067,7182	MTOR,YBX1,THRA,NR2C2	4	150
2	7528	YY1	4007	Tel	Telencephalon	0.0580986279806	GO:1902494	c	3	catalytic complex	904,2475,2648,3622,4297,6872,10054,83860,54620,81488,26122	CCNT1,MTOR,KAT2A,ING2,MLL,TAF1,UBA2,TAF3,FBXL19,POLR2M,EPC2	11	975
2	7528	YY1	4007	Tel	Telencephalon	0.0616020032084	GO:0050890	b	5	cognition	2902,7067,57468,90410,25836	GRIN1,THRA,SLC12A5,IFT20,NIPBL	5	245
2	7528	YY1	4007	Tel	Telencephalon	0.0617625841787	GO:0060255	b	4	regulation of macromolecule metabolic process	904,6602,2011,2475,2648,2902,3159,3622,4297,4782,4904,5089,5609,6294,55861,7067,7182,7879,8019,8106,6872,8520,8554,9100,9321,9879,10498,10914,83860,114882,55145,55729,25836,26058,26122,168374,27336,4691	CCNT1,SMARCD1,MARK2,MTOR,KAT2A,GRIN1,HMGA1,ING2,MLL,NFIC,YBX1,PBX2,MAP2K7,SAFB,DBNDD2,THRA,NR2C2,RAB7A,BRD3,PABPN1,TAF1,HAT1,PIAS1,USP10,TRIP11,DDX46,CARM1,PAPOLA,TAF3,OSBPL8,THAP1,ATF7IP,NIPBL,GIGYF2,EPC2,ZNF92,HTATSF1,NCL	38	5470
2	7528	YY1	4007	Tel	Telencephalon	0.0624447998844	GO:0010556	b	5	regulation of macromolecule biosynthetic process	904,2475,2648,2902,3159,3622,4297,4782,4904,5089,6294,6602,7067,7182,8019,6872,8520,8554,9321,10498,83860,55145,55729,25836,26058,26122,168374,27336,4691	CCNT1,MTOR,KAT2A,GRIN1,HMGA1,ING2,MLL,NFIC,YBX1,PBX2,SAFB,SMARCD1,THRA,NR2C2,BRD3,TAF1,HAT1,PIAS1,TRIP11,CARM1,TAF3,THAP1,ATF7IP,NIPBL,GIGYF2,EPC2,ZNF92,HTATSF1,NCL	29	3816
2	7528	YY1	4007	Tel	Telencephalon	0.0630922014543	GO:0031323	b	4	regulation of cellular metabolic process	904,6602,2011,2475,2648,2902,3159,3622,4297,4782,4904,5089,5609,6294,55861,7067,7182,7879,8019,8106,6872,8520,8554,9100,9321,10498,10914,83860,114882,55145,51538,55729,90410,25836,26058,26122,168374,27336,4691	CCNT1,SMARCD1,MARK2,MTOR,KAT2A,GRIN1,HMGA1,ING2,MLL,NFIC,YBX1,PBX2,MAP2K7,SAFB,DBNDD2,THRA,NR2C2,RAB7A,BRD3,PABPN1,TAF1,HAT1,PIAS1,USP10,TRIP11,CARM1,PAPOLA,TAF3,OSBPL8,THAP1,ZCCHC17,ATF7IP,IFT20,NIPBL,GIGYF2,EPC2,ZNF92,HTATSF1,NCL	39	5673
2	7528	YY1	4007	Tel	Telencephalon	0.0639208611815	GO:0080135	b	4	regulation of cellular response to stress	2475,2648,3159,3622,5609,7182,7879,51538,90410	MTOR,KAT2A,HMGA1,ING2,MAP2K7,NR2C2,RAB7A,ZCCHC17,IFT20	9	725
2	7528	YY1	4007	Tel	Telencephalon	0.0655193434431	GO:0009991	b	3	response to extracellular stimulus	2011,2475,2648,7067,7182,7879,8520,51538,90410	MARK2,MTOR,KAT2A,THRA,NR2C2,RAB7A,HAT1,ZCCHC17,IFT20	9	660
2	7528	YY1	4007	Tel	Telencephalon	0.0655193434431	GO:0019222	b	3	regulation of metabolic process	904,6602,2011,2475,2631,2648,2902,3159,3622,4297,4782,4904,5089,5609,6294,7067,7182,55861,7879,8019,8106,6872,8520,8554,9100,9321,9879,10054,10498,10914,83860,4691,114882,51538,55145,55729,221472,90410,25836,26058,26122,168374,27336,80273	CCNT1,SMARCD1,MARK2,MTOR,GBAS,KAT2A,GRIN1,HMGA1,ING2,MLL,NFIC,YBX1,PBX2,MAP2K7,SAFB,THRA,NR2C2,DBNDD2,RAB7A,BRD3,PABPN1,TAF1,HAT1,PIAS1,USP10,TRIP11,DDX46,UBA2,CARM1,PAPOLA,TAF3,NCL,OSBPL8,ZCCHC17,THAP1,ATF7IP,FGD2,IFT20,NIPBL,GIGYF2,EPC2,ZNF92,HTATSF1,GRPEL1	44	6445
2	7528	YY1	4007	Tel	Telencephalon	0.065617950937	GO:0044238	b	2	primary metabolic process	515,904,6602,2011,2475,2631,2648,2902,3159,3188,3622,4297,4782,4904,5089,5589,5609,6202,6294,6731,7067,7182,55861,7879,8019,8106,6872,8520,8554,9092,9100,9321,9801,140890,9879,10054,10498,10914,339175,83860,79868,54620,81488,4691,114882,51633,54901,55145,22828,55729,23524,9653,25836,26058,26122,168374,27336,80273,159195,64852	ATP5F1,CCNT1,SMARCD1,MARK2,MTOR,GBAS,KAT2A,GRIN1,HMGA1,HNRNPH2,ING2,MLL,NFIC,YBX1,PBX2,PRKCSH,MAP2K7,RPS8,SAFB,SRP72,THRA,NR2C2,DBNDD2,RAB7A,BRD3,PABPN1,TAF1,HAT1,PIAS1,SART1,USP10,TRIP11,MRPL19,SREK1,DDX46,UBA2,CARM1,PAPOLA,METTL2A,TAF3,ALG13,FBXL19,POLR2M,NCL,OSBPL8,OTUD6B,CDKAL1,THAP1,SCAF8,ATF7IP,SRRM2,HS2ST1,NIPBL,GIGYF2,EPC2,ZNF92,HTATSF1,GRPEL1,USP54,TUT1	60	9755
2	7528	YY1	4007	Tel	Telencephalon	0.0657393645964	GO:0031325	b	5	positive regulation of cellular metabolic process	904,2011,2475,2648,2902,3159,3622,4297,4782,4904,5089,5609,6294,6602,7067,7182,6872,8554,114882,51538,55729,25836,4691	CCNT1,MARK2,MTOR,KAT2A,GRIN1,HMGA1,ING2,MLL,NFIC,YBX1,PBX2,MAP2K7,SAFB,SMARCD1,THRA,NR2C2,TAF1,PIAS1,OSBPL8,ZCCHC17,ATF7IP,NIPBL,NCL	23	2828
2	7528	YY1	4007	Tel	Telencephalon	0.0657393645964	GO:0042692	b	5	muscle cell differentiation	2475,2648,4904,7067,7182,90410	MTOR,KAT2A,YBX1,THRA,NR2C2,IFT20	6	358
2	7528	YY1	4007	Tel	Telencephalon	0.067450914744	GO:0043933	b	3	macromolecular complex subunit organization	6602,2475,2648,2902,3159,3622,4297,5589,6202,6294,7067,8019,6872,8520,9092,9801,10498,348110,55729,25836,26122	SMARCD1,MTOR,KAT2A,GRIN1,HMGA1,ING2,MLL,PRKCSH,RPS8,SAFB,THRA,BRD3,TAF1,HAT1,SART1,MRPL19,CARM1,C15orf38,ATF7IP,NIPBL,EPC2	21	2405
2	7528	YY1	4007	Tel	Telencephalon	0.067450914744	GO:0070727	b	3	cellular macromolecule localization	2475,2648,4053,6202,55705,6731,7067,7879,8506,9321,83860,114882,90410,25836,80273	MTOR,KAT2A,LTBP2,RPS8,IPO9,SRP72,THRA,RAB7A,CNTNAP1,TRIP11,TAF3,OSBPL8,IFT20,NIPBL,GRPEL1	15	1495
2	7528	YY1	4007	Tel	Telencephalon	0.069681192975	GO:0035264	b	3	multicellular organism growth	2648,57468,25836,26058	KAT2A,SLC12A5,NIPBL,GIGYF2	4	154
2	7528	YY1	4007	Tel	Telencephalon	0.069681192975	GO:0044087	b	3	regulation of cellular component biogenesis	2475,2902,7067,7879,6872,4691,348110,55729,90410	MTOR,GRIN1,THRA,RAB7A,TAF1,NCL,C15orf38,ATF7IP,IFT20	9	689
2	7528	YY1	4007	Tel	Telencephalon	0.0878850150082	GO:0022411	b	3	cellular component disassembly	6602,2011,2475,2648,3159,6202,7182,9801,51538	SMARCD1,MARK2,MTOR,KAT2A,HMGA1,RPS8,NR2C2,MRPL19,ZCCHC17	9	732
2	7528	YY1	4007	Tel	Telencephalon	0.0878850150082	GO:0044705	b	3	multi-organism reproductive behavior	2902,7067	GRIN1,THRA	2	30
2	7528	YY1	4007	Tel	Telencephalon	1.03495605788e-06	GO:0031981	c	4	nuclear lumen	515,904,2475,2648,3159,3188,3622,4297,4782,4904,5546,6294,6731,7067,7182,8106,6872,8520,8554,9092,9100,140890,9879,10054,10498,10914,83860,81488,55145,51538,22828,55729,23524,25836,26122,27336,4691,55602,64852	ATP5F1,CCNT1,MTOR,KAT2A,HMGA1,HNRNPH2,ING2,MLL,NFIC,YBX1,PRCC,SAFB,SRP72,THRA,NR2C2,PABPN1,TAF1,HAT1,PIAS1,SART1,USP10,SREK1,DDX46,UBA2,CARM1,PAPOLA,TAF3,POLR2M,THAP1,ZCCHC17,SCAF8,ATF7IP,SRRM2,NIPBL,EPC2,HTATSF1,NCL,CDKN2AIP,TUT1	39	3376
2	7528	YY1	4007	Tel	Telencephalon	1.16481752811e-05	GO:0005634	c	4	nucleus	515,904,6602,2011,2475,2648,3159,3188,3622,4297,4782,4904,5089,5546,5609,6202,6294,55705,6731,7067,7182,8019,8106,6872,8520,8554,9092,9100,9321,9801,140890,9879,10054,10498,10914,83860,80230,81488,114882,55145,51538,22828,55729,23524,221472,353322,25836,26122,168374,27336,4691,29066,55602,64766,64852	ATP5F1,CCNT1,SMARCD1,MARK2,MTOR,KAT2A,HMGA1,HNRNPH2,ING2,MLL,NFIC,YBX1,PBX2,PRCC,MAP2K7,RPS8,SAFB,IPO9,SRP72,THRA,NR2C2,BRD3,PABPN1,TAF1,HAT1,PIAS1,SART1,USP10,TRIP11,MRPL19,SREK1,DDX46,UBA2,CARM1,PAPOLA,TAF3,RUFY1,POLR2M,OSBPL8,THAP1,ZCCHC17,SCAF8,ATF7IP,SRRM2,FGD2,ANKRD37,NIPBL,EPC2,ZNF92,HTATSF1,NCL,ZC3H7A,CDKN2AIP,S100PBP,TUT1	55	6535
2	7528	YY1	4007	Tel	Telencephalon	1.30060064815e-05	GO:0044451	c	4	nucleoplasm part	904,2475,2648,3622,4297,6872,8554,9092,9879,83860,81488,55145,23524,26122,64852	CCNT1,MTOR,KAT2A,ING2,MLL,TAF1,PIAS1,SART1,DDX46,TAF3,POLR2M,THAP1,SRRM2,EPC2,TUT1	15	678
2	7528	YY1	4007	Tel	Telencephalon	1.51900208009e-07	GO:0005654	c	4	nucleoplasm	515,904,2475,2648,3159,3188,3622,4297,4782,4904,5546,6294,7067,7182,8106,6872,8520,8554,9092,9100,140890,9879,10054,10498,10914,83860,81488,55145,22828,55729,23524,25836,26122,27336,4691,55602,64852	ATP5F1,CCNT1,MTOR,KAT2A,HMGA1,HNRNPH2,ING2,MLL,NFIC,YBX1,PRCC,SAFB,THRA,NR2C2,PABPN1,TAF1,HAT1,PIAS1,SART1,USP10,SREK1,DDX46,UBA2,CARM1,PAPOLA,TAF3,POLR2M,THAP1,SCAF8,ATF7IP,SRRM2,NIPBL,EPC2,HTATSF1,NCL,CDKN2AIP,TUT1	37	2802
2	7528	YY1	4007	Tel	Telencephalon	2.17257463156e-05	GO:0044822	m	5	poly(A) RNA binding	2011,3188,4904,6202,6294,6731,8106,9092,9100,140890,9879,79868,51538,23524,26058,27336,4691,29066,389677,64852	MARK2,HNRNPH2,YBX1,RPS8,SAFB,SRP72,PABPN1,SART1,USP10,SREK1,DDX46,ALG13,ZCCHC17,SRRM2,GIGYF2,HTATSF1,NCL,ZC3H7A,RBM12B,TUT1	20	1168
2	7528	YY1	4007	Tel	Telencephalon	2.24745946841e-05	GO:0070577	m	4	lysine-acetylated histone binding	4297,8019,6872,10498	MLL,BRD3,TAF1,CARM1	4	17
2	7528	YY1	4007	Tel	Telencephalon	2.86869469113e-05	GO:0003682	m	3	chromatin binding	904,6602,2648,3159,3622,4297,4904,5089,6294,7067,8019,25836	CCNT1,SMARCD1,KAT2A,HMGA1,ING2,MLL,YBX1,PBX2,SAFB,THRA,BRD3,NIPBL	12	453
2	7528	YY1	4007	Tel	Telencephalon	2.86869469113e-05	GO:0042393	m	3	histone binding	3622,4297,55705,8019,6872,8520,10498,4691	ING2,MLL,IPO9,BRD3,TAF1,HAT1,CARM1,NCL	8	166
2	7528	YY1	4007	Tel	Telencephalon	3.74192301887e-06	GO:0070013	c	3	intracellular organelle lumen	515,904,2475,2648,3159,3188,3622,4297,4782,4904,5546,5589,6294,6731,7067,7182,8106,6872,8520,8554,9092,9100,9801,140890,9879,10054,10498,10914,83860,81488,4691,51538,55145,22828,55729,23524,25836,26122,27336,80273,55602,64852	ATP5F1,CCNT1,MTOR,KAT2A,HMGA1,HNRNPH2,ING2,MLL,NFIC,YBX1,PRCC,PRKCSH,SAFB,SRP72,THRA,NR2C2,PABPN1,TAF1,HAT1,PIAS1,SART1,USP10,MRPL19,SREK1,DDX46,UBA2,CARM1,PAPOLA,TAF3,POLR2M,NCL,ZCCHC17,THAP1,SCAF8,ATF7IP,SRRM2,NIPBL,EPC2,HTATSF1,GRPEL1,CDKN2AIP,TUT1	42	4011
2	7528	YY1	4007	Tel	Telencephalon	4.94153633347e-06	GO:0003676	m	3	nucleic acid binding	904,2011,2475,3159,3188,3622,4297,4782,4904,5089,5589,6202,6294,6731,7067,7182,8106,6872,8554,9092,9100,140890,9879,10498,10914,79868,54620,4691,51538,55145,22828,23524,58486,26058,168374,27336,29063,29066,389677,55602,64852	CCNT1,MARK2,MTOR,HMGA1,HNRNPH2,ING2,MLL,NFIC,YBX1,PBX2,PRKCSH,RPS8,SAFB,SRP72,THRA,NR2C2,PABPN1,TAF1,PIAS1,SART1,USP10,SREK1,DDX46,CARM1,PAPOLA,ALG13,FBXL19,NCL,ZCCHC17,THAP1,SCAF8,SRRM2,ZBED5,GIGYF2,ZNF92,HTATSF1,ZCCHC4,ZC3H7A,RBM12B,CDKN2AIP,TUT1	41	3827
2	7528	YY1	4007	Tel	Telencephalon	5.64358445649e-07	GO:0003723	m	4	RNA binding	904,2011,3188,4904,5589,6202,6294,6731,7067,8106,9092,9100,140890,9879,10914,79868,51538,22828,23524,26058,27336,4691,29066,389677,55602,64852	CCNT1,MARK2,HNRNPH2,YBX1,PRKCSH,RPS8,SAFB,SRP72,THRA,PABPN1,SART1,USP10,SREK1,DDX46,PAPOLA,ALG13,ZCCHC17,SCAF8,SRRM2,GIGYF2,HTATSF1,NCL,ZC3H7A,RBM12B,CDKN2AIP,TUT1	26	1553
2	7528	YY1	4007	Tel	Telencephalon	7.80857077637e-07	GO:0044428	c	3	nuclear part	515,904,6602,2475,2648,3159,3188,3622,4297,4782,4904,5546,6294,6731,7067,7182,8106,6872,8520,8554,9092,9100,9801,140890,9879,10054,10498,10914,83860,81488,4691,114882,51538,55145,22828,55729,23524,25836,26122,27336,55602,64852	ATP5F1,CCNT1,SMARCD1,MTOR,KAT2A,HMGA1,HNRNPH2,ING2,MLL,NFIC,YBX1,PRCC,SAFB,SRP72,THRA,NR2C2,PABPN1,TAF1,HAT1,PIAS1,SART1,USP10,MRPL19,SREK1,DDX46,UBA2,CARM1,PAPOLA,TAF3,POLR2M,NCL,OSBPL8,ZCCHC17,THAP1,SCAF8,ATF7IP,SRRM2,NIPBL,EPC2,HTATSF1,CDKN2AIP,TUT1	42	3720
2	7528	YY1	4007	Tel	Telencephalon	8.1950526786e-06	GO:0043233	c	2	organelle lumen	515,904,2475,2648,3159,3188,3622,4297,4782,4904,5546,5589,6294,6731,7067,7182,8106,6872,8520,8554,9092,9100,9801,140890,9879,10054,10498,10914,83860,81488,4691,51538,55145,22828,55729,23524,25836,26122,27336,80273,55602,64852	ATP5F1,CCNT1,MTOR,KAT2A,HMGA1,HNRNPH2,ING2,MLL,NFIC,YBX1,PRCC,PRKCSH,SAFB,SRP72,THRA,NR2C2,PABPN1,TAF1,HAT1,PIAS1,SART1,USP10,MRPL19,SREK1,DDX46,UBA2,CARM1,PAPOLA,TAF3,POLR2M,NCL,ZCCHC17,THAP1,SCAF8,ATF7IP,SRRM2,NIPBL,EPC2,HTATSF1,GRPEL1,CDKN2AIP,TUT1	42	4066
3	2146	EZH2	4696	Cb	Cerebellum	0.00273957488797	GO:0043565	m	5	sequence-specific DNA binding	4761,10481,56033,63876	NEUROD2,HOXB13,BARX1,PKNOX2	4	965
3	2146	EZH2	4696	Cb	Cerebellum	0.00304150370766	GO:0060074	b	4	synapse maturation	4761,50944	NEUROD2,SHANK1	2	20
3	2146	EZH2	4696	Cb	Cerebellum	0.00474905539944	GO:0007420	b	3	brain development	4761,7546,8646,6752	NEUROD2,ZIC2,CHRD,SSTR2	4	662
3	2146	EZH2	4696	Cb	Cerebellum	0.00474905539944	GO:0021700	b	3	developmental maturation	4761,10481,50944	NEUROD2,HOXB13,SHANK1	3	236
3	2146	EZH2	4696	Cb	Cerebellum	0.00474905539944	GO:0048513	b	3	organ development	649,4761,7546,8646,10481,56033,6752	BMP1,NEUROD2,ZIC2,CHRD,HOXB13,BARX1,SSTR2	7	3009
3	2146	EZH2	4696	Cb	Cerebellum	0.00474905539944	GO:0048731	b	3	system development	649,4761,7546,8646,10481,56033,50944,6752	BMP1,NEUROD2,ZIC2,CHRD,HOXB13,BARX1,SHANK1,SSTR2	8	4144
3	2146	EZH2	4696	Cb	Cerebellum	0.00474905539944	GO:0060322	b	3	head development	4761,7546,8646,6752	NEUROD2,ZIC2,CHRD,SSTR2	4	701
3	2146	EZH2	4696	Cb	Cerebellum	0.00575270747503	GO:0007275	b	3	multicellular organismal development	649,4761,7546,8646,10481,56033,50944,6752	BMP1,NEUROD2,ZIC2,CHRD,HOXB13,BARX1,SHANK1,SSTR2	8	4687
3	2146	EZH2	4696	Cb	Cerebellum	0.0062632909691	GO:0051239	b	3	regulation of multicellular organismal process	649,4761,7546,8646,50944,6752	BMP1,NEUROD2,ZIC2,CHRD,SHANK1,SSTR2	6	2399
3	2146	EZH2	4696	Cb	Cerebellum	0.00712901342428	GO:0021549	b	3	cerebellum development	4761,6752	NEUROD2,SSTR2	2	85
3	2146	EZH2	4696	Cb	Cerebellum	0.0074885692197	GO:0007389	b	3	pattern specification process	7546,8646,56033	ZIC2,CHRD,BARX1	3	437
3	2146	EZH2	4696	Cb	Cerebellum	0.0074885692197	GO:0009888	b	3	tissue development	649,7546,8646,10481,56033	BMP1,ZIC2,CHRD,HOXB13,BARX1	5	1766
3	2146	EZH2	4696	Cb	Cerebellum	0.0074885692197	GO:0022037	b	3	metencephalon development	4761,6752	NEUROD2,SSTR2	2	97
3	2146	EZH2	4696	Cb	Cerebellum	0.0074885692197	GO:0048869	b	3	cellular developmental process	649,4761,7546,8646,10481,56033,50944	BMP1,NEUROD2,ZIC2,CHRD,HOXB13,BARX1,SHANK1	7	3892
3	2146	EZH2	4696	Cb	Cerebellum	0.00797127019658	GO:0000975	m	5	regulatory region DNA binding	4761,56033,63876	NEUROD2,BARX1,PKNOX2	3	782
3	2146	EZH2	4696	Cb	Cerebellum	0.0113845950478	GO:0007399	b	4	nervous system development	4761,7546,8646,56033,50944,6752	NEUROD2,ZIC2,CHRD,BARX1,SHANK1,SSTR2	6	2166
3	2146	EZH2	4696	Cb	Cerebellum	0.0113845950478	GO:0007417	b	4	central nervous system development	4761,7546,8646,6752	NEUROD2,ZIC2,CHRD,SSTR2	4	887
3	2146	EZH2	4696	Cb	Cerebellum	0.0113845950478	GO:0030154	b	4	cell differentiation	649,4761,7546,8646,10481,56033,50944	BMP1,NEUROD2,ZIC2,CHRD,HOXB13,BARX1,SHANK1	7	3613
3	2146	EZH2	4696	Cb	Cerebellum	0.0113845950478	GO:2000026	b	4	regulation of multicellular organismal development	649,4761,7546,8646,50944	BMP1,NEUROD2,ZIC2,CHRD,SHANK1	5	1529
3	2146	EZH2	4696	Cb	Cerebellum	0.0115974113791	GO:0030902	b	3	hindbrain development	4761,6752	NEUROD2,SSTR2	2	139
3	2146	EZH2	4696	Cb	Cerebellum	0.0133467857061	GO:0007267	b	3	cell-cell signaling	4761,56033,50944,6752	NEUROD2,BARX1,SHANK1,SSTR2	4	1226
3	2146	EZH2	4696	Cb	Cerebellum	0.0133467857061	GO:0021915	b	3	neural tube development	7546,8646	ZIC2,CHRD	2	166
3	2146	EZH2	4696	Cb	Cerebellum	0.0133467857061	GO:0050793	b	3	regulation of developmental process	649,4761,7546,8646,50944	BMP1,NEUROD2,ZIC2,CHRD,SHANK1	5	2139
3	2146	EZH2	4696	Cb	Cerebellum	0.0133877166488	GO:0048729	b	3	tissue morphogenesis	7546,8646,10481	ZIC2,CHRD,HOXB13	3	607
3	2146	EZH2	4696	Cb	Cerebellum	0.0142116473801	GO:0007498	b	4	mesoderm development	7546,8646	ZIC2,CHRD	2	120
3	2146	EZH2	4696	Cb	Cerebellum	0.0142116473801	GO:0007612	b	4	learning	4761,50944	NEUROD2,SHANK1	2	124
3	2146	EZH2	4696	Cb	Cerebellum	0.0142116473801	GO:0051094	b	4	positive regulation of developmental process	649,4761,7546,50944	BMP1,NEUROD2,ZIC2,SHANK1	4	1102
3	2146	EZH2	4696	Cb	Cerebellum	0.0142116473801	GO:0060429	b	4	epithelium development	7546,8646,10481,56033	ZIC2,CHRD,HOXB13,BARX1	4	1076
3	2146	EZH2	4696	Cb	Cerebellum	0.0159425403932	GO:0001067	m	4	regulatory region nucleic acid binding	4761,56033,63876	NEUROD2,BARX1,PKNOX2	3	782
3	2146	EZH2	4696	Cb	Cerebellum	0.0159425403932	GO:0003677	m	4	DNA binding	4761,7546,10481,56033,63876	NEUROD2,ZIC2,HOXB13,BARX1,PKNOX2	5	2380
3	2146	EZH2	4696	Cb	Cerebellum	0.0184378754209	GO:0007611	b	3	learning or memory	4761,50944	NEUROD2,SHANK1	2	214
3	2146	EZH2	4696	Cb	Cerebellum	0.0184378754209	GO:0050808	b	3	synapse organization	4761,50944	NEUROD2,SHANK1	2	211
3	2146	EZH2	4696	Cb	Cerebellum	0.02423463929	GO:0048856	b	2	anatomical structure development	649,4761,7546,8646,10481,56033,50944,6752	BMP1,NEUROD2,ZIC2,CHRD,HOXB13,BARX1,SHANK1,SSTR2	8	4981
3	2146	EZH2	4696	Cb	Cerebellum	0.0250918696219	GO:0044767	b	2	single-organism developmental process	649,4761,7546,8646,10481,56033,50944,6752	BMP1,NEUROD2,ZIC2,CHRD,HOXB13,BARX1,SHANK1,SSTR2	8	5503
3	2146	EZH2	4696	Cb	Cerebellum	0.0279199157276	GO:0051240	b	4	positive regulation of multicellular organismal process	649,4761,7546,50944	BMP1,NEUROD2,ZIC2,SHANK1	4	1364
3	2146	EZH2	4696	Cb	Cerebellum	0.0304265851351	GO:0007268	b	4	synaptic transmission	4761,50944,6752	NEUROD2,SHANK1,SSTR2	3	724
3	2146	EZH2	4696	Cb	Cerebellum	0.0304265851351	GO:0009966	b	4	regulation of signal transduction	4761,7546,8646,56033,50944	NEUROD2,ZIC2,CHRD,BARX1,SHANK1	5	2470
3	2146	EZH2	4696	Cb	Cerebellum	0.0304265851351	GO:0051091	b	4	positive regulation of sequence-specific DNA binding transcription factor activity	4761,7546	NEUROD2,ZIC2	2	226
3	2146	EZH2	4696	Cb	Cerebellum	0.0338564175645	GO:0006351	b	5	transcription, DNA-templated	4761,7546,8646,10481,56033,63876	NEUROD2,ZIC2,CHRD,HOXB13,BARX1,PKNOX2	6	3521
3	2146	EZH2	4696	Cb	Cerebellum	0.0338564175645	GO:0010556	b	5	regulation of macromolecule biosynthetic process	4761,7546,8646,10481,56033,63876	NEUROD2,ZIC2,CHRD,HOXB13,BARX1,PKNOX2	6	3816
3	2146	EZH2	4696	Cb	Cerebellum	0.0338564175645	GO:0019219	b	5	regulation of nucleobase-containing compound metabolic process	4761,7546,8646,10481,56033,63876	NEUROD2,ZIC2,CHRD,HOXB13,BARX1,PKNOX2	6	3817
3	2146	EZH2	4696	Cb	Cerebellum	0.0338564175645	GO:0032774	b	5	RNA biosynthetic process	4761,7546,8646,10481,56033,63876	NEUROD2,ZIC2,CHRD,HOXB13,BARX1,PKNOX2	6	3659
3	2146	EZH2	4696	Cb	Cerebellum	0.0338564175645	GO:0050890	b	5	cognition	4761,50944	NEUROD2,SHANK1	2	245
3	2146	EZH2	4696	Cb	Cerebellum	0.0338564175645	GO:0051252	b	5	regulation of RNA metabolic process	4761,7546,8646,10481,56033,63876	NEUROD2,ZIC2,CHRD,HOXB13,BARX1,PKNOX2	6	3521
3	2146	EZH2	4696	Cb	Cerebellum	0.0338564175645	GO:0051960	b	5	regulation of nervous system development	4761,8646,50944	NEUROD2,CHRD,SHANK1	3	688
3	2146	EZH2	4696	Cb	Cerebellum	0.0338564175645	GO:0051961	b	5	negative regulation of nervous system development	4761,8646	NEUROD2,CHRD	2	228
3	2146	EZH2	4696	Cb	Cerebellum	0.0338564175645	GO:0090092	b	5	regulation of transmembrane receptor protein serine/threonine kinase signaling pathway	7546,8646	ZIC2,CHRD	2	213
3	2146	EZH2	4696	Cb	Cerebellum	0.0358592760105	GO:0050804	b	4	modulation of synaptic transmission	4761,50944	NEUROD2,SHANK1	2	266
3	2146	EZH2	4696	Cb	Cerebellum	0.054872552887	GO:0044707	b	2	single-multicellular organism process	649,4761,7546,8646,10481,56033,50944,6752	BMP1,NEUROD2,ZIC2,CHRD,HOXB13,BARX1,SHANK1,SSTR2	8	6496
3	2146	EZH2	4696	Cb	Cerebellum	0.0556206883235	GO:0009653	b	2	anatomical structure morphogenesis	649,7546,8646,10481,50944	BMP1,ZIC2,CHRD,HOXB13,SHANK1	5	2592
3	2908	NR3C1	4008	Cx	Cerebral Cortex	0.00531399558828	GO:0046875	m	4	ephrin receptor binding	1946,8851	EFNA5,CDK5R1	2	28
3	2908	NR3C1	4008	Cx	Cerebral Cortex	0.0460665439041	GO:0000922	c	4	spindle pole	4739,23255	NEDD9,SOGA2	2	120
3	2908	NR3C1	4008	Cx	Cerebral Cortex	0.0460665439041	GO:0005634	c	4	nucleus	2309,4739,4782,5332,8817,203228,10217,10590,51274,84250,85441,8851,55094	FOXO3,NEDD9,NFIC,PLCB4,FGF18,C9orf72,CTDSPL,SCGN,KLF3,ANKRD32,PRIC285,CDK5R1,GPATCH1	13	6535
3	2908	NR3C1	4008	Cx	Cerebral Cortex	0.228191495401	GO:0070507	b	5	regulation of microtubule cytoskeleton organization	1946,8851	EFNA5,CDK5R1	2	114
3	2908	NR3C1	4696	Cb	Cerebellum	0.000465911815371	GO:0065008	b	2	regulation of biological quality	133,3315,3397,3480,7538,8542,10590,114088,25976	ADM,HSPB1,ID1,IGF1R,ZFP36,APOL1,SCGN,TRIM9,TIPARP	9	3377
3	2908	NR3C1	4696	Cb	Cerebellum	0.0019590441978	GO:0008202	b	4	steroid metabolic process	133,3480,8542,25976	ADM,IGF1R,APOL1,TIPARP	4	285
3	2908	NR3C1	4696	Cb	Cerebellum	0.00339778494419	GO:0042445	b	2	hormone metabolic process	133,3480,25976	ADM,IGF1R,TIPARP	3	185
3	2908	NR3C1	4696	Cb	Cerebellum	0.00470191961163	GO:0042802	m	3	identical protein binding	3315,3397,3480,114088,23255	HSPB1,ID1,IGF1R,TRIM9,SOGA2	5	1167
3	2908	NR3C1	4696	Cb	Cerebellum	0.00757393821154	GO:0008209	b	3	androgen metabolic process	133,25976	ADM,TIPARP	2	31
3	2908	NR3C1	4696	Cb	Cerebellum	0.00757393821154	GO:0048514	b	3	blood vessel morphogenesis	133,3315,3397,25976	ADM,HSPB1,ID1,TIPARP	4	492
3	2908	NR3C1	4696	Cb	Cerebellum	0.00780512946553	GO:0045765	b	5	regulation of angiogenesis	133,3315,3397	ADM,HSPB1,ID1	3	198
3	2908	NR3C1	4696	Cb	Cerebellum	0.00780512946553	GO:1901342	b	5	regulation of vasculature development	133,3315,3397	ADM,HSPB1,ID1	3	215
3	2908	NR3C1	4696	Cb	Cerebellum	0.00824830049829	GO:0001568	b	3	blood vessel development	133,3315,3397,25976	ADM,HSPB1,ID1,TIPARP	4	559
3	2908	NR3C1	4696	Cb	Cerebellum	0.00929814395785	GO:0009893	b	4	positive regulation of metabolic process	133,3315,3397,3480,7538,54454,23255,25976	ADM,HSPB1,ID1,IGF1R,ZFP36,ATAD2B,SOGA2,TIPARP	8	3452
3	2908	NR3C1	4696	Cb	Cerebellum	0.0103756715087	GO:0001944	b	4	vasculature development	133,3315,3397,25976	ADM,HSPB1,ID1,TIPARP	4	581
3	2908	NR3C1	4696	Cb	Cerebellum	0.0143834507285	GO:0001570	b	5	vasculogenesis	133,25976	ADM,TIPARP	2	75
3	2908	NR3C1	4696	Cb	Cerebellum	0.0143834507285	GO:0010605	b	5	negative regulation of macromolecule metabolic process	3315,3397,3480,7538,54454,25976	HSPB1,ID1,IGF1R,ZFP36,ATAD2B,TIPARP	6	2222
3	2908	NR3C1	4696	Cb	Cerebellum	0.0155171064485	GO:0042446	b	3	hormone biosynthetic process	133,3480	ADM,IGF1R	2	63
3	2908	NR3C1	4696	Cb	Cerebellum	0.0156170752207	GO:0032640	b	5	tumor necrosis factor production	3315,7538	HSPB1,ZFP36	2	97
3	2908	NR3C1	4696	Cb	Cerebellum	0.0156170752207	GO:1903555	b	5	regulation of tumor necrosis factor superfamily cytokine production	3315,7538	HSPB1,ZFP36	2	98
3	2908	NR3C1	4696	Cb	Cerebellum	0.0187651807187	GO:0010604	b	5	positive regulation of macromolecule metabolic process	3315,3397,3480,7538,54454,25976	HSPB1,ID1,IGF1R,ZFP36,ATAD2B,TIPARP	6	2658
3	2908	NR3C1	4696	Cb	Cerebellum	0.0187651807187	GO:1904018	b	5	positive regulation of vasculature development	133,3315	ADM,HSPB1	2	121
3	2908	NR3C1	4696	Cb	Cerebellum	0.0188281058918	GO:0001525	b	3	angiogenesis	133,3315,3397	ADM,HSPB1,ID1	3	413
3	2908	NR3C1	4696	Cb	Cerebellum	0.0188281058918	GO:0009887	b	3	organ morphogenesis	133,3397,3480,25976	ADM,ID1,IGF1R,TIPARP	4	921
3	2908	NR3C1	4696	Cb	Cerebellum	0.0188281058918	GO:0034754	b	3	cellular hormone metabolic process	133,25976	ADM,TIPARP	2	103
3	2908	NR3C1	4696	Cb	Cerebellum	0.0188281058918	GO:0048519	b	3	negative regulation of biological process	133,3315,3397,3480,7538,114088,54454,25976	ADM,HSPB1,ID1,IGF1R,ZFP36,TRIM9,ATAD2B,TIPARP	8	4376
3	2908	NR3C1	4696	Cb	Cerebellum	0.0188281058918	GO:0048608	b	3	reproductive structure development	133,3480,25976	ADM,IGF1R,TIPARP	3	416
3	2908	NR3C1	4696	Cb	Cerebellum	0.0209984625417	GO:0009892	b	4	negative regulation of metabolic process	3315,3397,3480,7538,54454,25976	HSPB1,ID1,IGF1R,ZFP36,ATAD2B,TIPARP	6	2487
3	2908	NR3C1	4696	Cb	Cerebellum	0.0209984625417	GO:0014070	b	4	response to organic cyclic compound	133,3397,3480,25976	ADM,ID1,IGF1R,TIPARP	4	799
3	2908	NR3C1	4696	Cb	Cerebellum	0.0209984625417	GO:0061458	b	4	reproductive system development	133,3480,25976	ADM,IGF1R,TIPARP	3	420
3	2908	NR3C1	4696	Cb	Cerebellum	0.0209984625417	GO:0071706	b	4	tumor necrosis factor superfamily cytokine production	3315,7538	HSPB1,ZFP36	2	102
3	2908	NR3C1	4696	Cb	Cerebellum	0.0209984625417	GO:0072358	b	4	cardiovascular system development	133,3315,3397,25976	ADM,HSPB1,ID1,TIPARP	4	893
3	2908	NR3C1	4696	Cb	Cerebellum	0.0209984625417	GO:0072359	b	4	circulatory system development	133,3315,3397,25976	ADM,HSPB1,ID1,TIPARP	4	893
3	2908	NR3C1	4696	Cb	Cerebellum	0.0213888152891	GO:0006694	b	5	steroid biosynthetic process	133,3480	ADM,IGF1R	2	150
3	2908	NR3C1	4696	Cb	Cerebellum	0.0213888152891	GO:0033043	b	5	regulation of organelle organization	3397,3480,114088,54454	ID1,IGF1R,TRIM9,ATAD2B	4	1113
3	2908	NR3C1	4696	Cb	Cerebellum	0.0213888152891	GO:0051129	b	5	negative regulation of cellular component organization	3397,114088,54454	ID1,TRIM9,ATAD2B	3	550
3	2908	NR3C1	4696	Cb	Cerebellum	0.0254963266028	GO:0010817	b	3	regulation of hormone levels	133,3480,25976	ADM,IGF1R,TIPARP	3	480
3	2908	NR3C1	4696	Cb	Cerebellum	0.0266315645692	GO:0044236	b	3	multicellular organismal metabolic process	3397,25976	ID1,TIPARP	2	138
3	2908	NR3C1	4696	Cb	Cerebellum	0.0268792318408	GO:0016458	b	3	gene silencing	7538,54454	ZFP36,ATAD2B	2	151
3	2908	NR3C1	4696	Cb	Cerebellum	0.0268792318408	GO:0048518	b	3	positive regulation of biological process	133,3315,3397,3480,7538,54454,23255,25976	ADM,HSPB1,ID1,IGF1R,ZFP36,ATAD2B,SOGA2,TIPARP	8	5227
3	2908	NR3C1	4696	Cb	Cerebellum	0.0271773273841	GO:1901652	b	4	response to peptide	133,3397,3480	ADM,ID1,IGF1R	3	477
3	2908	NR3C1	4696	Cb	Cerebellum	0.0276787103305	GO:0043433	b	4	negative regulation of sequence-specific DNA binding transcription factor activity	3397,3480	ID1,IGF1R	2	135
3	2908	NR3C1	4696	Cb	Cerebellum	0.0289811004239	GO:0007163	b	3	establishment or maintenance of cell polarity	3480,23255	IGF1R,SOGA2	2	163
3	2908	NR3C1	4696	Cb	Cerebellum	0.0310829613513	GO:0009890	b	5	negative regulation of biosynthetic process	3397,3480,7538,54454	ID1,IGF1R,ZFP36,ATAD2B	4	1417
3	2908	NR3C1	4696	Cb	Cerebellum	0.0310829613513	GO:0010631	b	5	epithelial cell migration	3315,3397	HSPB1,ID1	2	207
3	2908	NR3C1	4696	Cb	Cerebellum	0.0310829613513	GO:0031324	b	5	negative regulation of cellular metabolic process	3315,3397,3480,7538,54454	HSPB1,ID1,IGF1R,ZFP36,ATAD2B	5	2222
3	2908	NR3C1	4696	Cb	Cerebellum	0.0310829613513	GO:0043067	b	5	regulation of programmed cell death	133,3315,3397,3480	ADM,HSPB1,ID1,IGF1R	4	1407
3	2908	NR3C1	4696	Cb	Cerebellum	0.0310829613513	GO:0051172	b	5	negative regulation of nitrogen compound metabolic process	3397,3480,7538,54454	ID1,IGF1R,ZFP36,ATAD2B	4	1424
3	2908	NR3C1	4696	Cb	Cerebellum	0.0336652897216	GO:0006629	b	3	lipid metabolic process	133,3480,8542,25976	ADM,IGF1R,APOL1,TIPARP	4	1255
3	2908	NR3C1	4696	Cb	Cerebellum	0.0352038816511	GO:0048523	b	4	negative regulation of cellular process	133,3315,3397,3480,7538,114088,54454	ADM,HSPB1,ID1,IGF1R,ZFP36,TRIM9,ATAD2B	7	4037
3	2908	NR3C1	4696	Cb	Cerebellum	0.0390307428021	GO:0009991	b	3	response to extracellular stimulus	133,3480,7538	ADM,IGF1R,ZFP36	3	660
3	2908	NR3C1	4696	Cb	Cerebellum	0.0408651579955	GO:0090130	b	3	tissue migration	3315,3397	HSPB1,ID1	2	215
3	2908	NR3C1	4696	Cb	Cerebellum	0.0410033579705	GO:0060322	b	3	head development	3397,3480,25976	ID1,IGF1R,TIPARP	3	701
3	2908	NR3C1	4696	Cb	Cerebellum	0.0429606170981	GO:0031667	b	4	response to nutrient levels	133,3480,7538	ADM,IGF1R,ZFP36	3	630
3	2908	NR3C1	4696	Cb	Cerebellum	0.0429606170981	GO:0048585	b	4	negative regulation of response to stimulus	133,3315,3480,7538	ADM,HSPB1,IGF1R,ZFP36	4	1288
3	2908	NR3C1	4696	Cb	Cerebellum	0.044116010294	GO:0051128	b	4	regulation of cellular component organization	3397,3480,114088,54454,23255	ID1,IGF1R,TRIM9,ATAD2B,SOGA2	5	2171
3	2908	NR3C1	4696	Cb	Cerebellum	0.0446054180741	GO:0090132	b	4	epithelium migration	3315,3397	HSPB1,ID1	2	209
3	2908	NR3C1	4696	Cb	Cerebellum	0.0484931915008	GO:0048522	b	4	positive regulation of cellular process	133,3315,3397,3480,7538,54454,23255	ADM,HSPB1,ID1,IGF1R,ZFP36,ATAD2B,SOGA2	7	4516
3	2908	NR3C1	4696	Cb	Cerebellum	0.0552410224776	GO:0010941	b	4	regulation of cell death	133,3315,3397,3480	ADM,HSPB1,ID1,IGF1R	4	1491
3	2908	NR3C1	4696	Cb	Cerebellum	0.0580375211694	GO:0044877	m	2	macromolecular complex binding	3397,3480,54454,23255	ID1,IGF1R,ATAD2B,SOGA2	4	1365
3	2908	NR3C1	4696	Cb	Cerebellum	0.072752168973	GO:0003006	b	2	developmental process involved in reproduction	133,3480,25976	ADM,IGF1R,TIPARP	3	615
3	2908	NR3C1	4696	Cb	Cerebellum	0.0782077261086	GO:0042803	m	4	protein homodimerization activity	3397,114088,23255	ID1,TRIM9,SOGA2	3	700
3	2908	NR3C1	4696	Cb	Cerebellum	0.103503424989	GO:0005615	c	2	extracellular space	133,3315,8542,23255	ADM,HSPB1,APOL1,SOGA2	4	1279
