# Supplementary material for: Associating transcription factors and conserved RNA structures with gene regulation in the human brain
Source: Sci Rep. 2017 Jul 18;7:5776. doi: 10.1038/s41598-017-06200-4 (PMC5516038; doi:10.1038/s41598-017-06200-4)
Supplement: Supplementary file 6 — Supplementary Dataset Number: S6 [file 41598_2017_6200_MOESM6_ESM.csv]

depth	id	utr	cmfinder_re_enriched	re_enriched
2	4006	merged_utrs	TIAL1,IGF2BP3,RBM47,ELAVL1,AGO2,LIN28B,AGO1,LIN28A,IGF2BP1,CPEB1,TIA1,IGF2BP2,EIF4A3,HNRNPC,HNRNPH,YTHDF1,ADAR1,FUS,hsa-miR-16,MSI1	TIAL1,EIF4A3,IGF2BP3,MSI1,LIN28A,LIN28B,YTHDF1,TIA1,IGF2BP1,ELAVL1,AGO1,IGF2BP2,HNRNPH,TARDBP,ADAR1,RBM47,AGO2,FMR1_iso7,DGCR8,hsa-miR-301b,hsa-miR-130a,hsa-miR-130b,PUM2,hsa-miR-301a,hsa-miR-26b,FMR1_iso1,hsa-miR-19a,SRRM4,QKI,hsa-miR-19b,RBPMS,HNRNPC,hsa-miR-25,hsa-miR-26a,RBFOX2,YTHDF2,HNRNPU,PCBP2,CELF1,TNRC6B,hsa-miR-331-3p
4	4008	merged_utrs	NA	NA
4	4275	merged_utrs	NA	NA
2	4006	utr5	NA	NA
4	4008	utr5	NA	NA
4	4275	utr5	NA	NA
2	4006	utr3	IGF2BP3,TIAL1,RBM47,ELAVL1,AGO2,AGO1,LIN28B,LIN28A,IGF2BP1,TIA1,CPEB1,IGF2BP2,YTHDF1,HNRNPH,HNRNPC,EIF4A3,PCBP2	AGO1,TIAL1,LIN28A,LIN28B,IGF2BP3,IGF2BP2,IGF2BP1,MSI1,EIF4A3,ELAVL1,YTHDF1,TIA1,HNRNPH,ADAR1,TARDBP,FMR1_iso7,AGO2,RBM47,hsa-miR-301b,hsa-miR-130a,hsa-miR-130b,PUM2,hsa-miR-301a,hsa-miR-26b,QKI,hsa-miR-19a,SRRM4,DGCR8,FMR1_iso1,HNRNPC,hsa-miR-19b,hsa-miR-26a,hsa-miR-25,RBPMS,YTHDF2,RBFOX2,HNRNPU,PCBP2,CELF1,TNRC6B,DDX21,hsa-miR-148b,hsa-miR-331-3p
4	4008	utr3	NA	NA
4	4275	utr3	NA	NA
3	4007	merged_utrs	AGO1,TARDBP,TIAL1	ADAR1,DGCR8,TARDBP,HNRNPH
3	4391	merged_utrs	IGF2BP3,YTHDF1	HNRNPH,hsa-miR-18a
3	4833	merged_utrs	TIAL1,RBM47,IGF2BP3,FMR1_iso1,AGO2,IGF2BP1,ELAVL1,SRRM4,IGF2BP2,TIA1,AGO1,ZC3H7B,MOV10,FMR1_iso7,HNRNPF,MSI1,DDX21,YTHDF1,ATXN2,LIN28B,PCBP2,HNRNPC,RBM10,LIN28A,EIF4A3,FXR2,CPEB1	SRRM4,TIAL1,EIF4A3,RBM47,IGF2BP3,AGO2,FMR1_iso7,HNRNPU,MSI1,MOV10,LIN28A,LIN28B,FMR1_iso1,ATXN2,LARP4B,YTHDF1,HNRNPH,HNRNPF,TIA1,FXR2,IGF2BP1,ELAVL1,AGO1,IGF2BP2,EWSR1,ZC3H7B,RBPMS,FUS,HNRNPC,DDX21,PUM2,ADAR1,DGCR8,HNRNPA2B1,PCBP2,RBFOX2,HNRNPD,ZFP36,TARDBP,QKI,hsa-miR-17,C22ORF28,YTHDF2,FXR1,hsa-miR-25,CAPRIN1,hsa-miR-93,hsa-miR-221,HNRNPA1,hsa-miR-424,hsa-miR-877*,hsa-miR-301b,hsa-miR-130a,hsa-…
5	4084	merged_utrs	NA	NA
5	4219	merged_utrs	AGO2,LARP4B,TIAL1,RBM47,AGO1,IGF2BP3,hsa-miR-16,FMR1_iso1,DDX21,hsa-miR-15a,SRRM4,YTHDF1,hsa-miR-15b,CPEB1	SRRM4,TIAL1,EIF4A3,RBM47,IGF2BP3,FMR1_iso7,MSI1,LIN28A,LIN28B,ATXN2,LARP4B,TIA1,IGF2BP1,AGO1,IGF2BP2,AGO2,C22ORF28,HNRNPH,YTHDF1,DDX21,ZC3H7B,ELAVL1,FMR1_iso1,CAPRIN1,MOV10,ADAR1,HNRNPC,FXR2,HNRNPD,hsa-miR-296-3p,QKI,ZC3H12A,HNRNPF,RBM10,EIF3G,PCBP2,HNRNPA2B1,hsa-miR-16,EIF3B,hsa-miR-92a,EIF3A,hsa-miR-320a,hsa-miR-877*,hsa-miR-615-3p,HNRNPU,EIF3D,hsa-miR-18a*,PUM2,hsa-miR-25,hsa-miR-15a
6	12930	merged_utrs	NA	NA
3	4007	utr5	TIAL1	HNRNPH
3	4391	utr5	LIN28B,HNRNPH	NA
3	4833	utr5	NA	EIF4A3,LIN28B,FMR1_iso1,LIN28A,FMR1_iso7,TIAL1,DDX21,HNRNPH,TIA1
5	4084	utr5	NA	NA
5	4219	utr5	NA	TIAL1,EIF4A3,SRRM4,HNRNPH,LARP4B,HNRNPC,EIF3G,EIF3B,EIF3A,HNRNPF,ELAVL1,LIN28B,EIF3D,LIN28A,hsa-miR-615-3p,DDX21,C22ORF28
6	12930	utr5	NA	NA
3	4007	utr3	AGO1	DGCR8,TARDBP,ADAR1
3	4391	utr3	YTHDF1,IGF2BP3	HNRNPH,hsa-miR-18a
3	4833	utr3	RBM47,AGO2,IGF2BP3,TIAL1,FMR1_iso1,IGF2BP2,IGF2BP1,ELAVL1,AGO1,TIA1,SRRM4,ZC3H7B,MOV10,HNRNPF,MSI1,YTHDF1,FMR1_iso7,ATXN2,PCBP2,DDX21,LIN28B,YTHDF2,HNRNPC,LIN28A,RBM10,CPEB1	ATXN2,LARP4B,AGO1,TIAL1,TIA1,LIN28A,LIN28B,SRRM4,AGO2,IGF2BP3,IGF2BP2,IGF2BP1,HNRNPH,FMR1_iso1,FXR2,ZC3H7B,MSI1,EIF4A3,RBM47,MOV10,ELAVL1,FUS,EWSR1,FMR1_iso7,YTHDF1,HNRNPF,HNRNPU,HNRNPC,RBPMS,PUM2,DDX21,ADAR1,PCBP2,HNRNPA2B1,HNRNPD,RBFOX2,DGCR8,ZFP36,QKI,hsa-miR-17,YTHDF2,C22ORF28,TARDBP,CAPRIN1,FXR1,hsa-miR-25,hsa-miR-221,hsa-miR-148a,hsa-miR-424,hsa-miR-93,HNRNPA1,hsa-miR-301b,hsa-miR-130a,hsa-…
5	4084	utr3	NA	NA
5	4219	utr3	LARP4B,AGO2,TIAL1,RBM47,AGO1,FMR1_iso1,hsa-miR-16,IGF2BP3,hsa-miR-15a,YTHDF1,hsa-miR-15b,CPEB1	ATXN2,LARP4B,AGO1,TIAL1,TIA1,LIN28A,LIN28B,SRRM4,IGF2BP3,IGF2BP2,IGF2BP1,MSI1,EIF4A3,FMR1_iso7,RBM47,YTHDF1,C22ORF28,AGO2,DDX21,ZC3H7B,ELAVL1,CAPRIN1,HNRNPH,MOV10,FMR1_iso1,ADAR1,HNRNPC,FXR2,HNRNPD,QKI,ZC3H12A,hsa-miR-320a,PCBP2,RBM10,hsa-miR-296-3p,hsa-miR-18a*,HNRNPA2B1,hsa-miR-877*,hsa-miR-16,PUM2,HNRNPU
6	12930	utr3	NA	NA
