# Supplementary material for: Associating transcription factors and conserved RNA structures with gene regulation in the human brain
Source: Sci Rep. 2017 Jul 18;7:5776. doi: 10.1038/s41598-017-06200-4 (PMC5516038; doi:10.1038/s41598-017-06200-4)
Supplement: Supplementary file 7 — Supplementary Dataset Number: S7 [file 41598_2017_6200_MOESM7_ESM.csv]

motif_id	q_value	goterm_id	goterm_category	goterm_level	goterm_description	target_entrez_geneids	target_gene_symbols	number_overlap_genes	goterm_size
M0923809	0.00214422060798	GO:0008047	m	3	enzyme activator activity	9901,10197,23092	SRGAP3,PSME3,ARHGAP26	3	431
M0923809	0.00613790372046	GO:0005096	m	4	GTPase activator activity	9901,23092	SRGAP3,ARHGAP26	2	243
M0923809	0.00613790372046	GO:0030695	m	4	GTPase regulator activity	9901,23092	SRGAP3,ARHGAP26	2	273
M0923809	0.0109831565918	GO:0060589	m	3	nucleoside-triphosphatase regulator activity	9901,23092	SRGAP3,ARHGAP26	2	299
M0923809	0.0272849886621	GO:0030234	m	2	enzyme regulator activity	9901,10197,23092	SRGAP3,PSME3,ARHGAP26	3	875
M0923809	0.0375761815123	GO:0031570	b	5	DNA integrity checkpoint	10197,57551	PSME3,TAOK1	2	162
M0923809	0.0672524941929	GO:0043085	b	4	positive regulation of catalytic activity	9901,10197,57551,23092	SRGAP3,PSME3,TAOK1,ARHGAP26	4	1400
M0923809	0.0800999554131	GO:0000075	b	4	cell cycle checkpoint	10197,57551	PSME3,TAOK1	2	242
M0923809	0.136061578091	GO:0044093	b	3	positive regulation of molecular function	9901,10197,57551,23092	SRGAP3,PSME3,TAOK1,ARHGAP26	4	1666
M0923809	0.160814108623	GO:0048583	b	3	regulation of response to stimulus	1948,9901,10197,57551,23092	EFNB2,SRGAP3,PSME3,TAOK1,ARHGAP26	5	3473
M1260981	0.0300731727116	GO:0022612	b	4	gland morphogenesis	5361,54790	PLXNA1,TET2	2	131
M1260981	0.0300731727116	GO:0031175	b	4	neuron projection development	2182,5361,10100,65059	ACSL4,PLXNA1,TSPAN2,RAPH1	4	897
M1260981	0.0300731727116	GO:0048666	b	4	neuron development	2182,5361,10100,65059	ACSL4,PLXNA1,TSPAN2,RAPH1	4	1032
M1260981	0.0362408816456	GO:0007399	b	4	nervous system development	2182,3340,5361,10100,65059	ACSL4,NDST1,PLXNA1,TSPAN2,RAPH1	5	2166
M1260981	0.0362408816456	GO:0044272	b	4	sulfur compound biosynthetic process	2182,3340	ACSL4,NDST1	2	187
M1260981	0.0375749473619	GO:0030182	b	5	neuron differentiation	2182,5361,10100,65059	ACSL4,PLXNA1,TSPAN2,RAPH1	4	1286
M1260981	0.0375749473619	GO:0061564	b	5	axon development	5361,10100,65059	PLXNA1,TSPAN2,RAPH1	3	596
M1260981	0.0420308890491	GO:0022008	b	5	neurogenesis	2182,5361,10100,65059	ACSL4,PLXNA1,TSPAN2,RAPH1	4	1484
M1260981	0.146608585542	GO:0030030	b	3	cell projection organization	2182,5361,10100,65059	ACSL4,PLXNA1,TSPAN2,RAPH1	4	1310
M1796580	0.000601825635234	GO:0060021	b	3	palate development	4087,51141,54796	SMAD2,INSIG2,BNC2	3	83
M1796580	0.000748338437733	GO:0005057	m	3	receptor signaling protein activity	4087,57551,27133	SMAD2,TAOK1,KCNH5	3	136
M1796580	0.0110733756068	GO:0004672	m	5	protein kinase activity	1612,57551,27133	DAPK1,TAOK1,KCNH5	3	594
M1796580	0.0111234962123	GO:0048705	b	4	skeletal system morphogenesis	4087,51141,54796	SMAD2,INSIG2,BNC2	3	218
M1796580	0.0309592233828	GO:0005516	m	3	calmodulin binding	1612,27133	DAPK1,KCNH5	2	176
M1796580	0.0309621364857	GO:0060349	b	4	bone morphogenesis	51141,54796	INSIG2,BNC2	2	91
M1796580	0.0400610007064	GO:0001501	b	4	skeletal system development	4087,51141,54796	SMAD2,INSIG2,BNC2	3	494
M1796580	0.0401392586811	GO:0016301	m	4	kinase activity	1612,57551,27133	DAPK1,TAOK1,KCNH5	3	784
M1796580	0.0401392586811	GO:0016773	m	4	phosphotransferase activity, alcohol group as acceptor	1612,57551,27133	DAPK1,TAOK1,KCNH5	3	701
M1796580	0.0708460878888	GO:0035265	b	3	organ growth	4087,54796	SMAD2,BNC2	2	141
M1796580	0.0737375608787	GO:0060348	b	3	bone development	51141,54796	INSIG2,BNC2	2	177
M1796580	0.0747042175449	GO:0004871	m	2	signal transducer activity	4087,6272,57551,27133	SMAD2,SORT1,TAOK1,KCNH5	4	1580
M1796580	0.0838046587415	GO:0060485	b	4	mesenchyme development	4087,54796	SMAD2,BNC2	2	215
M1796580	0.180308561246	GO:0035556	b	5	intracellular signal transduction	1612,4087,9901,57551,27133	DAPK1,SMAD2,SRGAP3,TAOK1,KCNH5	5	2582
M1796580	0.19149771279	GO:0065009	b	2	regulation of molecular function	1612,4087,6272,9901,57551	DAPK1,SMAD2,SORT1,SRGAP3,TAOK1	5	2638
M1894071	0.0181269113659	GO:0031267	m	5	small GTPase binding	9901,23637	SRGAP3,RABGAP1	2	239
M1894071	0.019495611427	GO:0005096	m	4	GTPase activator activity	9901,23637	SRGAP3,RABGAP1	2	243
M2126347	0.000777649708068	GO:0035511	b	4	oxidative DNA demethylation	200424,54790	TET3,TET2	2	7
M2126347	0.00193716627537	GO:0070989	b	4	oxidative demethylation	200424,54790	TET3,TET2	2	15
M2126347	0.00501368739036	GO:0080111	b	3	DNA demethylation	200424,54790	TET3,TET2	2	17
M2126347	0.00591736404662	GO:0016706	m	4	oxidoreductase activity, acting on paired donors, with incorporation or reduction of molecular oxygen, 2-oxoglutarate as one donor, and incorporation of one atom each of oxygen into both donors	200424,54790	TET3,TET2	2	49
M2126347	0.0210312822757	GO:0051213	m	3	dioxygenase activity	200424,54790	TET3,TET2	2	88
M2126347	0.0271141449668	GO:0005516	m	3	calmodulin binding	1612,27133	DAPK1,KCNH5	2	176
M2126347	0.0271141449668	GO:0016705	m	3	oxidoreductase activity, acting on paired donors, with incorporation or reduction of molecular oxygen	200424,54790	TET3,TET2	2	158
M2126347	0.0304338683061	GO:0006304	b	5	DNA modification	200424,54790	TET3,TET2	2	119
M2126347	0.0304338683061	GO:0009101	b	5	glycoprotein biosynthetic process	3340,200424,54790	NDST1,TET3,TET2	3	379
M2126347	0.0304338683061	GO:0018022	b	5	peptidyl-lysine methylation	200424,54790	TET3,TET2	2	93
M2126347	0.0304338683061	GO:0034968	b	5	histone lysine methylation	200424,54790	TET3,TET2	2	86
M2126347	0.0363860288024	GO:0070988	b	3	demethylation	200424,54790	TET3,TET2	2	64
M2126347	0.0478257114372	GO:0006479	b	4	protein methylation	200424,54790	TET3,TET2	2	139
M2126347	0.0478257114372	GO:0006493	b	4	protein O-linked glycosylation	200424,54790	TET3,TET2	2	96
M2126347	0.0478257114372	GO:0009100	b	4	glycoprotein metabolic process	3340,200424,54790	NDST1,TET3,TET2	3	432
M2126347	0.0478257114372	GO:0016571	b	4	histone methylation	200424,54790	TET3,TET2	2	110
M2126347	0.0478257114372	GO:0022612	b	4	gland morphogenesis	5361,54790	PLXNA1,TET2	2	131
M2126347	0.0692196729564	GO:0007165	b	4	signal transduction	1612,3340,5361,9732,9901,51141,51444,27133,65059	DAPK1,NDST1,PLXNA1,DOCK4,SRGAP3,INSIG2,RNF138,KCNH5,RAPH1	9	5457
M2126347	0.0692196729564	GO:0009893	b	4	positive regulation of metabolic process	1612,200424,9732,9901,51141,51444,54790	DAPK1,TET3,DOCK4,SRGAP3,INSIG2,RNF138,TET2	7	3452
M2126347	0.100663455491	GO:0009887	b	3	organ morphogenesis	3340,5361,51141,54790	NDST1,PLXNA1,INSIG2,TET2	4	921
M2126347	1.71141992072e-05	GO:0070579	m	5	methylcytosine dioxygenase activity	200424,54790	TET3,TET2	2	4
M2468211	0.00700815780999	GO:0061515	b	4	myeloid cell development	9991,10100	PTBP3,TSPAN2	2	52
